# Supplementary material for: PER2 interaction with HSP70 promotes cuproptosis in oral squamous carcinoma cells by decreasing AKT stability
Source: Cell Death Dis. 2025 Mar 20;16(1):192. doi: 10.1038/s41419-025-07523-1 (PMC11926231; doi:10.1038/s41419-025-07523-1)
Supplement: Supplementary file 2 — Supplementary Table S1 [file 41419_2025_7523_MOESM2_ESM.xlsx]

## Sheet: Genes differentially expressed 
	genename	baseMean	log2FoldChange	lfcSE	stat	pvalue	padj
PRB3	PRB3	808.093	-9.37688	0.403785	-23.2225	2.7e-119	7.72e-115
LINC01829	LINC01829	30.2383	-5.19682	0.267012	-19.4629	2.27e-84	3.24e-80
CA9	CA9	1762.47	6.32122	0.34408	18.3713	2.23e-75	2.12e-71
NOSTRIN	NOSTRIN	139.374	-2.86887	0.159815	-17.9512	4.7e-72	3.35e-68
CAB39L	CAB39L	423.111	-2.20204	0.126823	-17.3632	1.57e-67	8.96e-64
CCL28	CCL28	1016.39	-4.60643	0.266117	-17.3098	3.97e-67	1.89e-63
LPO	LPO	884.29	-9.63701	0.557612	-17.2826	6.36e-67	2.59e-63
PRH2	PRH2	1910.12	-9.25124	0.538733	-17.1722	4.29e-66	1.53e-62
CST2	CST2	283.647	-8.19011	0.481857	-16.997	8.65e-65	2.74e-61
GPD1L	GPD1L	1176.32	-2.91189	0.174869	-16.6518	2.94e-62	8.38e-59
AGFG2	AGFG2	1146.15	-2.37114	0.143142	-16.5649	1.25e-61	3.24e-58
LAMC2	LAMC2	77541.8	4.07425	0.251681	16.1881	6.12e-59	1.46e-55
NUCB2	NUCB2	2713.11	-2.16329	0.134126	-16.1288	1.6e-58	3.52e-55
KLK1	KLK1	803.693	-5.21525	0.32373	-16.1098	2.18e-58	4.44e-55
SCAT1	SCAT1	131.746	4.55718	0.283738	16.0612	4.77e-58	9.09e-55
MPO	MPO	42.4802	-4.75985	0.300208	-15.8552	1.29e-56	2.31e-53
IL11	IL11	471.635	4.32561	0.273999	15.787	3.82e-56	6.42e-53
CST4	CST4	357.094	-8.73411	0.56626	-15.4242	1.13e-53	1.79e-50
TESC	TESC	196.074	-4.17625	0.270857	-15.4187	1.23e-53	1.84e-50
MMP11	MMP11	9078.39	4.92645	0.319809	15.4044	1.53e-53	2.18e-50
TGFBI	TGFBI	53544.5	3.79046	0.246219	15.3947	1.78e-53	2.42e-50
HOXA10	HOXA10	121.208	4.41134	0.287128	15.3637	2.87e-53	3.72e-50
FOXCUT	FOXCUT	78.9473	-4.66165	0.305156	-15.2763	1.1e-52	1.37e-49
HTN1	HTN1	718.301	-11.7273	0.768359	-15.2628	1.35e-52	1.61e-49
INHBA	INHBA	8266.01	4.18105	0.27476	15.2171	2.72e-52	3.11e-49
COLGALT1	COLGALT1	9252.21	1.4358	0.0955642	15.0245	5.07e-51	5.57e-48
FAM166B	FAM166B	26.9669	-3.36402	0.225591	-14.912	2.75e-50	2.91e-47
C2orf88	C2orf88	103.767	-3.12018	0.211219	-14.7722	2.21e-49	2.26e-46
PLIN1	PLIN1	114.161	-5.68946	0.386729	-14.7117	5.42e-49	5.34e-46
PERM1	PERM1	140.833	-4.92186	0.335161	-14.6851	8.03e-49	7.65e-46
NDRG2	NDRG2	5599.3	-3.09314	0.211796	-14.6043	2.63e-48	2.43e-45
PRR4	PRR4	20.9456	-4.66585	0.320846	-14.5424	6.53e-48	5.83e-45
KIF2C	KIF2C	2084.37	2.02231	0.139519	14.4948	1.31e-47	1.13e-44
NEK10	NEK10	36.8304	-3.69772	0.255641	-14.4645	2.03e-47	1.71e-44
C5orf34-AS1	C5orf34-AS1	87.0244	3.23751	0.224432	14.4254	3.58e-47	2.92e-44
HOXC6	HOXC6	107.017	3.66973	0.25469	14.4086	4.57e-47	3.62e-44
CLEC3B	CLEC3B	95.4317	-3.41882	0.237498	-14.3951	5.55e-47	4.29e-44
IL12A-AS1	IL12A-AS1	13.4435	-3.77425	0.262501	-14.378	7.11e-47	5.34e-44
GPD1	GPD1	366.724	-5.30643	0.370175	-14.3349	1.32e-46	9.69e-44
BMP1	BMP1	5031.07	2.02531	0.1419	14.2728	3.23e-46	2.31e-43
COL10A1	COL10A1	1748.61	5.12409	0.359108	14.269	3.42e-46	2.38e-43
FABP7	FABP7	105.306	-6.28137	0.440668	-14.2542	4.22e-46	2.87e-43
HMGA2	HMGA2	2217.2	4.79984	0.337152	14.2364	5.44e-46	3.62e-43
MYRIP	MYRIP	48.1136	-4.24569	0.299104	-14.1947	9.88e-46	6.41e-43
SLC25A4	SLC25A4	2229.21	-3.49286	0.246351	-14.1784	1.25e-45	7.91e-43
PLAC1	PLAC1	121.116	4.72344	0.333886	14.1469	1.95e-45	1.21e-42
TMEM232	TMEM232	20.2797	-3.05745	0.216301	-14.1351	2.31e-45	1.4e-42
THRSP	THRSP	33.2989	-6.70722	0.475099	-14.1175	2.96e-45	1.76e-42
MMP13	MMP13	9919.94	6.1584	0.437492	14.0766	5.29e-45	3.08e-42
LINC02577	LINC02577	169.617	4.50602	0.320295	14.0683	5.95e-45	3.4e-42
ZNF114	ZNF114	264.851	3.78688	0.269444	14.0544	7.24e-45	4.05e-42
PIFO	PIFO	68.9999	-3.9558	0.281738	-14.0407	8.79e-45	4.83e-42
MPC1	MPC1	980.964	-1.68506	0.120146	-14.0252	1.09e-44	5.89e-42
MFAP2	MFAP2	2229.97	2.82662	0.201657	14.017	1.23e-44	6.49e-42
AURKA	AURKA	1668.94	1.91363	0.13699	13.9691	2.41e-44	1.25e-41
CDCA5	CDCA5	2545.44	2.01335	0.14415	13.967	2.48e-44	1.26e-41
ETFDH	ETFDH	1019.39	-1.5567	0.111512	-13.96	2.73e-44	1.37e-41
LINC02156	LINC02156	32.2062	3.24068	0.232218	13.9554	2.92e-44	1.44e-41
ZFPM2-AS1	ZFPM2-AS1	167.149	4.08333	0.292778	13.9468	3.29e-44	1.59e-41
PFKFB1	PFKFB1	25.6496	-2.9817	0.214684	-13.8888	7.41e-44	3.47e-41
SH3BGRL2	SH3BGRL2	1245.57	-3.81115	0.274406	-13.8887	7.41e-44	3.47e-41
CALML6	CALML6	86.2304	-5.59201	0.402737	-13.885	7.81e-44	3.6e-41
MYBL2	MYBL2	4471.22	2.14819	0.155343	13.8287	1.71e-43	7.76e-41
BPIFA2	BPIFA2	571.357	-11.8384	0.856729	-13.8181	1.98e-43	8.71e-41
NRG2	NRG2	39.073	-4.07986	0.295248	-13.8184	1.97e-43	8.71e-41
ARTN	ARTN	622.019	3.34801	0.242394	13.8123	2.15e-43	9.3e-41
LOXL2	LOXL2	4096.45	3.09915	0.224507	13.8043	2.4e-43	1.02e-40
CCN4	CCN4	1151.46	3.40573	0.246927	13.7925	2.83e-43	1.19e-40
COQ10A	COQ10A	284.406	-2.33894	0.169863	-13.7696	3.88e-43	1.61e-40
GPRIN1	GPRIN1	1029.23	2.04484	0.148662	13.7549	4.76e-43	1.94e-40
FAM107A	FAM107A	317.525	-3.82055	0.278008	-13.7426	5.64e-43	2.27e-40
PFKM	PFKM	4205.26	-2.32573	0.169268	-13.7399	5.86e-43	2.32e-40
RGN	RGN	33.6534	-3.49544	0.254783	-13.7193	7.78e-43	3.05e-40
PAEP	PAEP	117.33	5.77376	0.421209	13.7076	9.14e-43	3.53e-40
FOXD2-AS1	FOXD2-AS1	152.025	2.36981	0.172992	13.6989	1.03e-42	3.92e-40
KIF4A	KIF4A	1576.84	1.90988	0.139836	13.658	1.81e-42	6.8e-40
CLCNKB	CLCNKB	63.8366	-6.06126	0.444057	-13.6497	2.03e-42	7.51e-40
PRR27	PRR27	244.358	-11.2147	0.821824	-13.6461	2.13e-42	7.8e-40
CDNF	CDNF	49.4967	-2.64696	0.194103	-13.6369	2.42e-42	8.74e-40
KRT85	KRT85	39.7873	-6.19766	0.45535	-13.6107	3.46e-42	1.23e-39
CRY2	CRY2	1482.45	-1.43153	0.105284	-13.5969	4.18e-42	1.47e-39
PLIN4	PLIN4	678.902	-4.74348	0.349366	-13.5774	5.45e-42	1.9e-39
TPX2	TPX2	5796.42	1.94828	0.143821	13.5466	8.3e-42	2.86e-39
CST5	CST5	48.0456	-10.1619	0.752022	-13.5128	1.31e-41	4.47e-39
NME5	NME5	13.1301	-4.15392	0.307452	-13.5108	1.35e-41	4.54e-39
C16orf89	C16orf89	72.0568	-5.38235	0.398487	-13.507	1.42e-41	4.72e-39
GRIN2D	GRIN2D	685.338	3.7546	0.278373	13.4877	1.85e-41	6.07e-39
HSD17B13	HSD17B13	7.67764	-3.71726	0.275811	-13.4776	2.12e-41	6.88e-39
CYP3A5	CYP3A5	395.576	-2.45046	0.1819	-13.4714	2.3e-41	7.39e-39
EFHB	EFHB	20.7918	-3.79206	0.281838	-13.4548	2.89e-41	9.16e-39
LINC01322	LINC01322	329.647	5.3967	0.401374	13.4456	3.27e-41	1.03e-38
PLK1	PLK1	2392.93	1.89539	0.1412	13.4235	4.4e-41	1.37e-38
GGTA1	GGTA1	276.909	-3.03017	0.225871	-13.4155	4.91e-41	1.51e-38
ZG16B	ZG16B	22470.9	-7.58557	0.565525	-13.4133	5.05e-41	1.54e-38
PHYH	PHYH	838.658	-2.51336	0.187582	-13.3988	6.15e-41	1.85e-38
CEP55	CEP55	2464.92	2.01804	0.15069	13.392	6.74e-41	1.99e-38
GNA14	GNA14	63.9799	-2.8205	0.210612	-13.3919	6.74e-41	1.99e-38
CA6	CA6	93.6901	-6.5313	0.48908	-13.3543	1.12e-40	3.26e-38
CENPA	CENPA	578.009	1.91515	0.14353	13.3432	1.3e-40	3.74e-38
HOXC-AS2	HOXC-AS2	28.5367	3.73806	0.280737	13.3151	1.89e-40	5.4e-38
HOXC8	HOXC8	79.7307	3.95325	0.297115	13.3055	2.15e-40	6.08e-38
EMP1	EMP1	26288.8	-2.69434	0.202915	-13.2782	3.1e-40	8.68e-38
SPOCD1	SPOCD1	375.536	3.42305	0.258167	13.259	4e-40	1.1e-37
AGL	AGL	2292.77	-1.84955	0.139488	-13.2595	3.97e-40	1.1e-37
DPF1	DPF1	213.792	3.02999	0.228731	13.247	4.7e-40	1.28e-37
CLSPN	CLSPN	831.4	1.94137	0.146639	13.2392	5.21e-40	1.4e-37
HOXA11	HOXA11	57.132	5.16189	0.389979	13.2363	5.41e-40	1.44e-37
TMEM52	TMEM52	189.664	-3.83117	0.289502	-13.2337	5.61e-40	1.48e-37
TMEM143	TMEM143	288.131	-1.95019	0.147683	-13.2052	8.19e-40	2.15e-37
ISG15	ISG15	17161.1	3.73984	0.283684	13.1831	1.1e-39	2.85e-37
DNMT3B	DNMT3B	632.609	2.43521	0.184828	13.1756	1.21e-39	3.12e-37
MLYCD	MLYCD	552.806	-1.39895	0.10631	-13.1591	1.51e-39	3.85e-37
CIDEC	CIDEC	39.0834	-5.77689	0.439277	-13.1509	1.68e-39	4.25e-37
MMP1	MMP1	33450	4.53585	0.344944	13.1495	1.71e-39	4.29e-37
SERPINH1	SERPINH1	18595.1	2.20693	0.167899	13.1444	1.83e-39	4.55e-37
ZNF710-AS1	ZNF710-AS1	247.118	-2.65964	0.202504	-13.1338	2.11e-39	5.19e-37
EPM2A	EPM2A	276.906	-2.04313	0.155717	-13.1208	2.5e-39	6.11e-37
MMP12	MMP12	3596.91	3.83994	0.292926	13.1089	2.93e-39	7.09e-37
SLC25A12	SLC25A12	1480.23	-1.19609	0.0913337	-13.0958	3.48e-39	8.35e-37
COL13A1	COL13A1	314.013	2.26612	0.17315	13.0876	3.87e-39	9.22e-37
LINC03007	LINC03007	61.1573	-5.76843	0.440871	-13.0842	4.06e-39	9.57e-37
NFIX	NFIX	4436.32	-1.98548	0.151836	-13.0765	4.49e-39	1.05e-36
HOXB9	HOXB9	117.095	6.39198	0.489031	13.0707	4.84e-39	1.12e-36
STATH	STATH	37353.3	-10.7173	0.821219	-13.0505	6.32e-39	1.44e-36
PMEL	PMEL	196.038	-3.12717	0.239616	-13.0508	6.29e-39	1.44e-36
RPSAP52	RPSAP52	101.282	4.70118	0.36058	13.0378	7.45e-39	1.69e-36
PTHLH	PTHLH	8024.38	3.73104	0.286197	13.0366	7.58e-39	1.7e-36
COL12A1	COL12A1	20380.8	3.04895	0.23398	13.0308	8.17e-39	1.82e-36
KIF14	KIF14	820.027	2.09901	0.161503	12.9967	1.28e-38	2.83e-36
LPIN1	LPIN1	1232.32	-1.91262	0.147205	-12.9929	1.34e-38	2.95e-36
GOT1	GOT1	3198.7	-1.52814	0.117776	-12.975	1.7e-38	3.7e-36
TGFB1	TGFB1	7780.14	1.65108	0.127281	12.9719	1.77e-38	3.82e-36
ACOX2	ACOX2	92.0819	-2.73684	0.211044	-12.9681	1.85e-38	3.98e-36
TPBG	TPBG	4534.87	1.61155	0.124412	12.9533	2.25e-38	4.8e-36
LHX5	LHX5	100.128	4.81486	0.371929	12.9456	2.49e-38	5.26e-36
SEC14L5	SEC14L5	66.1168	-3.40436	0.263014	-12.9437	2.55e-38	5.36e-36
NETO2	NETO2	1907.34	1.86358	0.144068	12.9354	2.84e-38	5.92e-36
AUNIP	AUNIP	319.382	1.75618	0.135854	12.927	3.17e-38	6.56e-36
AIM2	AIM2	1223.32	3.39253	0.262748	12.9117	3.87e-38	7.93e-36
HOXC9	HOXC9	95.6802	3.50566	0.271519	12.9113	3.89e-38	7.93e-36
ACADM	ACADM	1799.75	-1.61765	0.12531	-12.9092	4e-38	8.1e-36
SUCLG2	SUCLG2	1884.03	-1.16899	0.0906079	-12.9016	4.41e-38	8.87e-36
ACAT1	ACAT1	1112.68	-1.63301	0.126791	-12.8795	5.87e-38	1.17e-35
GMDS	GMDS	1317.85	-1.69088	0.13129	-12.8789	5.92e-38	1.17e-35
ZCWPW2	ZCWPW2	13.5468	-2.03542	0.158422	-12.8481	8.82e-38	1.74e-35
PKMYT1	PKMYT1	1678.06	1.99342	0.155276	12.8379	1.01e-37	1.97e-35
CIP2A	CIP2A	849.566	1.7581	0.137137	12.82	1.27e-37	2.46e-35
HADHB	HADHB	6485.6	-1.13781	0.0887833	-12.8156	1.34e-37	2.59e-35
LINC01614	LINC01614	76.8335	5.84659	0.45629	12.8133	1.38e-37	2.65e-35
MMP9	MMP9	7045.76	3.73304	0.291358	12.8126	1.39e-37	2.66e-35
HJURP	HJURP	993.629	1.90635	0.148817	12.81	1.44e-37	2.73e-35
CENPI	CENPI	378.893	1.80826	0.141207	12.8058	1.52e-37	2.86e-35
GJC1	GJC1	710.736	2.62488	0.205054	12.8009	1.62e-37	3.03e-35
LCAL1	LCAL1	343.434	4.77303	0.373288	12.7865	1.95e-37	3.62e-35
PDHB	PDHB	1604.1	-1.0398	0.0813675	-12.7791	2.15e-37	3.95e-35
PAIP2B	PAIP2B	519.487	-2.22427	0.174151	-12.7721	2.35e-37	4.3e-35
HOXD10	HOXD10	517.603	3.47848	0.272494	12.7654	2.56e-37	4.66e-35
COL5A1	COL5A1	30009.2	3.28376	0.257542	12.7504	3.1e-37	5.61e-35
PPEF1	PPEF1	59.3654	3.60812	0.283097	12.7452	3.32e-37	5.94e-35
PLAU	PLAU	12908.6	2.47996	0.194584	12.7449	3.33e-37	5.94e-35
UBE2C	UBE2C	2798.75	1.96482	0.154183	12.7434	3.39e-37	6.02e-35
NCMAP	NCMAP	72.3112	-4.55734	0.358362	-12.7172	4.75e-37	8.37e-35
FNDC5	FNDC5	363.123	-4.82562	0.379592	-12.7126	5.03e-37	8.82e-35
C1QTNF6	C1QTNF6	2257.85	2.66387	0.209795	12.6975	6.11e-37	1.06e-34
LINC00460	LINC00460	98.1927	4.5351	0.358128	12.6633	9.44e-37	1.63e-34
TICAM2-AS1	TICAM2-AS1	19.2726	-2.19833	0.173987	-12.635	1.35e-36	2.33e-34
SLC25A34	SLC25A34	137.146	-3.5625	0.281967	-12.6345	1.36e-36	2.33e-34
SMCO1	SMCO1	59.4488	-5.39952	0.427384	-12.6339	1.37e-36	2.34e-34
PTK7	PTK7	11396.6	1.65014	0.130657	12.6296	1.45e-36	2.45e-34
AFAP1-AS1	AFAP1-AS1	814.814	6.15495	0.487492	12.6258	1.52e-36	2.56e-34
IGF2BP1	IGF2BP1	468.459	5.794	0.459147	12.619	1.66e-36	2.77e-34
KIF18B	KIF18B	1094.56	1.83989	0.145888	12.6116	1.82e-36	3.03e-34
LINC01929	LINC01929	70.4444	5.10949	0.405467	12.6015	2.07e-36	3.42e-34
LINC01615	LINC01615	322.18	3.54982	0.281806	12.5967	2.2e-36	3.62e-34
DGLUCY	DGLUCY	1708.26	-1.55783	0.124199	-12.543	4.34e-36	7.09e-34
ASB8	ASB8	1328.84	-1.22036	0.0975038	-12.5161	6.1e-36	9.9e-34
LAMA3	LAMA3	29164.5	3.16551	0.252927	12.5155	6.14e-36	9.91e-34
EME1	EME1	162.041	1.87171	0.149584	12.5128	6.35e-36	1.02e-33
MYOSLID	MYOSLID	229.897	3.36094	0.268618	12.512	6.42e-36	1.02e-33
GTSE1	GTSE1	892.824	1.74594	0.139587	12.5079	6.76e-36	1.07e-33
HOXD11	HOXD11	128.391	3.75039	0.300378	12.4856	8.95e-36	1.41e-33
PRIM2	PRIM2	786.963	1.28496	0.102931	12.4837	9.16e-36	1.44e-33
SHCBP1	SHCBP1	1066.83	1.64924	0.132142	12.4809	9.49e-36	1.48e-33
PLEKHB1	PLEKHB1	201.126	-3.54609	0.284252	-12.4752	1.02e-35	1.58e-33
ENPP3	ENPP3	43.893	-4.56136	0.366568	-12.4434	1.52e-35	2.34e-33
GSDME	GSDME	2371.17	2.34903	0.188887	12.4362	1.66e-35	2.55e-33
AQP7	AQP7	48.9181	-4.22855	0.340109	-12.4329	1.73e-35	2.65e-33
CFTR	CFTR	192.884	-5.87351	0.472506	-12.4306	1.78e-35	2.71e-33
HSD11B2	HSD11B2	626.076	-2.67947	0.215594	-12.4283	1.83e-35	2.77e-33
SLC9A3P2	SLC9A3P2	92.2434	4.77362	0.384277	12.4223	1.98e-35	2.97e-33
SLC26A4	SLC26A4	33.6119	-3.23197	0.26023	-12.4197	2.04e-35	3.06e-33
RRAGD	RRAGD	1083.3	-2.77751	0.223647	-12.4192	2.06e-35	3.06e-33
ACYP2	ACYP2	419.99	-1.54109	0.124113	-12.4168	2.12e-35	3.13e-33
NIPSNAP3B	NIPSNAP3B	88.7107	-3.05121	0.245838	-12.4115	2.26e-35	3.33e-33
HAPLN1	HAPLN1	139.129	3.15658	0.254726	12.392	2.89e-35	4.23e-33
PRR11	PRR11	1955.38	1.78093	0.143746	12.3894	2.98e-35	4.34e-33
STAC2	STAC2	70.603	-4.33686	0.350252	-12.3821	3.27e-35	4.74e-33
GNG7	GNG7	185.236	-2.91928	0.236064	-12.3665	3.97e-35	5.72e-33
SLC2A4	SLC2A4	269.636	-4.48881	0.363088	-12.3629	4.15e-35	5.96e-33
ASPA	ASPA	35.585	-3.90461	0.316299	-12.3447	5.21e-35	7.43e-33
ACACB	ACACB	518.889	-2.7473	0.222649	-12.3391	5.57e-35	7.92e-33
ICAM5	ICAM5	186.021	2.90881	0.236134	12.3184	7.21e-35	1.02e-32
MLANA	MLANA	40.0626	-2.96473	0.240745	-12.3149	7.54e-35	1.06e-32
PLPP4	PLPP4	247.79	4.08265	0.331814	12.3041	8.61e-35	1.21e-32
FEM1A	FEM1A	120.189	-2.1345	0.173825	-12.2796	1.17e-34	1.62e-32
SPAG5	SPAG5	1505.9	1.66752	0.136099	12.2523	1.63e-34	2.27e-32
CDC6	CDC6	1688.03	1.74942	0.142837	12.2477	1.73e-34	2.39e-32
SNAI2	SNAI2	4481.41	1.82865	0.149328	12.2459	1.77e-34	2.43e-32
PRB4	PRB4	19.0994	-8.63642	0.70534	-12.2443	1.8e-34	2.46e-32
GAST	GAST	134.913	4.97974	0.40699	12.2355	2.01e-34	2.73e-32
EXO1	EXO1	720.422	1.72243	0.141049	12.2116	2.7e-34	3.65e-32
KIF23	KIF23	1807.74	1.63432	0.133849	12.2101	2.74e-34	3.7e-32
OBSCN	OBSCN	3734.61	-3.43167	0.281503	-12.1905	3.49e-34	4.68e-32
UBL3	UBL3	1901.65	-1.45899	0.119783	-12.1803	3.96e-34	5.28e-32
FBP2	FBP2	72.969	-5.63948	0.463065	-12.1786	4.04e-34	5.37e-32
CENPO	CENPO	541.136	1.28295	0.105352	12.1777	4.09e-34	5.4e-32
HOXB7	HOXB7	406.99	3.82443	0.314179	12.1728	4.34e-34	5.71e-32
IL24	IL24	710.598	4.52011	0.371453	12.1687	4.56e-34	5.98e-32
PLIN5	PLIN5	90.1675	-3.67935	0.302495	-12.1633	4.87e-34	6.36e-32
CHRNA10	CHRNA10	49.5251	-2.67653	0.220061	-12.1627	4.91e-34	6.38e-32
IGF2BP2	IGF2BP2	4095.64	2.45565	0.201991	12.1572	5.25e-34	6.78e-32
COL1A1	COL1A1	289841	3.62184	0.298236	12.1442	6.16e-34	7.92e-32
FOXM1	FOXM1	3107.07	1.9761	0.162744	12.1424	6.3e-34	8.06e-32
CGAS	CGAS	1236.19	1.70706	0.140628	12.1388	6.58e-34	8.39e-32
DEPTOR	DEPTOR	595.208	-3.20057	0.263692	-12.1375	6.68e-34	8.48e-32
CD300LG	CD300LG	14.1398	-4.21411	0.347327	-12.133	7.06e-34	8.93e-32
GRASLND	GRASLND	77.3443	2.90448	0.23951	12.1267	7.62e-34	9.59e-32
LINC01798	LINC01798	5.10878	-3.65519	0.301423	-12.1264	7.65e-34	9.59e-32
LRRC37A7P	LRRC37A7P	20.2104	-4.61354	0.380658	-12.1199	8.28e-34	1.03e-31
UGP2	UGP2	5685.62	-1.16343	0.0960506	-12.1126	9.05e-34	1.12e-31
DLGAP5	DLGAP5	1677.39	1.78345	0.147395	12.0998	1.06e-33	1.31e-31
SVIL	SVIL	7176.55	-1.90428	0.157682	-12.0767	1.4e-33	1.73e-31
CD276	CD276	8026.6	1.78347	0.147683	12.0763	1.41e-33	1.73e-31
MTFR2	MTFR2	310.023	1.75108	0.145053	12.072	1.49e-33	1.81e-31
SLC8A1-AS1	SLC8A1-AS1	12.6021	-3.92468	0.325228	-12.0675	1.57e-33	1.91e-31
FRZB	FRZB	279.904	-3.36147	0.27917	-12.041	2.16e-33	2.62e-31
LYZ	LYZ	11441.4	-4.08229	0.33918	-12.0358	2.31e-33	2.78e-31
COX7A1	COX7A1	850.947	-3.6519	0.303901	-12.0167	2.9e-33	3.48e-31
KRT84	KRT84	1152.53	-6.37696	0.530994	-12.0095	3.17e-33	3.79e-31
HOXC4	HOXC4	119.112	2.95362	0.245965	12.0083	3.21e-33	3.82e-31
FSD2	FSD2	56.3034	-5.05909	0.421557	-12.001	3.51e-33	4.16e-31
SLC5A5	SLC5A5	117.245	-5.08678	0.423909	-11.9997	3.57e-33	4.21e-31
KLHDC7B-DT	KLHDC7B-DT	70.7316	2.99483	0.249735	11.9921	3.91e-33	4.6e-31
COL5A2	COL5A2	20310.1	3.12812	0.260927	11.9885	4.08e-33	4.78e-31
BMP8A	BMP8A	324.572	2.88929	0.241034	11.9871	4.15e-33	4.84e-31
HSD17B6	HSD17B6	132.953	2.02409	0.168864	11.9865	4.18e-33	4.86e-31
ACADSB	ACADSB	731.486	-1.93641	0.161895	-11.9609	5.7e-33	6.59e-31
CHST11	CHST11	2742.89	1.97591	0.165251	11.957	5.96e-33	6.87e-31
ATP2B2	ATP2B2	93.2019	-4.70858	0.394423	-11.9379	7.51e-33	8.61e-31
GPT	GPT	138.048	-3.41157	0.285873	-11.9339	7.88e-33	9e-31
ADAM12	ADAM12	3141.76	3.34735	0.280574	11.9304	8.22e-33	9.35e-31
ITGA5	ITGA5	11065.4	2.43344	0.204026	11.9271	8.55e-33	9.69e-31
CSN3	CSN3	117.735	-9.28612	0.778985	-11.9208	9.22e-33	1.04e-30
NDUFS1	NDUFS1	4438.03	-1.19679	0.100405	-11.9197	9.34e-33	1.05e-30
UPK3A	UPK3A	10.7359	-3.88598	0.326256	-11.9108	1.04e-32	1.16e-30
EDN3	EDN3	126.743	-6.43638	0.540789	-11.9018	1.16e-32	1.29e-30
SLC13A2	SLC13A2	64.2458	-5.6339	0.473619	-11.8954	1.25e-32	1.39e-30
MTBP	MTBP	427.138	1.6299	0.137131	11.8857	1.4e-32	1.55e-30
BUB1	BUB1	1582.46	1.6275	0.136942	11.8846	1.42e-32	1.57e-30
COL2A1	COL2A1	133.948	4.39668	0.370055	11.8812	1.48e-32	1.63e-30
CDCA3	CDCA3	958.461	1.81377	0.152888	11.8634	1.83e-32	2.01e-30
LHX1	LHX1	117.37	4.83366	0.407673	11.8567	1.99e-32	2.17e-30
TK1	TK1	6033.45	1.81158	0.152936	11.8453	2.27e-32	2.47e-30
HOXC11	HOXC11	154.218	3.47052	0.293052	11.8427	2.35e-32	2.54e-30
COL27A1	COL27A1	3422.91	2.03532	0.171905	11.8398	2.43e-32	2.62e-30
NUDT4	NUDT4	1208.41	-1.09641	0.0926427	-11.8349	2.58e-32	2.77e-30
NME9	NME9	14.028	-2.61285	0.220976	-11.8241	2.93e-32	3.13e-30
CDCA8	CDCA8	1602.95	1.63888	0.138724	11.814	3.3e-32	3.52e-30
OFCC1	OFCC1	21.1809	4.41629	0.373998	11.8083	3.54e-32	3.75e-30
CPEB3	CPEB3	351.009	-1.82459	0.154721	-11.7928	4.25e-32	4.5e-30
LHX1-DT	LHX1-DT	58.6119	4.72942	0.401155	11.7895	4.42e-32	4.66e-30
KRT33A	KRT33A	32.9703	-4.53876	0.385516	-11.7732	5.37e-32	5.63e-30
ASB14	ASB14	35.4661	-2.69627	0.22927	-11.7602	6.26e-32	6.55e-30
FSCN1	FSCN1	38408	1.75649	0.149393	11.7575	6.46e-32	6.74e-30
EXT1	EXT1	7554.22	1.43228	0.121882	11.7513	6.96e-32	7.22e-30
DNAI7	DNAI7	16.1466	-3.44582	0.29324	-11.7508	6.99e-32	7.24e-30
DCBLD1	DCBLD1	2645.7	2.1178	0.180289	11.7467	7.34e-32	7.57e-30
CDC20	CDC20	5078.08	1.88042	0.160354	11.7266	9.31e-32	9.56e-30
KLF15	KLF15	76.0147	-3.53129	0.301265	-11.7215	9.89e-32	1.01e-29
GNGT1	GNGT1	79.632	3.75511	0.320452	11.7182	1.03e-31	1.05e-29
TTYH3	TTYH3	7758.63	1.73549	0.148246	11.7068	1.18e-31	1.2e-29
KCNAB1	KCNAB1	81.3748	-1.82322	0.155809	-11.7016	1.25e-31	1.27e-29
CCNB2	CCNB2	1980.93	1.64705	0.140858	11.693	1.38e-31	1.4e-29
TIMP4	TIMP4	46.1323	-3.51039	0.300268	-11.6908	1.42e-31	1.42e-29
CDC25C	CDC25C	296.835	1.88214	0.160989	11.6911	1.42e-31	1.42e-29
XRCC2	XRCC2	315.838	1.74744	0.149525	11.6866	1.49e-31	1.49e-29
TCEAL6	TCEAL6	1.89238	-4.54237	0.388921	-11.6794	1.62e-31	1.62e-29
DTL	DTL	1231.31	1.73281	0.148521	11.6671	1.88e-31	1.86e-29
MTMR10	MTMR10	1116.21	-1.12917	0.0967994	-11.6651	1.92e-31	1.9e-29
RGS22	RGS22	12.5591	-3.69135	0.316567	-11.6606	2.03e-31	2e-29
HADH	HADH	2362.57	-1.32047	0.113326	-11.652	2.24e-31	2.2e-29
NCAPH	NCAPH	1321.16	1.58781	0.136298	11.6496	2.31e-31	2.26e-29
CALB1	CALB1	729.557	6.31925	0.542627	11.6457	2.41e-31	2.35e-29
TROAP	TROAP	924.23	1.74646	0.150124	11.6334	2.79e-31	2.71e-29
ALDH9A1	ALDH9A1	3927.27	-1.37665	0.118361	-11.631	2.87e-31	2.78e-29
HTN3	HTN3	537.815	-11.2546	0.968136	-11.6251	3.07e-31	2.97e-29
RPL3L	RPL3L	598.486	-4.03478	0.347121	-11.6236	3.13e-31	3.01e-29
ECT2L	ECT2L	12.5886	-2.4731	0.212829	-11.6201	3.26e-31	3.12e-29
ITM2A	ITM2A	570.93	-2.57441	0.221591	-11.6179	3.34e-31	3.19e-29
KCNB1	KCNB1	45.989	-3.47492	0.299287	-11.6106	3.64e-31	3.46e-29
GNA12	GNA12	4986.56	1.35739	0.116965	11.6051	3.88e-31	3.68e-29
PNPLA7	PNPLA7	196.003	-2.34724	0.202314	-11.6019	4.03e-31	3.81e-29
ZNF106	ZNF106	5200.52	-2.16391	0.186772	-11.5858	4.86e-31	4.59e-29
CGNL1	CGNL1	605.293	-3.30064	0.28501	-11.5808	5.16e-31	4.85e-29
VAV2	VAV2	4372.79	1.75505	0.151559	11.58	5.21e-31	4.88e-29
COL4A1	COL4A1	23189.9	2.22805	0.192435	11.5782	5.31e-31	4.96e-29
ACSM3	ACSM3	62.3286	-2.61009	0.225437	-11.5779	5.33e-31	4.96e-29
ADAMTS12	ADAMTS12	1434.14	3.21566	0.277793	11.5758	5.47e-31	5.07e-29
TMEM182	TMEM182	472.615	-2.59306	0.224141	-11.5689	5.92e-31	5.48e-29
SLC12A2	SLC12A2	2108.81	-1.81335	0.156785	-11.5659	6.14e-31	5.64e-29
NTMT2	NTMT2	20.2402	4.63344	0.400604	11.5661	6.12e-31	5.64e-29
MT1A	MT1A	37.9015	-4.19716	0.362923	-11.5649	6.21e-31	5.68e-29
NKAIN3	NKAIN3	20.0929	-3.55025	0.3071	-11.5606	6.53e-31	5.96e-29
NDC80	NDC80	1156.68	1.76986	0.153241	11.5495	7.42e-31	6.75e-29
ENO3	ENO3	4804.75	-4.94177	0.428317	-11.5377	8.52e-31	7.73e-29
MTFR1L	MTFR1L	913.293	-1.16391	0.100883	-11.5372	8.57e-31	7.74e-29
CYP3A4	CYP3A4	13.6361	-4.32279	0.374888	-11.5309	9.22e-31	8.31e-29
YEATS2	YEATS2	3266.65	1.31363	0.113959	11.5272	9.62e-31	8.64e-29
FZD2	FZD2	466.952	2.0351	0.17657	11.5257	9.79e-31	8.76e-29
KLHL33	KLHL33	59.544	-4.70835	0.409125	-11.5083	1.2e-30	1.07e-28
CABCOCO1	CABCOCO1	12.963	-4.10589	0.356873	-11.5052	1.24e-30	1.11e-28
IBSP	IBSP	89.7371	4.26033	0.370846	11.4881	1.51e-30	1.34e-28
ZMYND12	ZMYND12	22.2479	-2.62262	0.22845	-11.4801	1.66e-30	1.47e-28
CA8	CA8	39.6566	-3.78797	0.330279	-11.469	1.89e-30	1.66e-28
IFI6	IFI6	25449.6	3.07708	0.268635	11.4545	2.23e-30	1.96e-28
GPR158	GPR158	226.336	3.82271	0.333941	11.4473	2.43e-30	2.13e-28
CSF2	CSF2	199.136	4.48303	0.39164	11.4468	2.44e-30	2.13e-28
CIPC	CIPC	1021.82	-1.358	0.118647	-11.4457	2.47e-30	2.15e-28
METTL21EP	METTL21EP	67.1732	-5.58512	0.488168	-11.441	2.61e-30	2.27e-28
SERPINE1	SERPINE1	22259.8	3.06548	0.268095	11.4343	2.82e-30	2.44e-28
ADAMTS2	ADAMTS2	4751.63	2.88542	0.252407	11.4316	2.91e-30	2.51e-28
WDHD1	WDHD1	1267.95	1.46278	0.128014	11.4267	3.08e-30	2.65e-28
TLE2	TLE2	551.653	-2.88617	0.25259	-11.4263	3.09e-30	2.65e-28
ALDH6A1	ALDH6A1	640.244	-1.71554	0.150418	-11.4051	3.94e-30	3.37e-28
ORC6	ORC6	624.233	1.71121	0.150167	11.3954	4.41e-30	3.76e-28
PLA2G12A	PLA2G12A	676.708	-1.04581	0.091827	-11.3889	4.75e-30	4.04e-28
PRELID3A	PRELID3A	135.33	1.74315	0.15345	11.3597	6.64e-30	5.62e-28
MRGBP	MRGBP	1670.82	1.27895	0.112641	11.3542	7.06e-30	5.97e-28
TRIP13	TRIP13	1547.65	1.82108	0.1604	11.3533	7.14e-30	6.01e-28
MSTN	MSTN	9.81382	-3.97533	0.350192	-11.3519	7.26e-30	6.1e-28
CDC45	CDC45	1158.03	1.78942	0.157805	11.3394	8.37e-30	7.01e-28
BIRC5	BIRC5	3817.93	1.79511	0.158328	11.3379	8.52e-30	7.11e-28
GSEC	GSEC	133.024	2.13143	0.188421	11.312	1.14e-29	9.53e-28
CNGB1	CNGB1	1142.64	4.10677	0.363182	11.3077	1.2e-29	9.98e-28
DLG2	DLG2	72.7043	-2.90959	0.257414	-11.3031	1.27e-29	1.05e-27
PARP12	PARP12	4338.34	1.57268	0.139144	11.3025	1.28e-29	1.05e-27
DNALI1	DNALI1	107.942	-2.79262	0.247097	-11.3017	1.29e-29	1.06e-27
MYLK4	MYLK4	147.666	-2.89683	0.256327	-11.3013	1.29e-29	1.06e-27
KLF7	KLF7	3219.87	1.73803	0.153824	11.2988	1.33e-29	1.09e-27
MAGI1	MAGI1	794.313	-1.56153	0.138239	-11.2959	1.38e-29	1.12e-27
LINC02454	LINC02454	49.2946	3.76939	0.333711	11.2954	1.38e-29	1.13e-27
ERBB4	ERBB4	57.3809	-4.74203	0.420023	-11.2899	1.47e-29	1.19e-27
COL7A1	COL7A1	22896.3	2.15982	0.191401	11.2843	1.57e-29	1.27e-27
PRSS23-AS1	PRSS23-AS1	13.6777	-2.86835	0.254232	-11.2824	1.6e-29	1.29e-27
TRAK1	TRAK1	3628.42	-1.14756	0.101721	-11.2814	1.62e-29	1.3e-27
E2F7	E2F7	757.429	2.02018	0.179498	11.2547	2.2e-29	1.76e-27
LINC00944	LINC00944	24.2042	2.94927	0.262363	11.2412	2.56e-29	2.05e-27
SHROOM3	SHROOM3	1035.04	-2.20324	0.196092	-11.2357	2.72e-29	2.17e-27
SH3BGR	SH3BGR	9.82444	-3.64309	0.324349	-11.232	2.84e-29	2.26e-27
COL4A5	COL4A5	4058.61	2.12972	0.189789	11.2215	3.2e-29	2.54e-27
CFL2	CFL2	1617.59	-2.24795	0.20046	-11.214	3.48e-29	2.76e-27
FAM180B	FAM180B	9.57096	-4.4002	0.392678	-11.2056	3.83e-29	3.02e-27
CDKN3	CDKN3	892.624	1.68089	0.150117	11.1972	4.21e-29	3.31e-27
TEDC2	TEDC2	422.54	1.83395	0.164016	11.1815	5.02e-29	3.94e-27
BCKDHB	BCKDHB	449.474	-1.39061	0.124384	-11.18	5.11e-29	4e-27
TM4SF19-AS1	TM4SF19-AS1	66.0399	2.83597	0.253676	11.1795	5.14e-29	4.01e-27
CCL11	CCL11	150.13	3.68214	0.329601	11.1715	5.62e-29	4.37e-27
FYCO1	FYCO1	2961.86	-1.88313	0.168616	-11.1681	5.84e-29	4.53e-27
LINC02343	LINC02343	3.15669	-5.96784	0.534404	-11.1673	5.9e-29	4.56e-27
ANKS1B	ANKS1B	15.9715	-2.89212	0.259213	-11.1573	6.6e-29	5.09e-27
PIF1	PIF1	292.858	1.96955	0.176954	11.1302	8.94e-29	6.88e-27
CDCA4	CDCA4	2290.3	1.26429	0.113641	11.1252	9.45e-29	7.26e-27
IL17D	IL17D	67.475	-3.09463	0.278425	-11.1148	1.06e-28	8.14e-27
RPL29P19	RPL29P19	103.207	3.71071	0.333885	11.1137	1.08e-28	8.21e-27
TPPP2	TPPP2	3.3712	-4.03656	0.36325	-11.1124	1.09e-28	8.32e-27
STC2	STC2	1337.58	2.69013	0.242099	11.1117	1.1e-28	8.36e-27
SLC38A3	SLC38A3	84.7162	-3.73704	0.336712	-11.0986	1.27e-28	9.65e-27
ECT2	ECT2	3276.78	1.60325	0.144465	11.0978	1.29e-28	9.71e-27
RMND5B	RMND5B	1607.19	-1.26113	0.113677	-11.094	1.34e-28	1.01e-26
RORC	RORC	346.962	-3.30991	0.298648	-11.083	1.52e-28	1.14e-26
GBX2	GBX2	37.777	3.8636	0.348711	11.0797	1.57e-28	1.18e-26
AURKB	AURKB	1750.87	1.86424	0.168257	11.0797	1.57e-28	1.18e-26
ATP6V0A4	ATP6V0A4	300.24	-3.90568	0.352687	-11.0741	1.68e-28	1.25e-26
LMOD1	LMOD1	334.436	-2.8917	0.261148	-11.073	1.7e-28	1.26e-26
POGLUT2	POGLUT2	415.088	1.50097	0.135606	11.0686	1.78e-28	1.32e-26
SH2D2A	SH2D2A	628.09	1.99236	0.18009	11.0631	1.89e-28	1.4e-26
ADAMTS6	ADAMTS6	126.175	2.70023	0.244139	11.0602	1.96e-28	1.44e-26
FOLR3	FOLR3	210.974	4.65838	0.421284	11.0576	2.01e-28	1.48e-26
SELENBP1	SELENBP1	755.343	-2.97687	0.269513	-11.0454	2.31e-28	1.69e-26
FAM240C	FAM240C	51.6961	-4.58544	0.415463	-11.0369	2.53e-28	1.86e-26
ONECUT2	ONECUT2	75.0223	3.12582	0.28347	11.027	2.83e-28	2.07e-26
CHI3L2	CHI3L2	1132.52	-3.64031	0.330291	-11.0215	3.01e-28	2.19e-26
RFC4	RFC4	1537.66	1.66038	0.150718	11.0164	3.18e-28	2.31e-26
NR3C2	NR3C2	158.256	-3.53108	0.320681	-11.0112	3.37e-28	2.45e-26
SORBS1	SORBS1	829.929	-2.88413	0.262065	-11.0054	3.6e-28	2.6e-26
SALRNA1	SALRNA1	8.57904	-3.0114	0.273735	-11.0011	3.77e-28	2.72e-26
SORBS2	SORBS2	596.455	-2.93693	0.267061	-10.9972	3.94e-28	2.84e-26
LPCAT1	LPCAT1	4717.99	1.73281	0.157595	10.9953	4.02e-28	2.89e-26
PDK4-AS1	PDK4-AS1	3.95204	-2.96865	0.270376	-10.9797	4.78e-28	3.42e-26
CFAP251	CFAP251	2898.42	2.08009	0.189465	10.9787	4.84e-28	3.45e-26
CDH24	CDH24	709.914	1.56023	0.142217	10.9707	5.28e-28	3.76e-26
KIF26B	KIF26B	1375.18	2.37698	0.21688	10.9599	5.96e-28	4.23e-26
NRIP3	NRIP3	336.191	2.3692	0.216308	10.9529	6.44e-28	4.56e-26
RAD51	RAD51	795.411	1.49973	0.136948	10.9511	6.56e-28	4.64e-26
SNX10	SNX10	690.911	1.86745	0.170542	10.9501	6.64e-28	4.68e-26
MYH7B	MYH7B	133.998	-3.09625	0.282815	-10.948	6.79e-28	4.78e-26
TMEM63A	TMEM63A	1453.36	-1.35535	0.123811	-10.947	6.87e-28	4.82e-26
ESAM-AS1	ESAM-AS1	12.3608	-2.0812	0.19013	-10.9462	6.93e-28	4.85e-26
CRACR2B	CRACR2B	302.876	-3.02117	0.276047	-10.9444	7.07e-28	4.94e-26
RAD54L	RAD54L	351.486	1.55599	0.142255	10.938	7.59e-28	5.29e-26
TRIML2	TRIML2	134.778	5.6013	0.512199	10.9358	7.77e-28	5.4e-26
SPATA18	SPATA18	315.946	-2.30234	0.210956	-10.9139	9.89e-28	6.86e-26
TSPAN12	TSPAN12	191.542	-2.54014	0.232867	-10.9081	1.05e-27	7.29e-26
PLXNA1	PLXNA1	10822.7	1.28726	0.118019	10.9072	1.06e-27	7.34e-26
ATP2A1	ATP2A1	5950.33	-5.49217	0.503591	-10.906	1.08e-27	7.42e-26
SLC26A6	SLC26A6	891.125	1.35844	0.124568	10.9052	1.09e-27	7.48e-26
AGRN	AGRN	24415.1	1.63414	0.149936	10.8989	1.17e-27	7.99e-26
KIF18A	KIF18A	605.88	1.6591	0.152234	10.8984	1.17e-27	8.02e-26
CYP2F1	CYP2F1	41.5401	-5.88252	0.539844	-10.8967	1.2e-27	8.15e-26
ERICH3	ERICH3	10.9828	-4.6646	0.428168	-10.8943	1.23e-27	8.34e-26
PEBP1	PEBP1	9809.35	-1.0213	0.0937654	-10.892	1.26e-27	8.53e-26
SESN1	SESN1	797.221	-1.31056	0.120329	-10.8915	1.27e-27	8.57e-26
PCCA	PCCA	532.434	-1.31289	0.120556	-10.8902	1.28e-27	8.66e-26
LINC01234	LINC01234	136.218	6.14649	0.564685	10.8848	1.36e-27	9.18e-26
UHRF1	UHRF1	1463.71	1.62729	0.149628	10.8755	1.51e-27	1.01e-25
NLRP3P1	NLRP3P1	33.7512	2.81311	0.258967	10.8628	1.73e-27	1.16e-25
PYGM	PYGM	4743.07	-5.77645	0.532099	-10.856	1.87e-27	1.25e-25
ATP5F1A	ATP5F1A	21667.1	-1.07332	0.0989464	-10.8475	2.05e-27	1.37e-25
LRTM1	LRTM1	16.0801	-5.71473	0.526962	-10.8447	2.11e-27	1.41e-25
MYLK3	MYLK3	310.635	-5.00029	0.461642	-10.8315	2.44e-27	1.62e-25
GTF2IRD2P1	GTF2IRD2P1	188.803	2.52127	0.232891	10.826	2.59e-27	1.72e-25
PDE4DIP	PDE4DIP	3956.63	-2.52048	0.232959	-10.8194	2.79e-27	1.84e-25
ATAD2	ATAD2	3241.83	1.5512	0.143394	10.8177	2.84e-27	1.87e-25
CLIC5	CLIC5	358.81	-3.61613	0.335219	-10.7874	3.95e-27	2.6e-25
LDHD	LDHD	406.98	-2.56432	0.237742	-10.7862	4e-27	2.63e-25
PACRG	PACRG	19.9507	-3.71717	0.34464	-10.7857	4.02e-27	2.64e-25
ULBP2	ULBP2	924.695	2.07797	0.192775	10.7793	4.31e-27	2.82e-25
MYH15	MYH15	73.1275	-3.61561	0.335508	-10.7765	4.44e-27	2.9e-25
COL11A1	COL11A1	3104.29	4.21659	0.391297	10.7759	4.47e-27	2.9e-25
USB1	USB1	4941.53	1.22358	0.113548	10.7759	4.47e-27	2.9e-25
KNTC1	KNTC1	1341.2	1.30693	0.121401	10.7654	5.02e-27	3.24e-25
CFD	CFD	1031.58	-2.57544	0.23923	-10.7655	5.01e-27	3.24e-25
SPINDOC	SPINDOC	1293.06	1.38626	0.128832	10.7602	5.31e-27	3.42e-25
ADH4	ADH4	8.25297	-4.40714	0.409589	-10.7599	5.32e-27	3.42e-25
KPNA2	KPNA2	9626.29	1.23134	0.114491	10.7549	5.62e-27	3.61e-25
CAMK2N2	CAMK2N2	118.524	2.40195	0.223621	10.7412	6.52e-27	4.18e-25
G2E3-AS1	G2E3-AS1	44.5234	7.10436	0.661784	10.7352	6.96e-27	4.45e-25
CA4	CA4	9.5121	-4.28157	0.399013	-10.7304	7.33e-27	4.67e-25
PRKN	PRKN	83.4231	-2.78667	0.259775	-10.7272	7.58e-27	4.82e-25
ARHGEF38	ARHGEF38	20.807	-3.02072	0.281605	-10.7268	7.62e-27	4.84e-25
ADAMTS14	ADAMTS14	530.254	2.31027	0.215444	10.7233	7.91e-27	5e-25
MELK	MELK	1704.28	1.76617	0.164701	10.7235	7.89e-27	5e-25
LINC02154	LINC02154	88.4267	4.77668	0.445921	10.7119	8.95e-27	5.64e-25
PLOD3	PLOD3	4189.73	1.57527	0.147123	10.7071	9.42e-27	5.93e-25
PDK4	PDK4	2127.02	-4.31996	0.403782	-10.6987	1.03e-26	6.48e-25
CCNF	CCNF	1400	1.34651	0.125888	10.6961	1.06e-26	6.65e-25
NEK2	NEK2	930.382	1.65636	0.155029	10.6842	1.21e-26	7.55e-25
DUSP9	DUSP9	402.352	3.15649	0.295447	10.6838	1.21e-26	7.56e-25
GADD45B	GADD45B	2157.66	-1.91056	0.178878	-10.6808	1.25e-26	7.79e-25
SCG5	SCG5	223.058	2.92087	0.273589	10.6761	1.32e-26	8.18e-25
PPIAP26	PPIAP26	32.5496	5.05183	0.47323	10.6752	1.33e-26	8.24e-25
IQGAP3	IQGAP3	1472.6	1.61322	0.151147	10.6732	1.36e-26	8.4e-25
CREG2	CREG2	314.022	3.4463	0.322936	10.6718	1.38e-26	8.51e-25
FOXL2	FOXL2	139.84	3.85743	0.361692	10.665	1.48e-26	9.14e-25
ACSM6	ACSM6	2.20461	-3.96209	0.371524	-10.6644	1.49e-26	9.17e-25
HTR1D	HTR1D	49.3858	3.58439	0.336161	10.6627	1.52e-26	9.32e-25
UQCRC2	UQCRC2	8542.7	-0.923106	0.0865756	-10.6624	1.53e-26	9.33e-25
FAM72A	FAM72A	54.2277	1.76586	0.165746	10.654	1.67e-26	1.02e-24
ABCD3	ABCD3	2091.69	-0.93734	0.0880136	-10.65	1.74e-26	1.06e-24
ACTN3	ACTN3	43.6802	-4.42738	0.415774	-10.6485	1.77e-26	1.08e-24
LINC03016	LINC03016	20.7153	-3.15658	0.296536	-10.6449	1.84e-26	1.12e-24
IFI44	IFI44	3788.46	2.35082	0.221173	10.6289	2.19e-26	1.32e-24
ZBTB16	ZBTB16	342.768	-3.80377	0.358153	-10.6205	2.39e-26	1.44e-24
HINT3	HINT3	1350.9	-1.0564	0.0994819	-10.619	2.43e-26	1.47e-24
LY6K	LY6K	800.131	2.35788	0.222059	10.6183	2.45e-26	1.47e-24
CHEK1	CHEK1	1118.73	1.32122	0.124484	10.6135	2.58e-26	1.55e-24
PCDHGC5	PCDHGC5	246.712	3.95988	0.373189	10.6109	2.65e-26	1.59e-24
ACAD8	ACAD8	781.536	-1.12333	0.105877	-10.6098	2.68e-26	1.6e-24
MMP14	MMP14	32823.2	1.52698	0.143931	10.6091	2.7e-26	1.61e-24
CARNS1	CARNS1	161.046	-2.99673	0.282519	-10.6072	2.76e-26	1.64e-24
FANCB	FANCB	126.638	1.49645	0.141094	10.6061	2.79e-26	1.66e-24
CSAG3	CSAG3	63.3284	5.25963	0.496089	10.6022	2.91e-26	1.72e-24
POPDC2	POPDC2	127.649	-2.83241	0.267376	-10.5934	3.2e-26	1.89e-24
KAT2B	KAT2B	1110.47	-1.86694	0.17626	-10.592	3.25e-26	1.92e-24
E2F1	E2F1	1123.32	1.86854	0.176575	10.5821	3.61e-26	2.12e-24
PEBP4	PEBP4	129.804	-5.1938	0.490895	-10.5803	3.68e-26	2.16e-24
TRAM2	TRAM2	2673.69	1.51145	0.142888	10.5778	3.78e-26	2.21e-24
CSMD2	CSMD2	195.924	3.16453	0.299214	10.5761	3.84e-26	2.25e-24
KIF3C	KIF3C	1175.13	1.69818	0.160618	10.5727	3.99e-26	2.33e-24
FOXD1	FOXD1	210.02	2.28176	0.215839	10.5716	4.04e-26	2.35e-24
TONSL	TONSL	1493.06	1.5011	0.14204	10.5682	4.19e-26	2.43e-24
HOXA13	HOXA13	44.9198	4.73436	0.448109	10.5652	4.32e-26	2.5e-24
ANKRD20A5P	ANKRD20A5P	21.6316	-4.64467	0.439615	-10.5653	4.32e-26	2.5e-24
DEPDC1B	DEPDC1B	559.046	1.65015	0.156222	10.5628	4.43e-26	2.56e-24
SLC38A7	SLC38A7	1720.42	0.989726	0.0937066	10.562	4.47e-26	2.58e-24
OMG	OMG	17.095	-2.58464	0.244766	-10.5596	4.58e-26	2.64e-24
LINC01633	LINC01633	8.30772	4.49738	0.42614	10.5538	4.88e-26	2.8e-24
CYP27B1	CYP27B1	685.289	2.60939	0.247603	10.5386	5.73e-26	3.29e-24
PDPN	PDPN	7983.78	2.17723	0.206624	10.5371	5.82e-26	3.33e-24
EXTL1	EXTL1	72.7859	-4.38448	0.416293	-10.5322	6.14e-26	3.51e-24
PGM1	PGM1	3727.15	-1.4002	0.132956	-10.5313	6.2e-26	3.53e-24
SIRT2	SIRT2	3126.29	-1.04083	0.0988481	-10.5296	6.31e-26	3.59e-24
FIRRE	FIRRE	76.3326	3.24239	0.307987	10.5277	6.44e-26	3.66e-24
DUXAP8	DUXAP8	188.523	3.35735	0.318959	10.526	6.56e-26	3.72e-24
TMEM72	TMEM72	2.03679	-5.21771	0.49594	-10.5208	6.93e-26	3.92e-24
LINC02160	LINC02160	3.45962	-5.30361	0.504302	-10.5167	7.23e-26	4.08e-24
KRT36	KRT36	1370.13	-6.90639	0.657019	-10.5117	7.63e-26	4.3e-24
PHKG1	PHKG1	191.505	-3.63247	0.345726	-10.5068	8.04e-26	4.52e-24
CLYBL	CLYBL	124.144	-1.81033	0.172353	-10.5036	8.31e-26	4.66e-24
CA3	CA3	895.298	-5.0633	0.48206	-10.5035	8.33e-26	4.66e-24
HASPIN	HASPIN	235.334	1.43202	0.136359	10.5018	8.47e-26	4.73e-24
ADH1B	ADH1B	276.672	-5.60255	0.533566	-10.5002	8.62e-26	4.81e-24
DNAH7	DNAH7	27.8489	-3.03335	0.288981	-10.4967	8.94e-26	4.98e-24
KRT33B	KRT33B	69.7128	-4.8524	0.46262	-10.489	9.71e-26	5.39e-24
WDR54	WDR54	1084.36	1.76903	0.16866	10.4888	9.73e-26	5.4e-24
RAD54B	RAD54B	98.9965	1.64411	0.156831	10.4833	1.03e-25	5.7e-24
LNCAROD	LNCAROD	107.059	3.75704	0.3585	10.4799	1.07e-25	5.9e-24
FRMD3	FRMD3	107.783	-2.29532	0.219438	-10.46	1.32e-25	7.27e-24
PMEPA1	PMEPA1	8162.47	2.1457	0.205149	10.4593	1.33e-25	7.31e-24
POSTN	POSTN	19010	3.37164	0.32254	10.4534	1.41e-25	7.76e-24
CAP2	CAP2	942.198	-2.49288	0.238491	-10.4527	1.42e-25	7.81e-24
CRAT	CRAT	1881.55	-2.55377	0.244337	-10.4518	1.44e-25	7.86e-24
LINC00327	LINC00327	13.5321	-2.47261	0.236662	-10.4479	1.5e-25	8.18e-24
CAPN5	CAPN5	702.955	-2.0486	0.196096	-10.4469	1.51e-25	8.24e-24
MAP1LC3C	MAP1LC3C	15.6746	-3.01968	0.289051	-10.4469	1.51e-25	8.24e-24
IL17RD	IL17RD	414.807	-1.91155	0.182992	-10.4461	1.53e-25	8.29e-24
TNFRSF11A	TNFRSF11A	268.452	-2.08294	0.199465	-10.4427	1.58e-25	8.58e-24
KIFC1	KIFC1	2304.23	1.42133	0.136162	10.4385	1.65e-25	8.95e-24
C9orf152	C9orf152	56.0592	-4.3739	0.419226	-10.4333	1.75e-25	9.44e-24
FEN1	FEN1	2775.2	1.27464	0.122192	10.4315	1.78e-25	9.6e-24
LINC01285	LINC01285	82.6796	4.04769	0.388045	10.431	1.79e-25	9.63e-24
P3H1	P3H1	2631.59	1.74296	0.16712	10.4294	1.82e-25	9.78e-24
PPP1R12B	PPP1R12B	2072.87	-2.25445	0.21625	-10.4252	1.9e-25	1.02e-23
ZIC2	ZIC2	334.426	2.97941	0.285819	10.4241	1.92e-25	1.03e-23
CBX3	CBX3	9174.31	0.968577	0.092948	10.4206	2e-25	1.07e-23
LINC00943	LINC00943	20.9921	2.88441	0.276809	10.4202	2e-25	1.07e-23
FAM174B	FAM174B	373.649	-1.94041	0.186246	-10.4186	2.04e-25	1.09e-23
STX1A	STX1A	319.378	1.76355	0.169402	10.4104	2.22e-25	1.18e-23
PDE6A	PDE6A	26.6801	-3.17051	0.304915	-10.398	2.53e-25	1.34e-23
ZNF707	ZNF707	826.909	1.12043	0.107758	10.3976	2.54e-25	1.34e-23
APBA2	APBA2	401.858	2.32233	0.223374	10.3966	2.57e-25	1.36e-23
FMO5	FMO5	99.0976	-1.88462	0.181332	-10.3932	2.66e-25	1.4e-23
GJB1	GJB1	37.8272	-4.95648	0.477244	-10.3856	2.88e-25	1.52e-23
HOXC10	HOXC10	268.962	3.90151	0.376361	10.3664	3.53e-25	1.85e-23
SLC6A1	SLC6A1	71.5317	-3.05729	0.294979	-10.3645	3.6e-25	1.89e-23
FAXDC2	FAXDC2	394.638	-2.33819	0.225605	-10.3641	3.61e-25	1.89e-23
CKAP2L	CKAP2L	1058.2	1.58856	0.153296	10.3627	3.67e-25	1.91e-23
NRM	NRM	1518.12	1.20012	0.115818	10.3622	3.69e-25	1.92e-23
CFAP61	CFAP61	40.2761	-3.07761	0.297325	-10.351	4.14e-25	2.15e-23
ANGPTL1	ANGPTL1	170.67	-3.65885	0.353564	-10.3485	4.25e-25	2.21e-23
DNMBP-AS1	DNMBP-AS1	2.43398	-3.50139	0.338568	-10.3418	4.56e-25	2.36e-23
LBX2	LBX2	41.9538	2.38975	0.231094	10.341	4.6e-25	2.38e-23
CENPE	CENPE	1218.11	1.54483	0.149402	10.3401	4.64e-25	2.4e-23
HAGLROS	HAGLROS	61.7633	3.19593	0.309102	10.3394	4.67e-25	2.41e-23
DBF4B	DBF4B	411.698	1.23762	0.119742	10.3357	4.86e-25	2.5e-23
RNF180	RNF180	76.4875	-2.32174	0.22466	-10.3345	4.92e-25	2.53e-23
FAM124A	FAM124A	114.603	-2.06369	0.199703	-10.3338	4.96e-25	2.54e-23
USP13	USP13	1216.17	-2.20259	0.213159	-10.333	4.99e-25	2.56e-23
GPR176	GPR176	1214.45	2.32051	0.224667	10.3287	5.23e-25	2.67e-23
GPRASP1	GPRASP1	114.003	-2.03017	0.196608	-10.326	5.38e-25	2.74e-23
KY	KY	198.388	-3.94921	0.382488	-10.3251	5.43e-25	2.76e-23
LSMEM2	LSMEM2	6.34279	-3.76329	0.364502	-10.3245	5.46e-25	2.78e-23
NWD1	NWD1	94.6858	-3.40621	0.329923	-10.3243	5.47e-25	2.78e-23
HCG22	HCG22	118.076	-4.67604	0.453203	-10.3178	5.86e-25	2.97e-23
MYOC	MYOC	90.3069	-6.92145	0.670925	-10.3163	5.95e-25	3e-23
SAR1B	SAR1B	2715.91	-0.921989	0.0893718	-10.3163	5.95e-25	3e-23
TGFBR3	TGFBR3	711.909	-2.47951	0.240356	-10.316	5.97e-25	3.01e-23
FAAP24	FAAP24	260.144	1.1299	0.109551	10.3139	6.1e-25	3.07e-23
EIF5A2	EIF5A2	725.087	1.71795	0.166661	10.3081	6.48e-25	3.25e-23
COL5A3	COL5A3	4841.93	2.1985	0.213346	10.3048	6.7e-25	3.36e-23
BST2	BST2	16383.2	2.55874	0.248507	10.2964	7.31e-25	3.66e-23
MUC5AC	MUC5AC	414.403	-6.45605	0.627074	-10.2955	7.38e-25	3.69e-23
NBEA	NBEA	146.594	-2.99708	0.291374	-10.286	8.15e-25	4.06e-23
MIR133A1HG	MIR133A1HG	117.195	-5.5831	0.542877	-10.2843	8.3e-25	4.13e-23
FAM72B	FAM72B	69.3501	1.7471	0.169997	10.2773	8.92e-25	4.43e-23
PIGR	PIGR	7487.12	-5.92463	0.57657	-10.2756	9.07e-25	4.5e-23
FBN2	FBN2	1844.11	3.4023	0.331139	10.2745	9.18e-25	4.54e-23
LINC02551	LINC02551	45.5173	3.40049	0.331114	10.2698	9.64e-25	4.76e-23
LYRM7	LYRM7	739.63	-1.08161	0.105324	-10.2693	9.69e-25	4.78e-23
PLAC9	PLAC9	186.988	-2.84808	0.277387	-10.2676	9.87e-25	4.86e-23
KCNK5	KCNK5	488.47	-2.11203	0.205705	-10.2673	9.9e-25	4.87e-23
LINC01091	LINC01091	39.3544	-2.59039	0.252362	-10.2646	1.02e-24	4.99e-23
SLC25A20	SLC25A20	469.914	-1.24487	0.121297	-10.263	1.03e-24	5.07e-23
SMPD4P1	SMPD4P1	51.1857	3.982	0.388016	10.2625	1.04e-24	5.09e-23
RNASE10	RNASE10	117.27	4.23588	0.413221	10.2509	1.17e-24	5.73e-23
TBC1D31	TBC1D31	506.819	1.0972	0.107041	10.2504	1.18e-24	5.75e-23
WDFY3-AS2	WDFY3-AS2	59.9691	-1.47528	0.143937	-10.2495	1.19e-24	5.79e-23
CRISP3	CRISP3	2933.5	-6.25626	0.610501	-10.2478	1.21e-24	5.88e-23
ACSS3	ACSS3	94.1048	-2.62922	0.256576	-10.2473	1.22e-24	5.9e-23
FAM3D	FAM3D	572.73	-4.21004	0.411453	-10.2321	1.42e-24	6.89e-23
HKDC1	HKDC1	207.652	4.01579	0.392561	10.2297	1.46e-24	7.05e-23
SUN3	SUN3	33.7811	4.39138	0.429513	10.2241	1.55e-24	7.46e-23
MYHAS	MYHAS	48.1901	-4.01702	0.392986	-10.2218	1.58e-24	7.63e-23
AMY1B	AMY1B	5.51611	-7.27791	0.712236	-10.2184	1.64e-24	7.89e-23
RAD51AP1	RAD51AP1	626.219	1.66463	0.162951	10.2155	1.69e-24	8.11e-23
KCNIP2	KCNIP2	38.0643	-2.32028	0.227203	-10.2124	1.75e-24	8.37e-23
ACSBG1	ACSBG1	40.6015	-3.20755	0.314186	-10.2091	1.81e-24	8.64e-23
STK39	STK39	1996.96	-1.26666	0.124116	-10.2054	1.88e-24	8.96e-23
ESRRG	ESRRG	81.7499	-4.15069	0.406776	-10.2039	1.91e-24	9.09e-23
PSRC1	PSRC1	525.535	1.44132	0.141325	10.1986	2.01e-24	9.58e-23
HOMER3	HOMER3	1379.28	1.61772	0.158674	10.1952	2.08e-24	9.9e-23
SLC4A4	SLC4A4	66.9212	-3.51143	0.344526	-10.1921	2.15e-24	1.02e-22
MYH16	MYH16	52.6589	3.19464	0.31349	10.1906	2.18e-24	1.03e-22
ATP6V1C1	ATP6V1C1	3266.37	0.835074	0.08199	10.1851	2.31e-24	1.09e-22
CUTC	CUTC	762.742	-1.22466	0.120271	-10.1825	2.37e-24	1.12e-22
C6orf58	C6orf58	967.22	-6.2349	0.612559	-10.1784	2.47e-24	1.17e-22
CHPT1	CHPT1	693.666	-2.22275	0.218384	-10.1782	2.48e-24	1.17e-22
GINS1	GINS1	1286.9	1.42827	0.140458	10.1687	2.74e-24	1.29e-22
ANLN	ANLN	4587.39	1.6727	0.164541	10.1659	2.82e-24	1.32e-22
NDE1	NDE1	2750.49	1.19321	0.117384	10.1651	2.84e-24	1.33e-22
ARHGAP11A	ARHGAP11A	1130.06	1.33112	0.131002	10.161	2.96e-24	1.38e-22
FITM1	FITM1	141.281	-3.85061	0.379326	-10.1512	3.27e-24	1.53e-22
ATPAF1	ATPAF1	1876.79	-0.946634	0.0932574	-10.1508	3.29e-24	1.53e-22
INMT	INMT	131.219	-2.46381	0.2428	-10.1475	3.4e-24	1.58e-22
CCDC160	CCDC160	17.7471	-4.79145	0.472451	-10.1417	3.61e-24	1.68e-22
F10	F10	51.5306	-2.51976	0.248489	-10.1404	3.66e-24	1.7e-22
COL4A6	COL4A6	2175.57	2.80306	0.276464	10.139	3.71e-24	1.72e-22
H2AC11	H2AC11	128.347	2.09688	0.206861	10.1367	3.8e-24	1.76e-22
MAGEA4	MAGEA4	2568.7	6.73201	0.664494	10.131	4.02e-24	1.86e-22
ETNPPL	ETNPPL	17.8286	-6.09336	0.602157	-10.1192	4.54e-24	2.09e-22
LRRN4CL	LRRN4CL	100.72	-2.57391	0.25436	-10.1192	4.54e-24	2.09e-22
GREM2	GREM2	68.9097	-3.57486	0.35374	-10.1059	5.2e-24	2.39e-22
TIMELESS	TIMELESS	2859.72	1.14872	0.113678	10.1051	5.24e-24	2.4e-22
MMP3	MMP3	7660.87	3.64742	0.360958	10.1048	5.26e-24	2.41e-22
GNMT	GNMT	17.4922	-2.31706	0.229401	-10.1005	5.5e-24	2.51e-22
MAPT	MAPT	428.716	-3.37548	0.334231	-10.0992	5.57e-24	2.54e-22
PHKB	PHKB	3022.31	-0.927953	0.091916	-10.0957	5.77e-24	2.63e-22
SYNM	SYNM	1714.11	-2.68639	0.26612	-10.0947	5.83e-24	2.65e-22
SHOX2	SHOX2	266.601	2.32635	0.23049	10.0931	5.93e-24	2.69e-22
ASB16	ASB16	56.6831	-2.55861	0.253554	-10.091	6.05e-24	2.74e-22
ATP5MC1P4	ATP5MC1P4	26.8784	2.43041	0.240899	10.0889	6.19e-24	2.8e-22
MT-ND1	MT-ND1	99343.6	-1.73122	0.171673	-10.0844	6.48e-24	2.93e-22
TACC3	TACC3	3756.77	1.36938	0.135818	10.0825	6.6e-24	2.98e-22
MYO1B	MYO1B	14229.1	1.69601	0.168245	10.0806	6.73e-24	3.03e-22
LINC01554	LINC01554	26.5137	-3.43201	0.340506	-10.0792	6.83e-24	3.07e-22
CENPF	CENPF	4154.19	1.51848	0.150768	10.0717	7.37e-24	3.31e-22
KIF20A	KIF20A	1949.11	1.58838	0.157734	10.07	7.5e-24	3.36e-22
FN1	FN1	125007	3.35318	0.333148	10.0651	7.88e-24	3.53e-22
ENO2	ENO2	1882.31	2.33208	0.231766	10.0622	8.12e-24	3.63e-22
TPM2	TPM2	18801.6	-2.99918	0.298141	-10.0596	8.33e-24	3.72e-22
UCN2	UCN2	244.175	2.30245	0.228975	10.0554	8.69e-24	3.87e-22
ACO2	ACO2	4265.21	-1.13373	0.112763	-10.0541	8.81e-24	3.92e-22
ARPC1B	ARPC1B	48.2768	1.46726	0.146092	10.0434	9.83e-24	4.37e-22
TMEM132A	TMEM132A	6566.84	1.58624	0.157978	10.0409	1.01e-23	4.47e-22
HS1BP3-IT1	HS1BP3-IT1	21.1621	3.78217	0.376752	10.0389	1.03e-23	4.55e-22
GPR39	GPR39	169.915	2.52507	0.251548	10.0381	1.04e-23	4.58e-22
SCN7A	SCN7A	28.3223	-3.77951	0.376747	-10.032	1.1e-23	4.87e-22
ADSS1	ADSS1	853.721	-2.438	0.243198	-10.0248	1.19e-23	5.23e-22
ITGA6	ITGA6	46882.3	2.01091	0.200605	10.0242	1.19e-23	5.25e-22
MYOM1	MYOM1	1529.35	-4.31735	0.431081	-10.0152	1.31e-23	5.74e-22
ZYG11B	ZYG11B	1669.98	-1.00959	0.100815	-10.0142	1.32e-23	5.79e-22
TNFSF13	TNFSF13	180.462	-1.68474	0.168255	-10.013	1.34e-23	5.85e-22
FST	FST	6271.39	2.54442	0.254138	10.0119	1.35e-23	5.91e-22
RSAD2	RSAD2	3625.37	2.8766	0.287426	10.0081	1.4e-23	6.13e-22
MINDY1	MINDY1	935.383	-1.34507	0.134403	-10.0077	1.41e-23	6.15e-22
EIF2AK2	EIF2AK2	5404.53	1.22353	0.122298	10.0045	1.46e-23	6.34e-22
COL4A2	COL4A2	24939.1	1.81116	0.181059	10.0031	1.48e-23	6.42e-22
DDX60L	DDX60L	2182.56	1.86067	0.186035	10.0017	1.5e-23	6.5e-22
ELF4	ELF4	3878.71	1.25688	0.125715	9.9978	1.56e-23	6.75e-22
OSR1	OSR1	134.166	-2.85032	0.285144	-9.99607	1.59e-23	6.86e-22
GALNT16	GALNT16	146.342	-3.37628	0.337828	-9.9941	1.62e-23	6.99e-22
ASF1B	ASF1B	1616.36	1.49526	0.149653	9.9915	1.66e-23	7.16e-22
PLEK2	PLEK2	4418.98	1.98083	0.198358	9.98615	1.75e-23	7.54e-22
ADHFE1	ADHFE1	37.4323	-2.52038	0.252386	-9.98623	1.75e-23	7.54e-22
CEBPB-AS1	CEBPB-AS1	23.0298	-1.89626	0.190125	-9.97376	1.99e-23	8.53e-22
CSAG1	CSAG1	256.178	5.69856	0.57153	9.97071	2.05e-23	8.78e-22
ARHGEF10L	ARHGEF10L	2070.39	-1.38936	0.139405	-9.96635	2.14e-23	9.16e-22
MITF	MITF	372.682	-2.22511	0.223283	-9.96544	2.16e-23	9.23e-22
TRARG1	TRARG1	20.7198	-4.86637	0.488365	-9.96464	2.18e-23	9.29e-22
NXPE4	NXPE4	10.0859	-5.63791	0.566107	-9.95909	2.3e-23	9.81e-22
LINC02701	LINC02701	24.5139	-3.11677	0.313034	-9.95664	2.36e-23	1e-21
PPP1R18	PPP1R18	6375.95	1.06946	0.107474	9.95087	2.5e-23	1.06e-21
ADAMTS20	ADAMTS20	47.1893	4.88655	0.491141	9.94938	2.54e-23	1.08e-21
RAET1K	RAET1K	15.1736	3.2792	0.329764	9.94406	2.68e-23	1.13e-21
RNF123	RNF123	1185.43	-1.30193	0.130969	-9.94073	2.77e-23	1.17e-21
TMEM92	TMEM92	275.306	2.38053	0.239537	9.93803	2.84e-23	1.2e-21
KRT76	KRT76	1684.25	-5.84958	0.588599	-9.93814	2.84e-23	1.2e-21
SCIN	SCIN	337.042	-2.86046	0.287881	-9.93628	2.89e-23	1.22e-21
KLB	KLB	24.9795	-2.48031	0.249738	-9.93165	3.03e-23	1.28e-21
NCAPG	NCAPG	1221.04	1.44943	0.145973	9.92941	3.1e-23	1.3e-21
TYRP1	TYRP1	112.912	-4.33254	0.436915	-9.91621	3.54e-23	1.48e-21
EPHB2	EPHB2	1684.3	2.24995	0.227027	9.91048	3.75e-23	1.57e-21
TENM2	TENM2	9408.16	2.49343	0.251599	9.91034	3.75e-23	1.57e-21
HOXA1	HOXA1	241.277	1.98327	0.200255	9.90373	4.01e-23	1.67e-21
PKIA	PKIA	1000.61	-3.31047	0.334561	-9.89498	4.38e-23	1.83e-21
DNAAF3-AS1	DNAAF3-AS1	20.7729	5.41619	0.547522	9.89218	4.5e-23	1.87e-21
GPX3	GPX3	5634.47	-2.69809	0.272801	-9.89031	4.59e-23	1.91e-21
ELAPOR1	ELAPOR1	1022.67	-3.74639	0.378801	-9.89013	4.59e-23	1.91e-21
PDIA4	PDIA4	13241.9	0.991792	0.100352	9.8831	4.93e-23	2.04e-21
TMEM38A	TMEM38A	791.049	-3.04275	0.307898	-9.88231	4.97e-23	2.06e-21
ASAH1-AS1	ASAH1-AS1	18.9893	-1.71823	0.173873	-9.88206	4.98e-23	2.06e-21
LINC02341	LINC02341	25.2277	2.75785	0.279116	9.88064	5.05e-23	2.08e-21
FAP	FAP	1245.3	2.65572	0.268953	9.8743	5.38e-23	2.22e-21
CACNB4	CACNB4	61.0087	-3.03397	0.307356	-9.8712	5.55e-23	2.28e-21
WWC1	WWC1	2120.67	-1.4649	0.14846	-9.86732	5.77e-23	2.37e-21
ORC1	ORC1	735.057	1.47899	0.149894	9.8669	5.79e-23	2.38e-21
HOXD13	HOXD13	226.955	3.95308	0.400842	9.86194	6.09e-23	2.49e-21
SNTB1	SNTB1	540.626	-1.83553	0.186137	-9.8612	6.13e-23	2.51e-21
PPARGC1A	PPARGC1A	312.027	-3.29954	0.33461	-9.86085	6.15e-23	2.51e-21
FHL1	FHL1	11584.6	-3.60035	0.36536	-9.85425	6.57e-23	2.68e-21
HMGB3	HMGB3	4057.55	1.50054	0.152307	9.85213	6.71e-23	2.73e-21
CYCSP6	CYCSP6	36.1329	4.85929	0.493326	9.85005	6.85e-23	2.79e-21
METTL7A	METTL7A	1562.51	-2.33232	0.236843	-9.84754	7.02e-23	2.85e-21
RHEBL1	RHEBL1	115.207	1.86121	0.189014	9.84693	7.07e-23	2.87e-21
CFAP126	CFAP126	200.621	-1.68179	0.170868	-9.84266	7.37e-23	2.99e-21
FAM47E	FAM47E	11.3786	-2.22578	0.226266	-9.83699	7.8e-23	3.16e-21
FIG4	FIG4	701.546	-0.798949	0.0812242	-9.83634	7.85e-23	3.17e-21
HMMR	HMMR	878.976	1.61376	0.164171	9.82975	8.38e-23	3.38e-21
HOXD-AS2	HOXD-AS2	25.614	2.83906	0.288901	9.82712	8.6e-23	3.47e-21
NNT	NNT	2841.96	-1.64	0.166907	-9.82578	8.72e-23	3.51e-21
SPRY4	SPRY4	1451.45	1.56934	0.159722	9.82548	8.75e-23	3.51e-21
PPP4R4	PPP4R4	316.576	2.70502	0.275353	9.82381	8.89e-23	3.57e-21
TLCD4	TLCD4	188.677	-2.91959	0.297223	-9.82289	8.97e-23	3.59e-21
RWDD3-DT	RWDD3-DT	4.93717	-2.74943	0.280107	-9.81563	9.64e-23	3.86e-21
DPF3	DPF3	85.0764	-2.43546	0.248151	-9.8144	9.76e-23	3.9e-21
ISOC1	ISOC1	856.805	-1.11187	0.113307	-9.81291	9.91e-23	3.95e-21
WTAPP1	WTAPP1	41.9775	3.09688	0.315714	9.80913	1.03e-22	4.1e-21
MAPKAPK3	MAPKAPK3	3253.1	-1.17852	0.120178	-9.80638	1.06e-22	4.2e-21
AZGP1	AZGP1	3321.05	-4.79977	0.48963	-9.80285	1.09e-22	4.35e-21
WNT7A	WNT7A	678.431	2.92424	0.298339	9.80171	1.11e-22	4.39e-21
LINC01232	LINC01232	182.319	1.58476	0.161857	9.7911	1.23e-22	4.87e-21
GDF5	GDF5	16.7165	-3.68327	0.376301	-9.78807	1.27e-22	5.01e-21
SEMA3G	SEMA3G	297.531	-2.08313	0.212956	-9.78197	1.35e-22	5.32e-21
PIMREG	PIMREG	498.388	1.78885	0.183004	9.77489	1.44e-22	5.69e-21
HAUS8	HAUS8	543.789	1.18427	0.121164	9.7741	1.45e-22	5.73e-21
HLA-V	HLA-V	129.347	2.68093	0.274294	9.77393	1.46e-22	5.73e-21
KRT17P4	KRT17P4	5.29783	-3.82778	0.391664	-9.77312	1.47e-22	5.77e-21
SKA1	SKA1	603.163	1.47655	0.15126	9.76162	1.65e-22	6.45e-21
WNT2	WNT2	264.96	3.21522	0.329431	9.75993	1.67e-22	6.55e-21
LINC02086	LINC02086	49.7914	3.88795	0.398865	9.74752	1.89e-22	7.4e-21
FANCA	FANCA	743.738	1.31954	0.13547	9.74051	2.03e-22	7.91e-21
CIDEA	CIDEA	97.1606	-4.12051	0.42306	-9.73977	2.04e-22	7.96e-21
VEGFD	VEGFD	34.8054	-3.38818	0.347903	-9.73889	2.06e-22	8.01e-21
H2AC13	H2AC13	37.9578	2.6972	0.27695	9.73895	2.06e-22	8.01e-21
RCAN2	RCAN2	611.704	-2.42367	0.248926	-9.73649	2.11e-22	8.19e-21
ENPP4	ENPP4	268.315	-2.74106	0.281689	-9.7308	2.23e-22	8.65e-21
MAGEA11	MAGEA11	367.095	6.63153	0.681548	9.7301	2.24e-22	8.7e-21
SLC25A25	SLC25A25	1721.82	-1.70134	0.174876	-9.72881	2.27e-22	8.79e-21
BSND	BSND	10.915	-4.29942	0.442073	-9.7256	2.35e-22	9.06e-21
LINC01561	LINC01561	18.3477	4.72537	0.486092	9.72114	2.45e-22	9.46e-21
C1QTNF7	C1QTNF7	39.2056	-2.95087	0.30376	-9.71448	2.62e-22	1.01e-20
BHLHA15	BHLHA15	184.96	-3.22506	0.332	-9.71402	2.63e-22	1.01e-20
CAND2	CAND2	299.177	-3.20645	0.330166	-9.71161	2.69e-22	1.03e-20
LDB3	LDB3	2248.73	-4.5976	0.473493	-9.70997	2.73e-22	1.05e-20
NDUFA5	NDUFA5	2145.87	-0.916263	0.0944059	-9.70556	2.85e-22	1.09e-20
CRBN	CRBN	712.573	-0.899603	0.0926941	-9.70508	2.87e-22	1.1e-20
FHIT	FHIT	84.8345	-2.08735	0.215089	-9.70458	2.88e-22	1.1e-20
ACBD3-AS1	ACBD3-AS1	10.1124	-2.09293	0.215763	-9.70014	3.01e-22	1.15e-20
HOXD12	HOXD12	7.91745	4.61854	0.476139	9.69998	3.02e-22	1.15e-20
LAMP5	LAMP5	341.145	2.7658	0.285218	9.69712	3.1e-22	1.18e-20
NUF2	NUF2	754.341	1.56587	0.161522	9.6945	3.18e-22	1.21e-20
CXCL11	CXCL11	2846.3	4.0612	0.419205	9.68784	3.4e-22	1.29e-20
ANK2	ANK2	416.756	-2.92094	0.301542	-9.68667	3.44e-22	1.3e-20
LINC02236	LINC02236	42.6257	2.85575	0.294832	9.68602	3.46e-22	1.31e-20
CYP27C1	CYP27C1	719.006	2.36238	0.243903	9.6857	3.47e-22	1.31e-20
KNSTRN	KNSTRN	1182.21	1.10152	0.113742	9.68439	3.51e-22	1.33e-20
FABP3	FABP3	749.93	-3.16698	0.327028	-9.68414	3.52e-22	1.33e-20
RSPH4A	RSPH4A	16.6877	-2.39237	0.247048	-9.68383	3.53e-22	1.33e-20
ARHGEF39	ARHGEF39	329.346	1.80836	0.186777	9.68194	3.6e-22	1.35e-20
TDRD3	TDRD3	727.062	-0.845135	0.0873096	-9.67974	3.68e-22	1.38e-20
H3C8	H3C8	73.0881	2.79355	0.288804	9.67281	3.93e-22	1.48e-20
POLQ	POLQ	641.507	1.56538	0.161872	9.67045	4.03e-22	1.51e-20
TCHH	TCHH	2979.4	-4.62532	0.478334	-9.66965	4.06e-22	1.52e-20
MEIS2	MEIS2	529.812	-1.44096	0.149026	-9.66918	4.08e-22	1.52e-20
C1QL1	C1QL1	115.213	2.8923	0.299225	9.66598	4.21e-22	1.57e-20
ATP2A3	ATP2A3	1803.28	-2.01738	0.208756	-9.66381	4.3e-22	1.6e-20
FHL3	FHL3	2177.25	-1.6504	0.17084	-9.66051	4.44e-22	1.65e-20
TOP2A	TOP2A	7278.18	1.52118	0.157499	9.65835	4.53e-22	1.69e-20
LAMB3	LAMB3	52186.1	1.89251	0.195953	9.65797	4.55e-22	1.69e-20
SPX	SPX	41.1422	-4.11475	0.426065	-9.65756	4.57e-22	1.69e-20
FKBP9P1	FKBP9P1	192.873	2.34991	0.243341	9.65683	4.6e-22	1.7e-20
CCNP	CCNP	69.8093	3.1165	0.32275	9.65607	4.63e-22	1.71e-20
ABHD1	ABHD1	16.5721	-2.52878	0.261975	-9.65275	4.79e-22	1.77e-20
ALPP	ALPP	25.7719	5.53898	0.573865	9.65208	4.82e-22	1.78e-20
KHDC1	KHDC1	91.2785	1.6016	0.166088	9.64309	5.26e-22	1.94e-20
SGK2	SGK2	30.1877	-3.27643	0.339841	-9.64106	5.36e-22	1.97e-20
WFDC2	WFDC2	4140.61	-4.71067	0.488767	-9.63787	5.53e-22	2.03e-20
TCF24	TCF24	15.5404	3.10769	0.322631	9.63234	5.84e-22	2.14e-20
TTK	TTK	1078.44	1.39127	0.144441	9.63208	5.85e-22	2.15e-20
LINC01405	LINC01405	88.4978	-4.18995	0.435363	-9.62403	6.33e-22	2.32e-20
ABHD5	ABHD5	1662.39	-1.18756	0.123454	-9.61943	6.62e-22	2.42e-20
APPL1	APPL1	2024.47	-1.02012	0.106056	-9.61867	6.67e-22	2.44e-20
GADL1	GADL1	15.7837	-4.38617	0.456119	-9.61626	6.83e-22	2.49e-20
SLC2A6	SLC2A6	485.153	1.91142	0.198916	9.60914	7.32e-22	2.67e-20
RACGAP1	RACGAP1	3002.34	1.11034	0.115572	9.60736	7.44e-22	2.71e-20
PRR20G	PRR20G	16.3971	5.04352	0.525312	9.601	7.92e-22	2.88e-20
C18orf54	C18orf54	332.326	1.39869	0.145718	9.59859	8.1e-22	2.94e-20
MYZAP	MYZAP	95.9504	-2.52456	0.263123	-9.59458	8.43e-22	3.05e-20
QARS1	QARS1	8225.48	-0.857054	0.0893333	-9.59388	8.48e-22	3.07e-20
NEMP1	NEMP1	1385.11	1.27204	0.132646	9.58967	8.84e-22	3.19e-20
PARP14	PARP14	8031.19	1.49194	0.155626	9.5867	9.1e-22	3.28e-20
KBTBD13	KBTBD13	15.8696	-5.25307	0.548267	-9.58122	9.59e-22	3.46e-20
FGD6	FGD6	2178.07	1.28116	0.133753	9.5786	9.84e-22	3.54e-20
CKS1B	CKS1B	1973.48	1.41319	0.147615	9.57345	1.03e-21	3.72e-20
MGLL	MGLL	5142.02	-1.85647	0.193998	-9.56949	1.07e-21	3.86e-20
C2orf50	C2orf50	13.0656	-2.54227	0.265691	-9.56851	1.08e-21	3.89e-20
PRAME	PRAME	738.845	5.14573	0.537865	9.56696	1.1e-21	3.95e-20
C6orf141	C6orf141	538.707	2.32521	0.243108	9.56453	1.13e-21	4.03e-20
ARFGEF3	ARFGEF3	355.518	-3.05389	0.319389	-9.56164	1.16e-21	4.14e-20
SETMAR	SETMAR	385.281	-1.26738	0.13257	-9.56006	1.18e-21	4.2e-20
CGB8	CGB8	18.1312	5.80684	0.60743	9.55968	1.18e-21	4.21e-20
JADE1	JADE1	652.943	-1.27695	0.133584	-9.55912	1.19e-21	4.23e-20
SLC25A5P5	SLC25A5P5	29.1782	2.83059	0.296168	9.55736	1.21e-21	4.3e-20
PLN	PLN	296.422	-3.67155	0.384254	-9.55501	1.24e-21	4.39e-20
CDK1	CDK1	2625.15	1.3508	0.141398	9.55315	1.26e-21	4.46e-20
ADAMTS9-AS1	ADAMTS9-AS1	10.5491	-2.94731	0.308588	-9.55095	1.29e-21	4.55e-20
ITGB1-DT	ITGB1-DT	23.5641	3.6105	0.378065	9.54993	1.3e-21	4.59e-20
ONECUT3	ONECUT3	31.8078	4.67331	0.489422	9.54862	1.31e-21	4.65e-20
SLC2A1	SLC2A1	58657.6	1.91015	0.200187	9.54181	1.4e-21	4.96e-20
CCER2	CCER2	13.6737	-3.72534	0.39047	-9.54067	1.42e-21	5e-20
RNF157	RNF157	79.9375	-2.43885	0.255862	-9.53186	1.54e-21	5.44e-20
MAD1L1	MAD1L1	83.2898	2.55485	0.268253	9.52405	1.67e-21	5.86e-20
LRRC20	LRRC20	879.734	-1.9863	0.208572	-9.52335	1.68e-21	5.89e-20
CRYM	CRYM	108.498	-3.33946	0.350731	-9.52144	1.71e-21	5.99e-20
SLC5A12	SLC5A12	78.3584	3.8373	0.403074	9.52009	1.73e-21	6.06e-20
TREM1	TREM1	783.564	2.83092	0.29742	9.51825	1.76e-21	6.16e-20
JDP2-AS1	JDP2-AS1	51.1688	-1.6711	0.175571	-9.51808	1.76e-21	6.17e-20
PHLDB2	PHLDB2	4522.28	1.69605	0.178222	9.51651	1.79e-21	6.25e-20
ERCC6L	ERCC6L	419.15	1.40866	0.148033	9.51585	1.8e-21	6.29e-20
TPM3	TPM3	25017.5	-1.04889	0.11023	-9.51548	1.81e-21	6.3e-20
RPP14	RPP14	286.274	-0.917964	0.0964751	-9.51504	1.82e-21	6.32e-20
TRPV6	TRPV6	150.393	-3.75445	0.394637	-9.5137	1.84e-21	6.39e-20
PPM1K-DT	PPM1K-DT	5.68437	-2.50332	0.26315	-9.51289	1.85e-21	6.44e-20
MCM10	MCM10	763.876	1.44331	0.151732	9.51226	1.87e-21	6.47e-20
LINC02884	LINC02884	16.8245	-2.55493	0.268651	-9.51021	1.9e-21	6.59e-20
ADAMTS9-AS2	ADAMTS9-AS2	8.81344	-2.33385	0.245419	-9.50966	1.91e-21	6.61e-20
PAX9	PAX9	1658.73	-2.48233	0.261057	-9.50877	1.93e-21	6.66e-20
PDK2	PDK2	1010.21	-1.30902	0.13767	-9.5084	1.94e-21	6.68e-20
CCNG1	CCNG1	2421.48	-1.1416	0.120071	-9.50778	1.95e-21	6.71e-20
NHLRC4	NHLRC4	23.4372	-2.16414	0.227629	-9.50731	1.96e-21	6.73e-20
MIR503HG	MIR503HG	84.8684	2.70736	0.284805	9.50603	1.98e-21	6.81e-20
HTR7	HTR7	594.374	2.52744	0.266148	9.49635	2.17e-21	7.46e-20
RAC2	RAC2	3627.04	1.61786	0.170489	9.4895	2.32e-21	7.96e-20
PLCB4	PLCB4	218.864	-2.98812	0.314914	-9.48868	2.34e-21	8.01e-20
COL3A1	COL3A1	177418	2.89696	0.305361	9.48699	2.38e-21	8.13e-20
TMC7	TMC7	233.644	1.7258	0.18192	9.48659	2.39e-21	8.16e-20
LINC01116	LINC01116	266.226	2.29236	0.241667	9.4856	2.41e-21	8.22e-20
AMIGO2	AMIGO2	1966.09	2.22254	0.23438	9.48264	2.48e-21	8.45e-20
SPATA6	SPATA6	134.054	-1.92942	0.203606	-9.47624	2.64e-21	8.97e-20
NEIL3	NEIL3	274.919	1.64945	0.174101	9.47411	2.69e-21	9.15e-20
PLPP7	PLPP7	265.963	-2.86366	0.302271	-9.47383	2.7e-21	9.16e-20
SPC24	SPC24	773.933	1.74361	0.184105	9.47072	2.78e-21	9.43e-20
C1orf127	C1orf127	18.8392	-2.8031	0.296007	-9.46972	2.81e-21	9.51e-20
EFNB1	EFNB1	11876.1	1.35696	0.143301	9.46928	2.82e-21	9.54e-20
GPT2	GPT2	3106.86	-1.65762	0.175129	-9.46512	2.93e-21	9.91e-20
QSOX2	QSOX2	1367.3	1.05129	0.111128	9.46016	3.07e-21	1.04e-19
TAPT1	TAPT1	724.007	-0.828947	0.0876422	-9.45831	3.13e-21	1.06e-19
ALAD	ALAD	2169.87	-0.989829	0.104669	-9.45671	3.18e-21	1.07e-19
PNPLA2	PNPLA2	1867.45	-1.03707	0.109669	-9.45635	3.19e-21	1.07e-19
H3C10	H3C10	246.17	2.2239	0.235244	9.45359	3.27e-21	1.1e-19
COQ9	COQ9	2145.37	-0.83363	0.0881891	-9.45275	3.3e-21	1.11e-19
SALL4	SALL4	95.3837	2.63667	0.278934	9.45266	3.3e-21	1.11e-19
KIT	KIT	413.983	-2.46785	0.261267	-9.44571	3.53e-21	1.18e-19
NKAPL	NKAPL	15.9566	-2.50151	0.264834	-9.44558	3.53e-21	1.18e-19
PTGES3L	PTGES3L	55.404	-2.29404	0.242884	-9.44499	3.55e-21	1.19e-19
DMGDH	DMGDH	21.1097	-1.79842	0.190467	-9.44215	3.65e-21	1.22e-19
LCN1	LCN1	34.0624	-4.13859	0.438437	-9.43942	3.75e-21	1.25e-19
GLRB	GLRB	65.3116	-2.74113	0.290403	-9.43905	3.76e-21	1.25e-19
LINGO4	LINGO4	14.0224	-3.78579	0.401314	-9.43349	3.97e-21	1.32e-19
FANCI	FANCI	2200.63	1.28462	0.136191	9.43248	4e-21	1.33e-19
KIF22	KIF22	2526.09	0.949587	0.100752	9.42504	4.3e-21	1.43e-19
ACADVL	ACADVL	11755	-1.07202	0.11378	-9.42189	4.43e-21	1.47e-19
PIP	PIP	3178.45	-8.96423	0.951456	-9.42159	4.44e-21	1.47e-19
GADD45G	GADD45G	289.291	-2.3464	0.249153	-9.4175	4.62e-21	1.53e-19
PTGFRN	PTGFRN	18408.7	1.30427	0.138588	9.41108	4.91e-21	1.62e-19
MICB	MICB	480.998	1.85291	0.196944	9.40832	5.04e-21	1.66e-19
TNFSF4	TNFSF4	218.86	2.34369	0.249127	9.40761	5.08e-21	1.67e-19
TOGARAM2	TOGARAM2	67.6124	-2.56414	0.272563	-9.40753	5.08e-21	1.67e-19
CLU	CLU	9453.97	-2.81466	0.29925	-9.4057	5.17e-21	1.7e-19
UBE2T	UBE2T	867.393	1.41374	0.150325	9.40455	5.23e-21	1.72e-19
DEPDC1	DEPDC1	786.148	1.40588	0.149517	9.40278	5.31e-21	1.74e-19
LINC01522	LINC01522	39.2485	4.09371	0.435375	9.40272	5.32e-21	1.74e-19
FAM149A	FAM149A	95.8492	-2.44449	0.259988	-9.4023	5.34e-21	1.75e-19
FAM72D	FAM72D	34.3772	1.82053	0.193655	9.40088	5.41e-21	1.77e-19
MMP10	MMP10	10146.5	3.72732	0.396499	9.40058	5.43e-21	1.77e-19
STIL	STIL	916.911	1.32586	0.141122	9.39514	5.71e-21	1.86e-19
CLDN11	CLDN11	90.9268	-2.62017	0.278896	-9.39479	5.73e-21	1.87e-19
ZIC5	ZIC5	171.523	3.20011	0.340744	9.39152	5.91e-21	1.92e-19
SMAD9	SMAD9	154.555	-1.99682	0.212623	-9.3914	5.92e-21	1.92e-19
DNAH17	DNAH17	1963.68	2.91027	0.310031	9.38704	6.17e-21	2e-19
UCP3	UCP3	168.24	-3.05799	0.325824	-9.38539	6.27e-21	2.03e-19
CENPL	CENPL	461.785	1.0737	0.114423	9.38361	6.38e-21	2.06e-19
HOTAIRM1	HOTAIRM1	46.5199	2.4594	0.262119	9.38275	6.43e-21	2.08e-19
FSTL3	FSTL3	3378.54	2.25857	0.24086	9.3771	6.78e-21	2.19e-19
PPP1R3C	PPP1R3C	956.831	-3.10713	0.331366	-9.37672	6.81e-21	2.2e-19
CDH20	CDH20	40.3541	-3.04466	0.324709	-9.37659	6.81e-21	2.2e-19
P4HA3	P4HA3	246.353	2.60455	0.277857	9.3737	7e-21	2.26e-19
ASAH1	ASAH1	4683.34	-1.03122	0.110019	-9.37308	7.04e-21	2.27e-19
GMPR	GMPR	380.302	-2.33036	0.248721	-9.36937	7.3e-21	2.34e-19
MT-TF	MT-TF	3.81593	-2.46524	0.263139	-9.36858	7.35e-21	2.36e-19
MAP4K2	MAP4K2	1326.49	1.12233	0.119876	9.36242	7.79e-21	2.5e-19
TERT	TERT	30.1289	2.68496	0.28683	9.36081	7.91e-21	2.53e-19
ZBTB47	ZBTB47	809.023	-1.61364	0.172411	-9.35928	8.03e-21	2.57e-19
CS	CS	8497.53	-0.684683	0.0732117	-9.3521	8.59e-21	2.75e-19
CDT1	CDT1	1692.78	1.48177	0.158493	9.34915	8.84e-21	2.82e-19
IFI27	IFI27	47152.2	2.15465	0.230497	9.34782	8.95e-21	2.85e-19
ITGA3	ITGA3	32115.4	1.8026	0.1929	9.34477	9.21e-21	2.93e-19
PDCD4	PDCD4	5349.69	-1.26126	0.134981	-9.34397	9.28e-21	2.95e-19
TMEM184B	TMEM184B	5914.99	0.969338	0.103759	9.34222	9.43e-21	3e-19
SECISBP2L	SECISBP2L	1602.58	-1.13541	0.121539	-9.34198	9.46e-21	3e-19
C16orf74	C16orf74	845.278	1.80217	0.192923	9.34143	9.5e-21	3.01e-19
FMO2	FMO2	1058.8	-3.64399	0.390137	-9.34029	9.61e-21	3.04e-19
OAS2	OAS2	11755.7	2.01739	0.21603	9.33847	9.77e-21	3.09e-19
RYR1	RYR1	5379.93	-3.06691	0.328517	-9.33562	1e-20	3.17e-19
PLOD1	PLOD1	10826.2	1.36291	0.146004	9.33474	1.01e-20	3.2e-19
TNXB	TNXB	674.14	-3.00286	0.321786	-9.33185	1.04e-20	3.28e-19
CDKN2B-AS1	CDKN2B-AS1	108.522	2.60166	0.27885	9.32995	1.06e-20	3.34e-19
LINC01679	LINC01679	269.404	1.86698	0.200285	9.32165	1.15e-20	3.6e-19
HOTAIR	HOTAIR	23.9999	3.33947	0.358266	9.32121	1.15e-20	3.61e-19
TLX2	TLX2	26.3925	4.03991	0.433453	9.32029	1.16e-20	3.64e-19
IGF2BP3	IGF2BP3	712.919	2.99848	0.321776	9.31851	1.18e-20	3.7e-19
PSMC3IP	PSMC3IP	189.935	1.25174	0.134342	9.31758	1.19e-20	3.73e-19
IKBIP	IKBIP	1211.96	1.20301	0.129136	9.31587	1.21e-20	3.78e-19
ACKR1	ACKR1	753.124	-3.10549	0.333453	-9.31313	1.24e-20	3.88e-19
TCF3	TCF3	4861.12	0.912722	0.0980207	9.31153	1.26e-20	3.93e-19
HMGA2-AS1	HMGA2-AS1	17.9789	2.597	0.27894	9.31024	1.28e-20	3.98e-19
SEMA4F	SEMA4F	664.854	1.391	0.149414	9.30971	1.28e-20	3.99e-19
CISH	CISH	736.163	-1.39419	0.149779	-9.30826	1.3e-20	4.04e-19
SLC15A3	SLC15A3	2550.76	1.82584	0.196205	9.30577	1.33e-20	4.13e-19
HOXB-AS4	HOXB-AS4	19.4874	5.32233	0.571964	9.30537	1.34e-20	4.15e-19
PPM1L	PPM1L	926.354	-1.98571	0.213549	-9.29862	1.42e-20	4.41e-19
ZFP64	ZFP64	1452.45	0.877001	0.0943256	9.2976	1.44e-20	4.45e-19
MAML3	MAML3	468.887	-1.66112	0.178683	-9.29645	1.45e-20	4.49e-19
TNC	TNC	52626.5	2.33529	0.25122	9.29579	1.46e-20	4.52e-19
XRCC3	XRCC3	829.331	1.18101	0.127081	9.29332	1.5e-20	4.62e-19
GLP1R	GLP1R	22.4886	-2.51509	0.270669	-9.2921	1.51e-20	4.67e-19
KCNMB1	KCNMB1	157.034	-1.86468	0.20071	-9.29039	1.54e-20	4.74e-19
CA14	CA14	43.0954	-1.67623	0.180474	-9.28792	1.57e-20	4.84e-19
LINC02450	LINC02450	15.9518	3.45823	0.37235	9.28759	1.58e-20	4.85e-19
SLC11A1	SLC11A1	513.804	1.92754	0.207656	9.28238	1.66e-20	5.09e-19
ZNF469	ZNF469	1230.18	2.49042	0.268372	9.27973	1.7e-20	5.21e-19
LINC02535	LINC02535	25.1795	3.01447	0.324969	9.27618	1.76e-20	5.38e-19
SPC25	SPC25	423.542	1.30466	0.140666	9.27492	1.78e-20	5.44e-19
SIAH3	SIAH3	7.36536	-3.90313	0.420998	-9.27114	1.84e-20	5.63e-19
FEZ1	FEZ1	2169.68	2.18358	0.235555	9.26991	1.86e-20	5.69e-19
ZAN	ZAN	77.4772	3.21441	0.346801	9.26875	1.88e-20	5.75e-19
LTF	LTF	24763.1	-5.50952	0.594587	-9.26612	1.93e-20	5.88e-19
RSPH1	RSPH1	27.2119	-2.7346	0.295184	-9.26406	1.97e-20	5.99e-19
TSGA10	TSGA10	99.3669	-1.36128	0.146979	-9.26174	2.01e-20	6.12e-19
ADAMTS7	ADAMTS7	586.343	1.97937	0.213824	9.25702	2.1e-20	6.39e-19
RERGL	RERGL	10.6712	-3.21799	0.34774	-9.25401	2.16e-20	6.56e-19
KRTAP4-1	KRTAP4-1	21.3599	3.21279	0.347175	9.25407	2.16e-20	6.56e-19
GTSF1	GTSF1	227.464	4.21318	0.455454	9.25052	2.23e-20	6.76e-19
MIR4713HG	MIR4713HG	21.2218	2.0789	0.224734	9.25051	2.23e-20	6.76e-19
MANCR	MANCR	94.9411	2.85687	0.308897	9.24862	2.27e-20	6.87e-19
LINC01395	LINC01395	17.2727	-3.19979	0.345993	-9.24815	2.28e-20	6.9e-19
KRTAP3-3	KRTAP3-3	15.882	-9.38996	1.01537	-9.24783	2.29e-20	6.91e-19
ATP8B3	ATP8B3	192.483	1.90454	0.205952	9.24749	2.3e-20	6.92e-19
MT-CO1	MT-CO1	390498	-1.42626	0.154241	-9.24697	2.31e-20	6.95e-19
CD70	CD70	218.618	3.03303	0.328027	9.24628	2.32e-20	6.99e-19
P4HA1	P4HA1	3135.55	1.41743	0.153337	9.24387	2.38e-20	7.14e-19
MOGAT1	MOGAT1	1.33489	-4.69782	0.508292	-9.24237	2.41e-20	7.23e-19
PYY2	PYY2	321.243	3.59147	0.388635	9.24124	2.44e-20	7.3e-19
UBE2S	UBE2S	2259.07	1.60845	0.174121	9.23752	2.52e-20	7.55e-19
BICD1	BICD1	753.779	1.31428	0.142331	9.23398	2.61e-20	7.8e-19
FOXC1	FOXC1	1123.48	-1.75802	0.190509	-9.22804	2.76e-20	8.24e-19
PPP1R9A	PPP1R9A	92.7329	-3.75051	0.406559	-9.22502	2.84e-20	8.46e-19
MYO10	MYO10	6839.26	1.3407	0.145389	9.22146	2.93e-20	8.73e-19
MARVELD1	MARVELD1	4294.33	1.35847	0.147316	9.22148	2.93e-20	8.73e-19
BOC	BOC	831.16	-1.99435	0.216315	-9.21968	2.98e-20	8.87e-19
CCNB1	CCNB1	4271.42	1.37109	0.148753	9.21722	3.05e-20	9.06e-19
GAMT	GAMT	1002.9	-2.26404	0.245635	-9.21706	3.05e-20	9.07e-19
MKI67	MKI67	8645.55	1.43577	0.155782	9.21654	3.07e-20	9.1e-19
AMOT	AMOT	830.395	-3.21368	0.348696	-9.21628	3.08e-20	9.11e-19
CENPN	CENPN	638.962	1.06342	0.115472	9.20932	3.28e-20	9.71e-19
TBX3	TBX3	921.116	-1.48855	0.16165	-9.2085	3.31e-20	9.78e-19
TMC5	TMC5	266.631	-3.37782	0.367109	-9.20115	3.54e-20	1.05e-18
LRRC39	LRRC39	141.921	-3.38666	0.368079	-9.20089	3.55e-20	1.05e-18
ITGB1BP2	ITGB1BP2	79.2704	-2.65078	0.288103	-9.20083	3.55e-20	1.05e-18
P3H2	P3H2	6049.59	2.5615	0.278561	9.19546	3.73e-20	1.1e-18
SH2D4B	SH2D4B	15.1875	2.77544	0.301928	9.19239	3.84e-20	1.13e-18
LINC02568	LINC02568	21.5586	-3.30769	0.359869	-9.19136	3.88e-20	1.14e-18
CSRNP1	CSRNP1	2179.07	-1.48829	0.161938	-9.19051	3.91e-20	1.15e-18
DMBT1	DMBT1	3817.26	-5.40577	0.588281	-9.1891	3.96e-20	1.16e-18
LINC00520	LINC00520	155.447	3.15183	0.34323	9.18284	4.2e-20	1.23e-18
BUB1B	BUB1B	954.636	1.43358	0.156132	9.1818	4.24e-20	1.24e-18
MT-ND5	MT-ND5	88667	-1.72179	0.187545	-9.18068	4.28e-20	1.25e-18
OASL	OASL	3621	2.62391	0.28582	9.1803	4.3e-20	1.26e-18
NT5C1A	NT5C1A	14.9848	-5.18712	0.565216	-9.17724	4.42e-20	1.29e-18
CRYAB	CRYAB	9487.45	-2.80381	0.305523	-9.17711	4.43e-20	1.29e-18
FITM2	FITM2	544.257	-1.07818	0.117508	-9.17537	4.5e-20	1.31e-18
MYOZ3	MYOZ3	422.905	-4.18978	0.456729	-9.17345	4.58e-20	1.33e-18
TSPYL1	TSPYL1	3918.2	-0.739044	0.0805924	-9.17015	4.72e-20	1.37e-18
APOD	APOD	1445.54	-3.0454	0.332218	-9.16688	4.87e-20	1.41e-18
FIBCD1	FIBCD1	111.853	3.60675	0.393493	9.16599	4.91e-20	1.42e-18
KLHL31	KLHL31	259.55	-3.00717	0.328163	-9.16367	5.02e-20	1.45e-18
TCEAL2	TCEAL2	46.9151	-3.9168	0.427426	-9.1637	5.01e-20	1.45e-18
CASQ1	CASQ1	1332.8	-4.90751	0.535698	-9.16096	5.14e-20	1.49e-18
NFIA	NFIA	1921.99	-1.17473	0.128419	-9.1476	5.82e-20	1.68e-18
DSCC1	DSCC1	491.015	1.26758	0.138621	9.14427	6e-20	1.73e-18
XBP1	XBP1	8363.08	-1.31593	0.143943	-9.14204	6.13e-20	1.77e-18
SYPL2	SYPL2	410.683	-3.94692	0.43175	-9.14169	6.15e-20	1.77e-18
MSANTD3	MSANTD3	1408.83	1.01149	0.110651	9.14127	6.17e-20	1.78e-18
SLCO1B3	SLCO1B3	161.046	4.30945	0.471436	9.14111	6.18e-20	1.78e-18
DCAF6	DCAF6	4015.83	-0.972076	0.106435	-9.13304	6.66e-20	1.91e-18
DNA2	DNA2	353.745	1.22502	0.134238	9.12579	7.12e-20	2.04e-18
SMTNL1	SMTNL1	329.065	-3.90881	0.428541	-9.12121	7.43e-20	2.13e-18
KIAA0232	KIAA0232	1892.38	-1.00738	0.110516	-9.11523	7.85e-20	2.25e-18
DNASE1L3	DNASE1L3	616.668	-2.84017	0.311597	-9.11491	7.87e-20	2.25e-18
MCM4	MCM4	9283.26	1.14398	0.125525	9.11355	7.97e-20	2.28e-18
STK3	STK3	1889.13	0.873725	0.0958757	9.1131	8.01e-20	2.28e-18
GNB5	GNB5	1187.66	0.932611	0.102355	9.11157	8.12e-20	2.31e-18
TAC1	TAC1	5.24266	-4.71715	0.517785	-9.11025	8.22e-20	2.34e-18
MCM5	MCM5	5490.41	1.15209	0.126488	9.10829	8.37e-20	2.38e-18
SLC25A23	SLC25A23	2313.86	-1.64966	0.181124	-9.10789	8.4e-20	2.39e-18
CCNA2	CCNA2	1876.68	1.36014	0.149336	9.10786	8.4e-20	2.39e-18
XIRP1	XIRP1	1955.43	-4.05923	0.445688	-9.10777	8.41e-20	2.39e-18
ID4	ID4	743.407	-2.07626	0.228016	-9.10578	8.56e-20	2.43e-18
SLC28A1	SLC28A1	6.54268	-3.13391	0.344222	-9.10435	8.68e-20	2.46e-18
PLK4	PLK4	715.505	1.17619	0.129197	9.10388	8.72e-20	2.46e-18
FA2H	FA2H	300.884	-3.10377	0.340985	-9.10235	8.84e-20	2.5e-18
RMI2	RMI2	993.683	1.54002	0.169198	9.1019	8.88e-20	2.51e-18
DUSP28	DUSP28	123.204	-1.12192	0.123292	-9.09969	9.06e-20	2.55e-18
GINS2	GINS2	1099.63	1.46916	0.161463	9.09907	9.11e-20	2.57e-18
KRT78	KRT78	7051.2	-3.90688	0.429469	-9.09701	9.29e-20	2.61e-18
ZWINT	ZWINT	2101.7	1.19155	0.130985	9.09679	9.3e-20	2.62e-18
DISP3	DISP3	57.7032	3.77808	0.415587	9.09094	9.82e-20	2.76e-18
KRT32	KRT32	43.3938	-3.27926	0.360742	-9.09031	9.88e-20	2.77e-18
GDF10	GDF10	63.5177	-3.50492	0.385567	-9.0903	9.88e-20	2.77e-18
MGME1	MGME1	1618.68	0.902572	0.0992913	9.09014	9.89e-20	2.77e-18
MAL	MAL	9117.58	-4.59932	0.506024	-9.08914	9.98e-20	2.79e-18
MT-CYB	MT-CYB	143170	-1.57107	0.17285	-9.08919	9.98e-20	2.79e-18
ABCA8	ABCA8	227.78	-3.12353	0.343714	-9.0876	1.01e-19	2.83e-18
BARX2	BARX2	2243.99	-2.26813	0.249698	-9.08349	1.05e-19	2.93e-18
TPCN1	TPCN1	2046.65	-0.968963	0.106683	-9.08265	1.06e-19	2.95e-18
RHOU	RHOU	464.442	-1.78468	0.196775	-9.06965	1.19e-19	3.32e-18
HSPB6	HSPB6	596.318	-4.1212	0.454443	-9.0687	1.2e-19	3.35e-18
RHOT1P1	RHOT1P1	1.90872	-4.71167	0.51961	-9.06771	1.22e-19	3.38e-18
ZFP92	ZFP92	130.644	2.10457	0.232143	9.06583	1.24e-19	3.43e-18
RTN2	RTN2	527.465	-1.71005	0.188636	-9.06536	1.24e-19	3.44e-18
CYP4F29P	CYP4F29P	116.704	-5.00717	0.552367	-9.06494	1.25e-19	3.45e-18
ZNF200	ZNF200	564.922	0.738813	0.0815078	9.06432	1.25e-19	3.47e-18
P4HA2	P4HA2	5565.41	1.38624	0.152935	9.06425	1.25e-19	3.47e-18
ACSM1	ACSM1	15.5025	-2.06943	0.228374	-9.06158	1.29e-19	3.55e-18
HID1	HID1	503.888	-2.27365	0.251031	-9.05725	1.34e-19	3.69e-18
LINC01998	LINC01998	17.5435	4.44696	0.491168	9.05386	1.38e-19	3.8e-18
MTHFD1L	MTHFD1L	2409.63	1.26197	0.139462	9.04889	1.44e-19	3.98e-18
CCDC14	CCDC14	1298.58	1.14861	0.127017	9.04297	1.52e-19	4.2e-18
LIMK1	LIMK1	4012.74	0.929575	0.102817	9.04103	1.55e-19	4.27e-18
ZFP2	ZFP2	19.158	-1.73394	0.191808	-9.03999	1.57e-19	4.3e-18
LPL	LPL	548.218	-2.68227	0.296743	-9.03906	1.58e-19	4.34e-18
TM4SF19	TM4SF19	138.693	2.57291	0.284682	9.03781	1.6e-19	4.38e-18
EMCN	EMCN	258.647	-1.85578	0.205345	-9.03736	1.6e-19	4.4e-18
LINC01179	LINC01179	10.2722	5.16796	0.571892	9.03659	1.62e-19	4.42e-18
PLCL1	PLCL1	197.924	-1.97676	0.218765	-9.036	1.63e-19	4.44e-18
LINC01572	LINC01572	82.4699	2.03492	0.225224	9.03513	1.64e-19	4.47e-18
TUBB	TUBB	37597.1	0.849999	0.0940982	9.03311	1.67e-19	4.55e-18
C1orf115	C1orf115	555.121	-2.03875	0.225732	-9.03175	1.69e-19	4.6e-18
LMBRD1	LMBRD1	1823.21	-0.767377	0.0849848	-9.02957	1.72e-19	4.69e-18
EIF4E3	EIF4E3	813.333	-1.36981	0.151721	-9.02847	1.74e-19	4.74e-18
KLHL38	KLHL38	56.9641	-3.78369	0.419209	-9.02578	1.78e-19	4.85e-18
OAT	OAT	4914.26	-0.940481	0.10429	-9.01793	1.92e-19	5.2e-18
MIPEP	MIPEP	893.18	-0.878484	0.0974188	-9.01761	1.92e-19	5.21e-18
CDK2	CDK2	1435.8	0.864396	0.0958632	9.01697	1.93e-19	5.24e-18
ENO4	ENO4	4.71745	-2.33872	0.259387	-9.01634	1.94e-19	5.27e-18
RBM47	RBM47	2780.32	-1.3905	0.154244	-9.01499	1.97e-19	5.33e-18
ZNF835	ZNF835	16.0857	-2.25478	0.250144	-9.01394	1.99e-19	5.37e-18
PINK1	PINK1	1183.48	-1.29951	0.144332	-9.00366	2.18e-19	5.89e-18
RGS4	RGS4	537.34	2.50538	0.278364	9.00038	2.25e-19	6.07e-18
PDIA5	PDIA5	1323.43	1.1149	0.123931	8.99618	2.34e-19	6.3e-18
MICAL2	MICAL2	4113.18	1.7229	0.191537	8.9951	2.36e-19	6.35e-18
DMD	DMD	1159.14	-2.34161	0.26035	-8.99411	2.38e-19	6.4e-18
NFIC	NFIC	5603.84	-1.17584	0.130762	-8.99218	2.42e-19	6.51e-18
LINC01600	LINC01600	4.96207	-2.20468	0.245192	-8.99163	2.44e-19	6.54e-18
LAMB4	LAMB4	114.21	-3.32144	0.369504	-8.98891	2.5e-19	6.69e-18
ANKRD20A11P	ANKRD20A11P	16.6092	-3.94269	0.438612	-8.98901	2.49e-19	6.69e-18
SHISAL1	SHISAL1	886.393	2.59198	0.288459	8.98563	2.57e-19	6.89e-18
ABRA	ABRA	131.743	-5.11818	0.569603	-8.98553	2.57e-19	6.89e-18
COBL	COBL	757.705	-2.79483	0.311046	-8.98529	2.58e-19	6.89e-18
RIIAD1	RIIAD1	4.42406	-3.58462	0.399294	-8.97738	2.77e-19	7.4e-18
ASPM	ASPM	1898.96	1.41753	0.158097	8.96619	3.07e-19	8.19e-18
MLIP	MLIP	353.54	-2.9257	0.32631	-8.96602	3.07e-19	8.19e-18
PHKA1	PHKA1	955.006	-1.38994	0.155069	-8.96336	3.15e-19	8.38e-18
RPE65	RPE65	237.658	4.40771	0.492148	8.95605	3.37e-19	8.95e-18
GNLY	GNLY	1362.76	2.68773	0.300194	8.9533	3.45e-19	9.17e-18
PLEKHS1	PLEKHS1	181.716	-4.22835	0.472304	-8.95259	3.47e-19	9.22e-18
MIR4435-2HG	MIR4435-2HG	589.051	1.2062	0.134736	8.95232	3.48e-19	9.23e-18
CYP4F35P	CYP4F35P	7.83255	-5.28134	0.59009	-8.95006	3.55e-19	9.41e-18
LINC00668	LINC00668	149.556	4.22984	0.472878	8.94489	3.72e-19	9.86e-18
PCBD2	PCBD2	510.589	-1.03655	0.115889	-8.94439	3.74e-19	9.89e-18
PRRT3	PRRT3	117.009	-1.37777	0.154043	-8.94406	3.75e-19	9.91e-18
CTHRC1	CTHRC1	2520.76	2.37597	0.265703	8.94223	3.81e-19	1.01e-17
CAVIN2	CAVIN2	374.837	-2.04332	0.228576	-8.93933	3.92e-19	1.03e-17
B3GNT4	B3GNT4	194.272	1.85037	0.207002	8.9389	3.93e-19	1.04e-17
PROC	PROC	182.919	2.70022	0.302085	8.93862	3.94e-19	1.04e-17
TCAM1P	TCAM1P	60.9126	4.90347	0.548776	8.93528	4.06e-19	1.07e-17
LINC02999	LINC02999	40.6673	4.93367	0.552175	8.93498	4.07e-19	1.07e-17
MTURN	MTURN	1210.97	-1.55041	0.173561	-8.93295	4.15e-19	1.09e-17
ZDHHC15	ZDHHC15	41.1479	-2.92752	0.327799	-8.93084	4.23e-19	1.11e-17
LINC02434	LINC02434	26.6777	5.58467	0.625454	8.92899	4.3e-19	1.13e-17
KNL1	KNL1	1058.46	1.37196	0.153764	8.92247	4.56e-19	1.19e-17
CKMT2	CKMT2	753.482	-4.08773	0.458166	-8.92193	4.58e-19	1.2e-17
CHTF18	CHTF18	1221.44	1.33146	0.149249	8.9211	4.62e-19	1.21e-17
MYOZ1	MYOZ1	2254.57	-4.65209	0.521545	-8.91982	4.67e-19	1.22e-17
SOST	SOST	94.4816	3.92103	0.439607	8.91939	4.69e-19	1.22e-17
ARSF	ARSF	33.0725	-4.26401	0.478184	-8.91708	4.79e-19	1.25e-17
SERPINA5	SERPINA5	79.6001	-3.48337	0.390668	-8.91645	4.81e-19	1.25e-17
VIP	VIP	6.17518	-3.36188	0.377058	-8.91608	4.83e-19	1.26e-17
OCIAD2	OCIAD2	4101.73	1.38197	0.155014	8.91513	4.87e-19	1.27e-17
DUXAP9	DUXAP9	29.7787	3.09225	0.346967	8.91223	5e-19	1.3e-17
NLRP7	NLRP7	122.478	3.6465	0.409195	8.9114	5.04e-19	1.31e-17
COL1A2	COL1A2	162303	2.66043	0.29856	8.91089	5.06e-19	1.31e-17
SPEG	SPEG	1072.06	-2.25235	0.252873	-8.90707	5.24e-19	1.36e-17
LINC02613	LINC02613	33.2955	-2.46638	0.27694	-8.90584	5.3e-19	1.37e-17
MYLK2	MYLK2	233.202	-3.46552	0.389244	-8.90321	5.43e-19	1.4e-17
SASH1	SASH1	2329.2	-1.82074	0.204512	-8.90287	5.44e-19	1.41e-17
CAPN14	CAPN14	623.186	-3.54113	0.397805	-8.90167	5.5e-19	1.42e-17
RFX8	RFX8	29.4108	2.37236	0.266521	8.9012	5.52e-19	1.42e-17
ATP8A1	ATP8A1	292.171	-2.06212	0.231698	-8.90002	5.58e-19	1.44e-17
HOPX	HOPX	7026.36	-2.66779	0.299788	-8.89892	5.64e-19	1.45e-17
BCL2L12	BCL2L12	1138.55	1.05581	0.11865	8.89858	5.66e-19	1.45e-17
LRRC26	LRRC26	34.6406	-6.14822	0.69105	-8.89692	5.74e-19	1.47e-17
LHX9	LHX9	51.8595	4.03181	0.453303	8.89431	5.88e-19	1.51e-17
SLC44A3	SLC44A3	350.199	-1.53697	0.172866	-8.89114	6.05e-19	1.55e-17
TSPAN10	TSPAN10	555.189	2.10333	0.236584	8.89043	6.09e-19	1.56e-17
MUC19	MUC19	22.9668	-5.13224	0.577368	-8.88902	6.16e-19	1.58e-17
GPIHBP1	GPIHBP1	47.2061	-2.73784	0.308091	-8.88644	6.31e-19	1.61e-17
PACC1	PACC1	615.291	1.0284	0.115733	8.88597	6.34e-19	1.62e-17
PTPRN	PTPRN	94.9965	3.24869	0.365625	8.8853	6.38e-19	1.63e-17
UBE2D4	UBE2D4	392.043	-1.10094	0.123918	-8.88446	6.42e-19	1.64e-17
ADAM8	ADAM8	2205.99	1.81972	0.204827	8.88415	6.44e-19	1.64e-17
DYRK1B	DYRK1B	902.874	-1.69278	0.190541	-8.88405	6.45e-19	1.64e-17
LANCL1-AS1	LANCL1-AS1	32.1284	-3.0484	0.343204	-8.88215	6.56e-19	1.67e-17
STBD1	STBD1	66.356	-1.70832	0.192361	-8.88083	6.64e-19	1.69e-17
PRKAR1B-AS2	PRKAR1B-AS2	2.68768	-4.16254	0.468715	-8.88076	6.64e-19	1.69e-17
MDH1	MDH1	6650.28	-0.769362	0.0866405	-8.87993	6.69e-19	1.7e-17
USP18	USP18	766.759	1.86611	0.210177	8.87873	6.76e-19	1.71e-17
MT1JP	MT1JP	1.86508	-3.44626	0.388167	-8.8783	6.79e-19	1.72e-17
SMDT1	SMDT1	1427.47	-1.17012	0.131798	-8.8781	6.8e-19	1.72e-17
C10orf55	C10orf55	61.1028	1.60021	0.180299	8.87532	6.97e-19	1.76e-17
FKBP9	FKBP9	7800.87	1.12567	0.12685	8.87402	7.05e-19	1.78e-17
CHST2	CHST2	3600.09	2.34128	0.264009	8.86818	7.44e-19	1.88e-17
RERE	RERE	3882.92	-0.868783	0.0979708	-8.86778	7.46e-19	1.88e-17
PTCH2	PTCH2	53.6061	-2.13731	0.241112	-8.86435	7.7e-19	1.94e-17
PROM1	PROM1	449.112	-4.69046	0.52935	-8.86078	7.95e-19	2e-17
SPATA4	SPATA4	3.28874	-3.41469	0.385441	-8.85918	8.06e-19	2.03e-17
FXYD5	FXYD5	9109.28	1.8124	0.204611	8.85777	8.16e-19	2.05e-17
BTG2	BTG2	6497.02	-1.54364	0.174277	-8.85742	8.19e-19	2.06e-17
TBX15	TBX15	478.116	-2.70776	0.305785	-8.8551	8.36e-19	2.1e-17
INHBA-AS1	INHBA-AS1	22.5735	2.8884	0.326201	8.85467	8.39e-19	2.1e-17
NEK5	NEK5	21.69	-1.28783	0.145511	-8.85043	8.72e-19	2.18e-17
SOX11	SOX11	145.513	2.86592	0.323875	8.84885	8.84e-19	2.21e-17
ATP7B	ATP7B	200.612	-1.63172	0.184409	-8.84837	8.88e-19	2.22e-17
EFCAB6	EFCAB6	35.4197	-1.99758	0.225773	-8.84774	8.93e-19	2.23e-17
VWA5B1	VWA5B1	3.41167	-3.62448	0.409727	-8.84607	9.07e-19	2.26e-17
PCSK9	PCSK9	2144.32	2.53957	0.287113	8.84522	9.14e-19	2.28e-17
LINC02582	LINC02582	94.2786	6.15581	0.696026	8.84423	9.22e-19	2.29e-17
TNS2	TNS2	1279.07	-1.42868	0.161546	-8.84379	9.25e-19	2.3e-17
SAMD5	SAMD5	275.778	-2.6931	0.304536	-8.84331	9.29e-19	2.31e-17
FZD4	FZD4	631.084	-1.55678	0.176132	-8.83872	9.68e-19	2.4e-17
TMEM220	TMEM220	95.558	-1.63852	0.185397	-8.83791	9.75e-19	2.42e-17
IRF9	IRF9	113.45	1.72765	0.195496	8.83727	9.81e-19	2.43e-17
S100PBP	S100PBP	1012.82	0.639	0.0723219	8.83549	9.97e-19	2.47e-17
BISPR	BISPR	179.018	1.58493	0.179514	8.82904	1.06e-18	2.61e-17
RTN4R	RTN4R	512.743	1.57155	0.178062	8.82584	1.09e-18	2.68e-17
CDCA2	CDCA2	719.954	1.42756	0.161748	8.82586	1.09e-18	2.68e-17
RAB9B	RAB9B	37.2134	-2.45328	0.278001	-8.8247	1.1e-18	2.71e-17
AMPD1	AMPD1	336.913	-4.40075	0.498998	-8.81918	1.15e-18	2.84e-17
KIF1C	KIF1C	12159.5	-1.14175	0.129511	-8.81582	1.19e-18	2.93e-17
CHP1	CHP1	7252.19	-0.824582	0.0935468	-8.81464	1.2e-18	2.96e-17
SMR3B	SMR3B	21141.8	-13.2999	1.50896	-8.81395	1.21e-18	2.97e-17
H4C9	H4C9	517.489	1.70089	0.193003	8.81279	1.22e-18	3e-17
SLC16A6	SLC16A6	269.75	-2.12802	0.241477	-8.81252	1.22e-18	3.01e-17
KRT4	KRT4	107232	-5.01621	0.569372	-8.81007	1.25e-18	3.07e-17
NXPE2	NXPE2	15.3757	-5.199	0.590244	-8.80822	1.27e-18	3.12e-17
PIP5K1B	PIP5K1B	87.3941	-2.41325	0.274207	-8.80084	1.36e-18	3.33e-17
SLC5A8	SLC5A8	19.706	-5.52812	0.628561	-8.79489	1.43e-18	3.5e-17
BTBD1	BTBD1	2973.5	-0.713697	0.0811879	-8.79068	1.49e-18	3.64e-17
ALOX12P2	ALOX12P2	142.026	1.99697	0.22718	8.79023	1.49e-18	3.65e-17
CELSR3	CELSR3	600.94	2.24711	0.255652	8.78971	1.5e-18	3.66e-17
SGO2	SGO2	646.44	1.17979	0.134272	8.78658	1.54e-18	3.76e-17
DUSP5P1	DUSP5P1	12.1794	3.3015	0.375774	8.78587	1.55e-18	3.78e-17
SLC23A4P	SLC23A4P	26.8415	3.80231	0.432792	8.78553	1.56e-18	3.79e-17
ITPR1	ITPR1	811.136	-1.42852	0.162608	-8.785	1.56e-18	3.8e-17
KRT222	KRT222	2.06622	-3.11847	0.354989	-8.78468	1.57e-18	3.81e-17
ITGB4	ITGB4	49411.3	1.44513	0.164534	8.78316	1.59e-18	3.86e-17
C1orf112	C1orf112	403.096	1.1197	0.127512	8.78111	1.62e-18	3.93e-17
JPH1	JPH1	633.478	-2.24274	0.255613	-8.77397	1.72e-18	4.18e-17
LINC00958	LINC00958	2412.18	1.85427	0.211398	8.77146	1.76e-18	4.27e-17
RAB31	RAB31	9607.26	1.26014	0.143673	8.77089	1.77e-18	4.29e-17
NELL2	NELL2	4215.32	2.94235	0.335487	8.7704	1.78e-18	4.31e-17
SPRY1	SPRY1	1101.16	-1.39805	0.159451	-8.76789	1.82e-18	4.4e-17
MATN3	MATN3	149.503	2.47849	0.28278	8.76473	1.87e-18	4.52e-17
TNNT1	TNNT1	10115.1	-3.21424	0.366816	-8.76255	1.91e-18	4.6e-17
CLDN14-AS1	CLDN14-AS1	37.7423	2.10326	0.240034	8.76235	1.91e-18	4.61e-17
ACAA2	ACAA2	785.204	-1.61378	0.184199	-8.76105	1.93e-18	4.66e-17
CCNE1	CCNE1	629.166	1.49224	0.170332	8.76075	1.94e-18	4.67e-17
CYRIB	CYRIB	4878.92	0.806629	0.0920775	8.76033	1.95e-18	4.68e-17
SKA3	SKA3	676.172	1.23165	0.14064	8.75748	2e-18	4.8e-17
MFSD6L	MFSD6L	37.6481	-3.26825	0.373208	-8.75718	2e-18	4.81e-17
FMNL3	FMNL3	1694.67	1.14222	0.130452	8.75584	2.03e-18	4.86e-17
CCDC148	CCDC148	12.4376	-1.9529	0.22306	-8.75505	2.04e-18	4.89e-17
SLC24A2	SLC24A2	91.735	2.52373	0.288375	8.75157	2.1e-18	5.04e-17
MYL3	MYL3	763.469	-4.27856	0.489079	-8.74821	2.17e-18	5.19e-17
AQP4-AS1	AQP4-AS1	5.37987	-3.53181	0.403816	-8.74611	2.21e-18	5.28e-17
GRP	GRP	64.891	3.76156	0.430093	8.74593	2.21e-18	5.28e-17
TCP11L2	TCP11L2	456.287	-1.44368	0.165117	-8.74338	2.26e-18	5.4e-17
MB	MB	13168	-4.52744	0.517823	-8.74321	2.27e-18	5.4e-17
CLCN1	CLCN1	61.5907	-2.58437	0.295596	-8.74291	2.27e-18	5.41e-17
SMC1B	SMC1B	95.9372	4.1272	0.472084	8.74252	2.28e-18	5.43e-17
SEMA6C	SEMA6C	798.99	-2.4236	0.277586	-8.731	2.52e-18	6e-17
H2BC17	H2BC17	15.19	2.9356	0.336433	8.72567	2.65e-18	6.29e-17
FOXO4	FOXO4	821.29	-1.15743	0.132659	-8.72481	2.67e-18	6.33e-17
STARD4	STARD4	1085.04	1.34935	0.154715	8.72155	2.74e-18	6.51e-17
NTRK3	NTRK3	73.1398	-3.15928	0.362484	-8.71564	2.89e-18	6.85e-17
IFITM3P9	IFITM3P9	40.2254	2.39418	0.274843	8.71108	3.01e-18	7.13e-17
EPHX2	EPHX2	875.522	-1.83268	0.210455	-8.70817	3.09e-18	7.31e-17
EPIC1	EPIC1	109.298	2.32619	0.267136	8.70788	3.1e-18	7.32e-17
XPR1	XPR1	4424.14	1.08556	0.124707	8.70489	3.18e-18	7.51e-17
ASB2	ASB2	705.549	-2.23655	0.257008	-8.70226	3.25e-18	7.68e-17
IDH2	IDH2	9848.36	-1.21187	0.13929	-8.70034	3.31e-18	7.8e-17
DELE1	DELE1	1609.24	-0.697622	0.080194	-8.69917	3.34e-18	7.88e-17
STAT2	STAT2	7994.6	1.19564	0.137473	8.69731	3.4e-18	8e-17
TMEM61	TMEM61	17.5781	-2.39741	0.275667	-8.69675	3.42e-18	8.04e-17
COL16A1	COL16A1	7559.47	1.60132	0.184232	8.69189	3.56e-18	8.38e-17
TMEM26	TMEM26	57.3637	2.15182	0.247694	8.68742	3.71e-18	8.71e-17
OGFRL1	OGFRL1	2195.92	-1.23252	0.141921	-8.68459	3.8e-18	8.92e-17
GTF2IRD2B	GTF2IRD2B	90.5844	-1.28766	0.148319	-8.68171	3.9e-18	9.14e-17
SCN2B	SCN2B	81.9153	-2.70659	0.311791	-8.68077	3.93e-18	9.21e-17
FOLR1	FOLR1	222.512	-4.16152	0.479477	-8.6793	3.98e-18	9.32e-17
HSDL2	HSDL2	2466.9	-1.02272	0.117842	-8.67871	4e-18	9.36e-17
MEIS1	MEIS1	632.377	-1.50804	0.173795	-8.67712	4.06e-18	9.49e-17
NRIR	NRIR	19.9301	2.85391	0.328943	8.67599	4.1e-18	9.57e-17
ERVE-1	ERVE-1	32.052	-2.18175	0.251597	-8.6716	4.26e-18	9.94e-17
TNFRSF19	TNFRSF19	799.842	-2.00309	0.231005	-8.6712	4.28e-18	9.97e-17
F8	F8	318.026	-1.4459	0.16675	-8.67111	4.28e-18	9.97e-17
MAD2L1	MAD2L1	1545.51	1.25907	0.145224	8.66979	4.33e-18	1.01e-16
TRIM46	TRIM46	81.7725	1.62774	0.187808	8.66706	4.43e-18	1.03e-16
CMYA5	CMYA5	5930.69	-3.92462	0.452824	-8.66698	4.44e-18	1.03e-16
KCTD6	KCTD6	199.964	-0.940325	0.108505	-8.66618	4.47e-18	1.04e-16
OR2B6	OR2B6	10.3427	4.07395	0.470108	8.66599	4.48e-18	1.04e-16
SIAH1	SIAH1	731.761	1.04131	0.120194	8.66361	4.57e-18	1.06e-16
ZNF844	ZNF844	116.126	-2.00292	0.231201	-8.66311	4.59e-18	1.06e-16
ST3GAL3	ST3GAL3	60.994	1.40244	0.161908	8.66199	4.64e-18	1.07e-16
ENTREP1	ENTREP1	251.702	-2.66954	0.308272	-8.65969	4.73e-18	1.09e-16
CNGB3	CNGB3	26.2685	2.93901	0.33943	8.65866	4.77e-18	1.1e-16
TNNC2	TNNC2	3619.35	-4.42538	0.511177	-8.65723	4.83e-18	1.12e-16
ACVR2B-AS1	ACVR2B-AS1	38.8969	-1.89814	0.219311	-8.65502	4.93e-18	1.14e-16
LINC00443	LINC00443	1.66939	-4.54235	0.524974	-8.65253	5.04e-18	1.16e-16
LASTR	LASTR	309.903	2.41538	0.279181	8.65165	5.08e-18	1.17e-16
AOX1	AOX1	267.675	-2.35559	0.27228	-8.65137	5.09e-18	1.17e-16
CDX1	CDX1	28.7991	2.62953	0.303997	8.64985	5.16e-18	1.19e-16
FAM110D	FAM110D	63.303	-1.78667	0.206585	-8.64859	5.21e-18	1.2e-16
VSIG1	VSIG1	86.4446	1.75984	0.203504	8.64766	5.26e-18	1.21e-16
HAP1	HAP1	416.552	2.44048	0.282249	8.64657	5.31e-18	1.22e-16
SLC46A2	SLC46A2	8.52594	-2.60224	0.30096	-8.64646	5.31e-18	1.22e-16
SLC52A2	SLC52A2	4199.1	1.10902	0.128279	8.64539	5.36e-18	1.23e-16
CASC9	CASC9	514.134	3.54494	0.410125	8.64357	5.45e-18	1.25e-16
ADA	ADA	1389.67	1.50832	0.174554	8.64099	5.57e-18	1.27e-16
SNTA1	SNTA1	1358.02	-1.57202	0.181951	-8.63979	5.63e-18	1.29e-16
TCAIM	TCAIM	766.977	-0.848535	0.0982324	-8.63804	5.72e-18	1.31e-16
RPL7AP19	RPL7AP19	14.9978	3.88649	0.450064	8.63542	5.85e-18	1.33e-16
GATM	GATM	829.438	-2.1939	0.254067	-8.63511	5.87e-18	1.34e-16
MRGPRE	MRGPRE	4.86356	-3.52147	0.407988	-8.6313	6.07e-18	1.38e-16
RCN3	RCN3	2333.64	2.18717	0.253514	8.62739	6.28e-18	1.43e-16
DOP1B	DOP1B	1586.06	-1.18913	0.137837	-8.62708	6.29e-18	1.43e-16
BCL2L15	BCL2L15	32.6656	-2.65037	0.307493	-8.61929	6.74e-18	1.53e-16
IFITM3P2	IFITM3P2	38.6737	3.34061	0.387578	8.61919	6.74e-18	1.53e-16
LINC02584	LINC02584	18.6349	3.82563	0.443886	8.61849	6.78e-18	1.54e-16
KRTAP13-1	KRTAP13-1	16.5223	-9.58857	1.11263	-8.61797	6.81e-18	1.54e-16
ZGRF1	ZGRF1	276.012	1.16135	0.134819	8.61416	7.05e-18	1.6e-16
BLOC1S3	BLOC1S3	1082.17	0.868827	0.100871	8.61329	7.1e-18	1.61e-16
CEACAM1	CEACAM1	1347.06	-2.31513	0.26879	-8.61317	7.11e-18	1.61e-16
SHISA9	SHISA9	13.257	-3.48807	0.405016	-8.61218	7.17e-18	1.62e-16
FILIP1	FILIP1	176.02	-2.55279	0.296429	-8.61181	7.19e-18	1.62e-16
PRKAR2A	PRKAR2A	2879.47	-0.883297	0.10258	-8.61078	7.26e-18	1.64e-16
CALCOCO1	CALCOCO1	2912.92	-0.997853	0.115887	-8.6106	7.27e-18	1.64e-16
ADPRHL1	ADPRHL1	982.23	-2.8314	0.328848	-8.61006	7.3e-18	1.64e-16
MT-ND6	MT-ND6	31481.5	-1.62858	0.189157	-8.60967	7.33e-18	1.65e-16
SIK2	SIK2	1930.11	-0.902612	0.104849	-8.60869	7.39e-18	1.66e-16
SMIM5	SMIM5	286.702	-2.51352	0.292113	-8.60461	7.66e-18	1.72e-16
IQCJ-SCHIP1	IQCJ-SCHIP1	125.081	1.53051	0.177882	8.60406	7.69e-18	1.73e-16
GALNS	GALNS	1820.16	1.13214	0.13161	8.60224	7.82e-18	1.75e-16
ARHGAP6	ARHGAP6	84.5068	-1.73467	0.201667	-8.60163	7.86e-18	1.76e-16
MGP	MGP	2202.87	-2.71616	0.315771	-8.60168	7.86e-18	1.76e-16
TSPAN6	TSPAN6	1990.88	-1.18634	0.137932	-8.60092	7.91e-18	1.77e-16
MASTL	MASTL	936.882	0.944534	0.109819	8.60083	7.91e-18	1.77e-16
PGM5	PGM5	222.533	-2.65345	0.308557	-8.59955	8e-18	1.79e-16
DUSP3	DUSP3	4122.86	-0.767413	0.0892469	-8.59876	8.06e-18	1.8e-16
KIAA1143	KIAA1143	943.128	-0.637392	0.0741881	-8.59157	8.58e-18	1.91e-16
HMGCS2	HMGCS2	90.9881	-5.09615	0.59325	-8.59022	8.68e-18	1.94e-16
FGF10	FGF10	59.947	-3.31504	0.385968	-8.58889	8.78e-18	1.96e-16
TSPAN8	TSPAN8	95.244	-3.8833	0.452192	-8.58773	8.87e-18	1.97e-16
TF	TF	737.651	-3.66582	0.427121	-8.58262	9.27e-18	2.06e-16
FSD1	FSD1	59.9985	2.50594	0.291984	8.58246	9.29e-18	2.06e-16
TMEM220-AS1	TMEM220-AS1	6.23217	-1.93436	0.225492	-8.5784	9.62e-18	2.14e-16
WNT7B	WNT7B	4131	1.57411	0.183505	8.57807	9.65e-18	2.14e-16
SATB1	SATB1	789.056	-1.58691	0.185007	-8.5776	9.69e-18	2.15e-16
SPINK9	SPINK9	18.1182	-4.93658	0.575549	-8.57717	9.72e-18	2.15e-16
LRRC2	LRRC2	222.11	-3.78805	0.44184	-8.57336	1.01e-17	2.23e-16
RBPMS	RBPMS	822.434	-1.3825	0.161295	-8.57127	1.02e-17	2.26e-16
PADI2	PADI2	2686.94	-3.28037	0.382938	-8.56634	1.07e-17	2.36e-16
ALG3	ALG3	3889.47	1.00527	0.117441	8.55976	1.13e-17	2.5e-16
LRRTM1	LRRTM1	11.9861	-5.04248	0.589211	-8.55803	1.15e-17	2.53e-16
TCEA3	TCEA3	1474.01	-2.08927	0.244136	-8.55782	1.15e-17	2.54e-16
C10orf90	C10orf90	11.9334	-3.52652	0.412152	-8.55636	1.16e-17	2.57e-16
GBP6	GBP6	10923.6	-2.44021	0.285265	-8.5542	1.19e-17	2.61e-16
HOXD8	HOXD8	170.282	1.42374	0.166447	8.55373	1.19e-17	2.62e-16
DDAH1	DDAH1	503.09	-1.72406	0.201607	-8.5516	1.21e-17	2.67e-16
HS3ST1	HS3ST1	843.028	-1.96421	0.229694	-8.55144	1.22e-17	2.67e-16
RGS9BP	RGS9BP	12.6054	-2.07312	0.242455	-8.55056	1.22e-17	2.69e-16
EIF4B	EIF4B	12463.7	-0.73373	0.0858135	-8.55029	1.23e-17	2.69e-16
CLCN4	CLCN4	249.063	-2.36998	0.27721	-8.54941	1.24e-17	2.71e-16
SHMT1	SHMT1	1747.19	-1.16442	0.136221	-8.54802	1.25e-17	2.74e-16
PCM1	PCM1	3956.41	-0.92674	0.108425	-8.54731	1.26e-17	2.76e-16
MAP2K6	MAP2K6	314.754	-1.81019	0.211852	-8.54461	1.29e-17	2.82e-16
FNDC4	FNDC4	325.893	-1.80066	0.210742	-8.5444	1.29e-17	2.82e-16
NCOA1	NCOA1	2325.91	-1.02643	0.120144	-8.54334	1.3e-17	2.85e-16
PLCXD3	PLCXD3	10.8782	-3.45775	0.404832	-8.54118	1.33e-17	2.9e-16
SLC16A1	SLC16A1	9515.99	1.38619	0.162319	8.53993	1.34e-17	2.93e-16
USP32P3	USP32P3	30.3278	2.5101	0.293945	8.53934	1.35e-17	2.94e-16
SAMD13	SAMD13	18.842	-1.90331	0.222893	-8.53915	1.35e-17	2.94e-16
N4BP3	N4BP3	759.554	-1.30139	0.152407	-8.53888	1.36e-17	2.95e-16
SLC19A3	SLC19A3	57.3022	-2.17491	0.254734	-8.53794	1.37e-17	2.97e-16
RPL15	RPL15	25779.7	-0.866098	0.101456	-8.53668	1.38e-17	3e-16
MYL6B	MYL6B	1640.27	-1.41148	0.165361	-8.53576	1.39e-17	3.02e-16
SLC11A2	SLC11A2	2301.73	-0.924651	0.108366	-8.53268	1.43e-17	3.1e-16
LINC01518	LINC01518	55.1776	4.08519	0.4788	8.53214	1.44e-17	3.11e-16
MYBL1	MYBL1	223.961	1.38519	0.162366	8.53129	1.45e-17	3.13e-16
KREMEN2	KREMEN2	611.222	2.5029	0.293384	8.53116	1.45e-17	3.14e-16
ACADS	ACADS	995.189	-1.30438	0.152926	-8.52949	1.47e-17	3.18e-16
RASD1	RASD1	739.873	-2.19736	0.257624	-8.52931	1.47e-17	3.18e-16
LINC02100	LINC02100	9.37052	2.85941	0.335452	8.52404	1.54e-17	3.33e-16
ZMYND10	ZMYND10	20.7768	-2.20593	0.25886	-8.5217	1.57e-17	3.39e-16
ACSS2	ACSS2	2382.28	-1.02177	0.119926	-8.52	1.6e-17	3.44e-16
DSCAM	DSCAM	96.3206	3.37457	0.396145	8.51853	1.62e-17	3.48e-16
ABCC6	ABCC6	50.4945	-2.03576	0.239029	-8.51679	1.64e-17	3.53e-16
MAGEA6	MAGEA6	919.278	6.16746	0.7242	8.51624	1.65e-17	3.54e-16
ELOVL3	ELOVL3	56.4349	2.37915	0.279399	8.51526	1.66e-17	3.57e-16
ABL2	ABL2	2736.61	1.07717	0.126511	8.51437	1.67e-17	3.6e-16
DNAJB11	DNAJB11	2383.52	0.849916	0.0998231	8.51422	1.68e-17	3.6e-16
IFIT3	IFIT3	6791.73	2.29764	0.269883	8.51345	1.69e-17	3.62e-16
SUOX	SUOX	773.036	-1.03536	0.121628	-8.5125	1.7e-17	3.65e-16
MC5R	MC5R	4.42947	-4.28078	0.503015	-8.51024	1.74e-17	3.72e-16
DSN1	DSN1	1180.16	1.0596	0.124517	8.50975	1.74e-17	3.73e-16
CCL14	CCL14	4.09684	-3.29907	0.387694	-8.50947	1.75e-17	3.74e-16
CD80	CD80	72.4508	1.92858	0.226701	8.50716	1.78e-17	3.81e-16
LIMCH1	LIMCH1	2069.12	-2.32761	0.273624	-8.50657	1.79e-17	3.82e-16
PROCR	PROCR	1334.05	1.67981	0.197522	8.50439	1.83e-17	3.89e-16
COL22A1	COL22A1	1250.28	3.2126	0.37785	8.5023	1.86e-17	3.96e-16
HELZ2	HELZ2	6910.27	1.48037	0.174166	8.49977	1.9e-17	4.05e-16
PSMD2	PSMD2	24663.2	0.850388	0.10006	8.49876	1.92e-17	4.08e-16
SLC22A20P	SLC22A20P	358.523	2.79011	0.328451	8.49474	1.98e-17	4.22e-16
HOXD9	HOXD9	321.851	1.65892	0.195343	8.49234	2.03e-17	4.3e-16
MED30	MED30	627.392	0.941316	0.110856	8.49131	2.04e-17	4.34e-16
TRIML1	TRIML1	22.567	4.28363	0.504503	8.4908	2.05e-17	4.35e-16
LINC02763	LINC02763	15.1968	3.56439	0.419822	8.49023	2.06e-17	4.37e-16
LHB	LHB	18.6188	2.70894	0.319076	8.48996	2.07e-17	4.38e-16
ADRA1A	ADRA1A	9.85219	-3.72653	0.43904	-8.48791	2.1e-17	4.45e-16
MCM2	MCM2	2873.86	1.56558	0.184538	8.48374	2.18e-17	4.61e-16
IBTK	IBTK	2423.43	-0.70541	0.0831604	-8.48252	2.2e-17	4.66e-16
BRCA1	BRCA1	1156.63	1.10156	0.129868	8.4822	2.21e-17	4.67e-16
MCEE	MCEE	371.234	-0.953088	0.112366	-8.48198	2.21e-17	4.67e-16
HOXC13	HOXC13	513.075	2.23546	0.263644	8.47908	2.27e-17	4.79e-16
SLC20A1	SLC20A1	3497.15	1.09431	0.129062	8.47894	2.27e-17	4.79e-16
DTX3L	DTX3L	7078.06	1.13203	0.133527	8.47793	2.29e-17	4.83e-16
SFTA1P	SFTA1P	66.0221	3.33564	0.393458	8.47775	2.3e-17	4.83e-16
SCP2	SCP2	4460.52	-0.701038	0.0826953	-8.47736	2.3e-17	4.85e-16
HBB	HBB	1354.62	-3.24737	0.383141	-8.47565	2.34e-17	4.91e-16
LINC02041	LINC02041	18.8715	3.95111	0.466181	8.47548	2.34e-17	4.92e-16
USP19	USP19	2697.94	-0.666031	0.0785877	-8.475	2.35e-17	4.93e-16
TRIP10	TRIP10	3861.14	-1.04452	0.12326	-8.47415	2.37e-17	4.97e-16
BRDT	BRDT	35.8885	7.32466	0.864416	8.47353	2.38e-17	4.99e-16
LINC02487	LINC02487	291.651	-4.16646	0.491729	-8.47308	2.39e-17	5e-16
LINC00707	LINC00707	281.414	2.96765	0.350275	8.47234	2.41e-17	5.03e-16
SCRN1	SCRN1	5501.35	1.12136	0.132401	8.46943	2.47e-17	5.16e-16
GFI1	GFI1	189.195	1.96638	0.232222	8.46766	2.5e-17	5.23e-16
FBXL17	FBXL17	1066.47	-1.03136	0.121839	-8.46489	2.56e-17	5.35e-16
EPB41L4A-DT	EPB41L4A-DT	32.8396	-1.71797	0.202975	-8.46395	2.58e-17	5.39e-16
MTIF3	MTIF3	904.934	-0.794301	0.0938484	-8.46366	2.59e-17	5.4e-16
ALDH1L1	ALDH1L1	456.416	-3.31301	0.39144	-8.46364	2.59e-17	5.4e-16
IDO1	IDO1	2302.38	3.23075	0.381889	8.45993	2.68e-17	5.57e-16
P3H4	P3H4	1735.23	1.57035	0.185641	8.45909	2.69e-17	5.61e-16
ACOT7	ACOT7	4819.94	1.18897	0.140559	8.4589	2.7e-17	5.61e-16
ZNF281	ZNF281	1226.97	1.01798	0.120363	8.45758	2.73e-17	5.67e-16
ASAP1	ASAP1	2931.68	0.957374	0.11322	8.45587	2.77e-17	5.75e-16
RPL23AP11	RPL23AP11	11.9384	3.90158	0.461431	8.45539	2.78e-17	5.77e-16
SLCO4A1-AS2	SLCO4A1-AS2	203.988	-1.77956	0.210602	-8.44986	2.92e-17	6.05e-16
XAF1	XAF1	906.318	1.98334	0.234785	8.44746	2.98e-17	6.17e-16
GPR12	GPR12	15.9453	-5.45615	0.646004	-8.446	3.01e-17	6.24e-16
GORASP1	GORASP1	1698.51	-0.569312	0.0674068	-8.44591	3.02e-17	6.24e-16
LMCD1	LMCD1	1444.02	-1.81122	0.21454	-8.44234	3.11e-17	6.43e-16
DIAPH3	DIAPH3	719.936	1.23951	0.146839	8.44132	3.14e-17	6.48e-16
OAS3	OAS3	14152.7	1.82341	0.216019	8.44094	3.15e-17	6.5e-16
CLDN23	CLDN23	217.8	-1.62152	0.192108	-8.44066	3.16e-17	6.51e-16
GRB14	GRB14	96.9991	-2.81406	0.33351	-8.43771	3.24e-17	6.67e-16
CAPN3	CAPN3	150.696	-2.27595	0.269876	-8.43331	3.36e-17	6.92e-16
SH2D5	SH2D5	970.973	2.62217	0.310977	8.43205	3.4e-17	6.99e-16
ARHGEF1	ARHGEF1	5990.12	0.693323	0.0822256	8.43196	3.4e-17	6.99e-16
SLC44A4	SLC44A4	373.276	-3.35214	0.397631	-8.43027	3.45e-17	7.09e-16
NKX6-1	NKX6-1	32.1991	3.09629	0.367323	8.42934	3.48e-17	7.14e-16
GMNN	GMNN	1168.89	1.12882	0.133936	8.42809	3.51e-17	7.21e-16
ZFHX3-AS1	ZFHX3-AS1	199.475	1.19142	0.141367	8.4278	3.52e-17	7.22e-16
CHST15	CHST15	2826.28	1.17955	0.139998	8.42546	3.59e-17	7.36e-16
PRPF19-DT	PRPF19-DT	5.58302	-1.63859	0.194496	-8.42479	3.61e-17	7.4e-16
DNAH17-AS1	DNAH17-AS1	11.1997	2.90648	0.345031	8.42384	3.64e-17	7.45e-16
FOXF2	FOXF2	374.669	1.53309	0.182062	8.42072	3.74e-17	7.65e-16
STRADB	STRADB	378.65	-1.07474	0.127673	-8.41791	3.83e-17	7.83e-16
PLOD2	PLOD2	4224.72	1.62074	0.192562	8.41672	3.87e-17	7.9e-16
FRY	FRY	434.639	-1.99664	0.237233	-8.41639	3.88e-17	7.92e-16
NPY1R	NPY1R	31.9771	-3.51743	0.417943	-8.41606	3.89e-17	7.94e-16
CMPK1	CMPK1	7581.54	-0.675254	0.0802407	-8.41536	3.92e-17	7.98e-16
PTPRN2	PTPRN2	201.738	-1.88732	0.224331	-8.41313	3.99e-17	8.13e-16
SP2-DT	SP2-DT	165.012	-1.3044	0.155106	-8.40977	4.11e-17	8.36e-16
CT62	CT62	30.678	3.44894	0.410207	8.4078	4.18e-17	8.49e-16
GALNTL6	GALNTL6	15.3622	-2.80447	0.333578	-8.40723	4.2e-17	8.53e-16
HROB	HROB	467.218	1.29122	0.153647	8.4038	4.32e-17	8.78e-16
IL6ST	IL6ST	4938.5	-1.07111	0.12746	-8.40349	4.33e-17	8.79e-16
SUPT7L	SUPT7L	1740.92	0.471758	0.0561397	8.40329	4.34e-17	8.8e-16
PPARG	PPARG	174.018	-2.45845	0.292602	-8.40202	4.39e-17	8.89e-16
COL6A1	COL6A1	38408.8	1.98028	0.235728	8.40072	4.44e-17	8.98e-16
SPAG8	SPAG8	19.4169	-1.962	0.233584	-8.39955	4.48e-17	9.07e-16
TUBB3	TUBB3	23.7332	1.98516	0.236389	8.39785	4.55e-17	9.19e-16
SUGCT	SUGCT	498.88	1.81002	0.21554	8.39759	4.56e-17	9.21e-16
SLC16A7	SLC16A7	643.847	-2.14359	0.255298	-8.39644	4.6e-17	9.28e-16
CSN2	CSN2	5.03806	-6.5943	0.785361	-8.39652	4.6e-17	9.28e-16
HAGLR	HAGLR	268.602	2.12526	0.25313	8.39591	4.62e-17	9.32e-16
NCBP2	NCBP2	4562.52	0.794403	0.0946441	8.39358	4.72e-17	9.5e-16
CAGE1	CAGE1	17.9368	1.69617	0.202101	8.39268	4.75e-17	9.56e-16
GLIS1	GLIS1	148.888	2.38495	0.284172	8.39263	4.75e-17	9.56e-16
SCN1B	SCN1B	594.512	-2.42973	0.289548	-8.39147	4.8e-17	9.65e-16
BCAN-AS1	BCAN-AS1	55.9334	3.61933	0.431433	8.38908	4.9e-17	9.84e-16
AKTIP	AKTIP	977.303	-0.8286	0.0987776	-8.38855	4.92e-17	9.88e-16
NMRAL2P	NMRAL2P	606.49	3.3806	0.403069	8.38715	4.98e-17	9.99e-16
CIT	CIT	1524.34	1.22766	0.146411	8.38506	5.07e-17	1.02e-15
THSD1	THSD1	1356.14	1.72247	0.205423	8.38499	5.07e-17	1.02e-15
MIEF2	MIEF2	655.635	-0.954394	0.113858	-8.38235	5.19e-17	1.04e-15
SOX10	SOX10	216.058	-4.20897	0.50222	-8.38073	5.26e-17	1.05e-15
ALDH1L1-AS2	ALDH1L1-AS2	6.53286	-4.32656	0.516259	-8.38059	5.27e-17	1.05e-15
PDE4DIPP2	PDE4DIPP2	166.267	-2.09188	0.249629	-8.37993	5.3e-17	1.06e-15
EPSTI1	EPSTI1	3166.51	2.00531	0.239312	8.37947	5.32e-17	1.06e-15
CAV1	CAV1	22828.5	1.84794	0.220544	8.379	5.34e-17	1.06e-15
DDX60	DDX60	5099.55	1.88679	0.225197	8.3784	5.37e-17	1.07e-15
SULF2	SULF2	15509	1.56879	0.187285	8.37647	5.45e-17	1.09e-15
LMNB2	LMNB2	9928.32	0.971023	0.115983	8.37215	5.66e-17	1.13e-15
LINC01426	LINC01426	104.19	2.38496	0.285013	8.36791	5.87e-17	1.17e-15
AQP1	AQP1	3484	-1.53211	0.183248	-8.36088	6.23e-17	1.24e-15
DRD2	DRD2	16.2892	-2.75339	0.329325	-8.3607	6.23e-17	1.24e-15
ALOX12	ALOX12	482.043	-2.76144	0.330304	-8.3603	6.26e-17	1.24e-15
SIX1	SIX1	580.795	-1.83916	0.219985	-8.36038	6.25e-17	1.24e-15
VEGFC	VEGFC	1467.18	2.18514	0.26137	8.36032	6.25e-17	1.24e-15
MSN	MSN	44370.1	1.15792	0.13852	8.35924	6.31e-17	1.25e-15
DUSP13	DUSP13	288.271	-3.54618	0.424252	-8.35868	6.34e-17	1.26e-15
ADGRB3	ADGRB3	18.513	-2.47086	0.29564	-8.35767	6.4e-17	1.27e-15
CSMD3	CSMD3	28.812	3.96106	0.474028	8.35617	6.48e-17	1.28e-15
TMEM233	TMEM233	58.1139	-2.46833	0.295444	-8.35464	6.56e-17	1.3e-15
SIAE	SIAE	961.346	-1.21293	0.145207	-8.35307	6.65e-17	1.31e-15
DCAF11	DCAF11	2785.8	-0.633272	0.0758236	-8.35191	6.72e-17	1.32e-15
NAGS	NAGS	368.914	1.52041	0.182066	8.35087	6.78e-17	1.34e-15
LINC00898	LINC00898	17.6391	3.6038	0.431632	8.34923	6.87e-17	1.35e-15
MCM7	MCM7	9607.93	1.13492	0.136037	8.34271	7.26e-17	1.43e-15
FBXL6	FBXL6	1008.58	1.13383	0.135936	8.3409	7.37e-17	1.45e-15
MYH11	MYH11	2009.21	-2.9454	0.353132	-8.34078	7.38e-17	1.45e-15
TXLNB	TXLNB	504.311	-3.30663	0.396521	-8.3391	7.49e-17	1.47e-15
WDR53	WDR53	820.636	0.895324	0.107367	8.33892	7.5e-17	1.47e-15
PSMB2	PSMB2	9411.68	0.747907	0.0896937	8.33846	7.53e-17	1.48e-15
ACOX1	ACOX1	3150.94	-0.792838	0.0950822	-8.33845	7.53e-17	1.48e-15
EN1	EN1	397.596	2.59055	0.310813	8.33476	7.77e-17	1.52e-15
IPO9	IPO9	4505.3	0.626462	0.0751644	8.33455	7.78e-17	1.52e-15
NFIB-AS1	NFIB-AS1	3.81871	-3.63606	0.436372	-8.33247	7.92e-17	1.55e-15
MYOM2	MYOM2	773.973	-3.23427	0.388232	-8.33077	8.03e-17	1.57e-15
FAM111A	FAM111A	1786.95	0.914704	0.109879	8.32467	8.46e-17	1.65e-15
TLE5	TLE5	6993.4	-0.802582	0.0964759	-8.31899	8.87e-17	1.73e-15
ZFP42	ZFP42	54.8591	4.90098	0.589466	8.31428	9.23e-17	1.8e-15
TPM1	TPM1	9273.42	-1.94777	0.234439	-8.30822	9.71e-17	1.89e-15
TENM3	TENM3	1567.3	2.03636	0.245111	8.3079	9.74e-17	1.9e-15
TMEM213	TMEM213	153.938	-6.15577	0.741004	-8.30734	9.79e-17	1.91e-15
IFI35	IFI35	3717.16	1.70365	0.205083	8.30711	9.81e-17	1.91e-15
TMOD4	TMOD4	363.397	-3.61144	0.43482	-8.30559	9.93e-17	1.93e-15
SRL	SRL	1164.48	-3.81722	0.459637	-8.30485	9.99e-17	1.94e-15
AFDN-DT	AFDN-DT	13.5792	-1.70157	0.204902	-8.30433	1e-16	1.95e-15
SMARCD3	SMARCD3	436.459	-1.85537	0.223439	-8.3037	1.01e-16	1.96e-15
HERC5	HERC5	1143.09	1.86864	0.225171	8.29876	1.05e-16	2.04e-15
IGF2BP2-AS1	IGF2BP2-AS1	14.127	2.92504	0.352514	8.29766	1.06e-16	2.06e-15
KIF11	KIF11	2463.75	1.0928	0.131725	8.29608	1.08e-16	2.08e-15
NCAPD2	NCAPD2	7254.55	1.15134	0.138808	8.29451	1.09e-16	2.11e-15
CLCNKA	CLCNKA	9.25019	-3.08938	0.372657	-8.29014	1.13e-16	2.19e-15
DLX6	DLX6	117.055	2.71283	0.32728	8.28904	1.14e-16	2.21e-15
SRD5A2	SRD5A2	7.28479	-2.6929	0.324893	-8.28859	1.15e-16	2.21e-15
SLC22A1	SLC22A1	106.707	2.98413	0.360057	8.28792	1.15e-16	2.22e-15
TMPO-AS1	TMPO-AS1	150.842	1.37893	0.166437	8.28503	1.18e-16	2.28e-15
ACSL1	ACSL1	5486.75	-1.32792	0.160293	-8.28431	1.19e-16	2.29e-15
DCLRE1B	DCLRE1B	767.691	0.877973	0.106012	8.28185	1.21e-16	2.34e-15
KRT35	KRT35	3.04965	-4.23168	0.510999	-8.28118	1.22e-16	2.35e-15
CTSV	CTSV	5315.21	1.93681	0.233887	8.28098	1.22e-16	2.35e-15
AQP4	AQP4	52.1555	-4.74171	0.572634	-8.28053	1.23e-16	2.36e-15
TAF1A	TAF1A	260.077	0.981652	0.118577	8.2786	1.25e-16	2.39e-15
ASPN	ASPN	2338.43	2.7013	0.326306	8.27842	1.25e-16	2.4e-15
CDC25B	CDC25B	9801.89	1.29936	0.156991	8.27666	1.27e-16	2.43e-15
MOGS	MOGS	3857	0.619552	0.0748561	8.27657	1.27e-16	2.43e-15
ATP5F1B	ATP5F1B	35880.9	-0.694937	0.083986	-8.27444	1.29e-16	2.47e-15
CTNNA3	CTNNA3	93.9849	-3.84999	0.465374	-8.27289	1.31e-16	2.5e-15
VSIG2	VSIG2	129.531	-3.06021	0.369972	-8.27147	1.32e-16	2.53e-15
LIPE	LIPE	316.025	-1.67032	0.201949	-8.271	1.33e-16	2.54e-15
DTNA	DTNA	376.322	-2.69937	0.326384	-8.27051	1.33e-16	2.55e-15
PDE12	PDE12	1323.09	-0.734374	0.0888048	-8.26953	1.34e-16	2.57e-15
APBB1	APBB1	525.798	-1.69256	0.204725	-8.26745	1.37e-16	2.61e-15
DIPK1A	DIPK1A	976.017	1.02397	0.123871	8.26645	1.38e-16	2.63e-15
MUCL3	MUCL3	11.3093	-4.10844	0.497143	-8.26408	1.41e-16	2.68e-15
BBOX1-AS1	BBOX1-AS1	284.609	1.95869	0.237047	8.2629	1.42e-16	2.71e-15
KLHDC7A	KLHDC7A	28.9899	-3.60173	0.436039	-8.26011	1.46e-16	2.77e-15
EMC1	EMC1	4836.23	0.720438	0.0872207	8.25994	1.46e-16	2.77e-15
B3GALT1	B3GALT1	29.084	-3.47917	0.421273	-8.25871	1.47e-16	2.8e-15
TCP11L1	TCP11L1	774.226	0.985057	0.119276	8.2586	1.47e-16	2.8e-15
SVIL2P	SVIL2P	39.1394	-1.6346	0.197928	-8.25855	1.47e-16	2.8e-15
CKAP2	CKAP2	2894.58	1.00887	0.122207	8.25546	1.51e-16	2.87e-15
PLEKHG4B	PLEKHG4B	587.929	2.40876	0.291777	8.25549	1.51e-16	2.87e-15
C3orf18	C3orf18	139.133	-1.5938	0.193075	-8.25482	1.52e-16	2.88e-15
NID1	NID1	5257.15	1.98465	0.240581	8.24938	1.59e-16	3.01e-15
LINC00551	LINC00551	7.30989	-2.10819	0.255663	-8.24596	1.64e-16	3.1e-15
TRPA1	TRPA1	44.9421	2.44287	0.296262	8.24564	1.64e-16	3.11e-15
CLEC4GP1	CLEC4GP1	2.75318	-3.16449	0.383782	-8.24554	1.64e-16	3.11e-15
ARSG	ARSG	177.203	-1.17968	0.143077	-8.24507	1.65e-16	3.12e-15
RPUSD4	RPUSD4	1253.2	-0.828715	0.100522	-8.2441	1.66e-16	3.14e-15
SUGCT-AS1	SUGCT-AS1	10.7192	2.99038	0.362787	8.24279	1.68e-16	3.17e-15
LRRC8C	LRRC8C	1756.05	1.34995	0.163854	8.23876	1.74e-16	3.28e-15
ANO5	ANO5	189.918	-3.51974	0.427402	-8.2352	1.79e-16	3.37e-15
DNAI1	DNAI1	4.12386	-3.58796	0.435752	-8.23395	1.81e-16	3.41e-15
TMEM44	TMEM44	861.622	1.29971	0.157867	8.23295	1.83e-16	3.43e-15
ANXA1	ANXA1	116364	-1.89364	0.230065	-8.23088	1.86e-16	3.49e-15
CTSC	CTSC	19424.8	1.41414	0.171845	8.22915	1.89e-16	3.54e-15
VWA5A	VWA5A	1049.63	-1.52687	0.185569	-8.22804	1.9e-16	3.57e-15
CTTNBP2	CTTNBP2	170.332	-2.7732	0.337048	-8.22791	1.91e-16	3.57e-15
ATP1A2	ATP1A2	1769.11	-4.18481	0.508704	-8.22642	1.93e-16	3.62e-15
DGAT2	DGAT2	1168.6	-2.11615	0.257269	-8.22541	1.95e-16	3.64e-15
PNCK	PNCK	274.871	3.21422	0.390854	8.22357	1.98e-16	3.69e-15
KHDC1L	KHDC1L	7.05211	4.60849	0.560396	8.22364	1.97e-16	3.69e-15
PPM1L-DT	PPM1L-DT	17.6098	-2.10088	0.255467	-8.22369	1.97e-16	3.69e-15
NCAPG2	NCAPG2	1780.9	1.03989	0.126454	8.22346	1.98e-16	3.69e-15
PEX11A	PEX11A	354.61	-0.896988	0.109085	-8.22287	1.99e-16	3.71e-15
CHRM1	CHRM1	44.0771	-5.10044	0.620453	-8.22051	2.03e-16	3.78e-15
LINC01524	LINC01524	16.8568	3.16348	0.38486	8.21982	2.04e-16	3.8e-15
DCAF15	DCAF15	2033.42	0.609311	0.0741324	8.21923	2.05e-16	3.82e-15
PRR15L	PRR15L	175.328	-2.83592	0.34504	-8.21909	2.05e-16	3.82e-15
LAMB1	LAMB1	9708.47	1.30118	0.158358	8.21667	2.09e-16	3.89e-15
GSTM5	GSTM5	66.9908	-2.12434	0.258622	-8.21408	2.14e-16	3.97e-15
MT-ND3	MT-ND3	38567.5	-1.393	0.169587	-8.21411	2.14e-16	3.97e-15
NNAT	NNAT	71.2652	-2.0281	0.246933	-8.21317	2.15e-16	4e-15
CHROMR	CHROMR	396.903	0.999472	0.121701	8.21249	2.17e-16	4.02e-15
MGST2	MGST2	2040.98	-1.07187	0.130531	-8.2116	2.18e-16	4.05e-15
GALNT2	GALNT2	7026.86	1.0323	0.125713	8.21154	2.18e-16	4.05e-15
TMEM138	TMEM138	1295.82	0.793104	0.0966029	8.20995	2.21e-16	4.1e-15
AQP5	AQP5	691.16	-4.39851	0.535896	-8.20777	2.25e-16	4.17e-15
ADAR	ADAR	20052.2	0.793293	0.0966621	8.20686	2.27e-16	4.2e-15
ANO10	ANO10	1539.37	-0.903945	0.110153	-8.20627	2.28e-16	4.22e-15
MT1M	MT1M	169.519	-2.46972	0.30104	-8.20398	2.33e-16	4.3e-15
LINC00519	LINC00519	190.653	2.24707	0.273931	8.20308	2.34e-16	4.33e-15
NDUFS2	NDUFS2	5002.84	-0.668374	0.0814797	-8.20295	2.35e-16	4.33e-15
H2BC12	H2BC12	1554.37	1.58562	0.193308	8.20252	2.35e-16	4.34e-15
CYP4B1	CYP4B1	468.632	-3.57866	0.436342	-8.20152	2.37e-16	4.37e-15
NIHCOLE	NIHCOLE	12.732	4.73015	0.576792	8.20079	2.39e-16	4.4e-15
IL17RC	IL17RC	1122.71	-0.902558	0.110062	-8.20045	2.39e-16	4.41e-15
SPTBN4	SPTBN4	48.0731	-1.95626	0.238585	-8.19945	2.41e-16	4.44e-15
MMS22L	MMS22L	868.54	1.02283	0.124765	8.19809	2.44e-16	4.49e-15
MAGEA10	MAGEA10	126.467	7.72391	0.942461	8.19547	2.5e-16	4.58e-15
MORC2	MORC2	2869.69	0.708624	0.0864663	8.19538	2.5e-16	4.59e-15
BRCA2	BRCA2	579.254	1.26882	0.154919	8.19021	2.61e-16	4.78e-15
TRIM59	TRIM59	536.745	1.16468	0.142233	8.18856	2.64e-16	4.85e-15
ODAPH	ODAPH	45.8	3.44465	0.420761	8.1867	2.68e-16	4.92e-15
SYTL4	SYTL4	128.538	-1.90527	0.232784	-8.18472	2.73e-16	5e-15
OSCP1	OSCP1	224.752	-1.13702	0.138943	-8.18337	2.76e-16	5.05e-15
POLD1	POLD1	1820.25	0.878021	0.107328	8.18076	2.82e-16	5.16e-15
CAVIN3	CAVIN3	388.052	1.70753	0.208862	8.17542	2.95e-16	5.39e-15
PIK3R1	PIK3R1	2570.8	-1.50255	0.183795	-8.17516	2.95e-16	5.4e-15
ADAMTSL2	ADAMTSL2	293.517	1.43092	0.175103	8.17188	3.04e-16	5.54e-15
SKA2	SKA2	2150.27	0.842701	0.103126	8.1716	3.04e-16	5.55e-15
MAB21L4	MAB21L4	1809.41	-2.70708	0.331586	-8.16403	3.24e-16	5.91e-15
ATP6V0E2	ATP6V0E2	346.918	-1.89538	0.23218	-8.16338	3.26e-16	5.93e-15
CSGALNACT2P1	CSGALNACT2P1	11.5162	2.47902	0.30368	8.16328	3.26e-16	5.94e-15
CLCA4	CLCA4	1954.52	-3.29518	0.403675	-8.16297	3.27e-16	5.95e-15
ALG1L1P	ALG1L1P	373.675	1.7483	0.214215	8.16143	3.31e-16	6.02e-15
KCNJ11	KCNJ11	141.283	-2.79956	0.343066	-8.1604	3.34e-16	6.07e-15
FMO9P	FMO9P	26.6897	-3.38224	0.414489	-8.16002	3.35e-16	6.08e-15
FXYD4	FXYD4	4.31939	-3.57072	0.437773	-8.15657	3.45e-16	6.25e-15
HPGD	HPGD	856.054	-2.69234	0.330139	-8.15515	3.49e-16	6.32e-15
MIR9-3HG	MIR9-3HG	324.551	2.89616	0.35516	8.15453	3.51e-16	6.35e-15
RTKN	RTKN	3592.21	0.986759	0.121022	8.15352	3.53e-16	6.4e-15
ETFRF1	ETFRF1	564.102	-0.981384	0.120376	-8.15263	3.56e-16	6.45e-15
YBX3	YBX3	22930.1	-0.949276	0.11648	-8.14972	3.65e-16	6.6e-15
USP54	USP54	1008.03	-1.24165	0.152441	-8.1451	3.79e-16	6.85e-15
RNU6-415P	RNU6-415P	4.63135	-1.53392	0.188338	-8.14454	3.81e-16	6.88e-15
TMPRSS11B	TMPRSS11B	1386.87	-4.72887	0.580709	-8.14327	3.85e-16	6.95e-15
CADM2	CADM2	28.0333	-3.31107	0.406636	-8.14257	3.87e-16	6.98e-15
ZP2	ZP2	2.95721	-3.53345	0.434044	-8.14077	3.93e-16	7.08e-15
CKS2	CKS2	2055.46	1.33886	0.164462	8.14083	3.93e-16	7.08e-15
EGF	EGF	156.829	-2.67142	0.328202	-8.13956	3.97e-16	7.14e-15
PARN	PARN	2926.97	0.543687	0.066816	8.13709	4.05e-16	7.29e-15
GOLGA4	GOLGA4	4874.67	-0.973816	0.119684	-8.13655	4.07e-16	7.32e-15
NCS1	NCS1	4562.01	1.0217	0.125578	8.13599	4.09e-16	7.34e-15
MAGEB2	MAGEB2	165.441	7.17557	0.882029	8.1353	4.11e-16	7.38e-15
CFAP95	CFAP95	8.52316	-6.01334	0.739173	-8.13522	4.11e-16	7.38e-15
AP5Z1	AP5Z1	2409.79	0.84081	0.103368	8.13414	4.15e-16	7.44e-15
ACADL	ACADL	33.3933	-3.16859	0.389591	-8.13311	4.18e-16	7.5e-15
ZNF132	ZNF132	117.316	-1.09777	0.135	-8.13167	4.23e-16	7.59e-15
RNF150	RNF150	440.206	-2.69451	0.331388	-8.13099	4.26e-16	7.62e-15
DLK1	DLK1	136.753	-5.1973	0.639439	-8.1279	4.37e-16	7.82e-15
RSPO3	RSPO3	70.9916	-2.39798	0.295137	-8.12497	4.47e-16	8e-15
BTD	BTD	709.828	-0.825116	0.101563	-8.12418	4.5e-16	8.05e-15
VTA1P1	VTA1P1	22.3451	6.01813	0.740781	8.12402	4.51e-16	8.06e-15
CDKN2A	CDKN2A	1603.38	3.30558	0.406904	8.12374	4.52e-16	8.07e-15
MGAT4A	MGAT4A	642.563	-1.47498	0.181625	-8.12102	4.62e-16	8.25e-15
IER5L	IER5L	527.592	1.33487	0.164417	8.11879	4.71e-16	8.39e-15
RNF125	RNF125	162.036	-1.3841	0.170513	-8.11726	4.77e-16	8.5e-15
SELENOK	SELENOK	1562.59	-0.857534	0.105657	-8.11621	4.81e-16	8.56e-15
LINC00492	LINC00492	2.65895	-2.94484	0.362864	-8.11554	4.84e-16	8.61e-15
MARCHF4	MARCHF4	15.5793	2.65901	0.327648	8.11546	4.84e-16	8.61e-15
SOX17	SOX17	77.516	-1.71656	0.211584	-8.1129	4.94e-16	8.78e-15
RFWD3	RFWD3	2792.97	0.837198	0.103209	8.11172	4.99e-16	8.87e-15
CEBPE	CEBPE	22.6783	3.20187	0.394823	8.10964	5.08e-16	9.01e-15
FAM72C	FAM72C	25.7889	1.72496	0.212738	8.10837	5.13e-16	9.1e-15
IFIT2	IFIT2	2022.26	2.21782	0.273527	8.10822	5.14e-16	9.11e-15
DDO	DDO	56.034	-2.10013	0.259031	-8.10766	5.16e-16	9.14e-15
SEC11C	SEC11C	1370.38	-1.0746	0.13258	-8.10533	5.26e-16	9.31e-15
CBX7	CBX7	793.285	-1.48444	0.183165	-8.10438	5.3e-16	9.38e-15
RCC2	RCC2	11072.7	0.778937	0.0961187	8.10391	5.32e-16	9.41e-15
SOX9-AS1	SOX9-AS1	26.9228	-2.13621	0.263607	-8.10378	5.33e-16	9.42e-15
CT45A10	CT45A10	31.3879	9.84871	1.21565	8.1016	5.42e-16	9.58e-15
TMOD1	TMOD1	479.218	-3.07835	0.379983	-8.10128	5.44e-16	9.6e-15
ALDH3A2	ALDH3A2	6231.59	-1.03623	0.127926	-8.10022	5.49e-16	9.68e-15
RCHY1	RCHY1	632.77	-0.752327	0.0928872	-8.09936	5.52e-16	9.74e-15
TACC2	TACC2	6285.57	-1.14761	0.141731	-8.09711	5.63e-16	9.92e-15
FGF5	FGF5	38.4965	3.53485	0.436681	8.09482	5.74e-16	1.01e-14
STON2	STON2	4202.24	1.38215	0.170845	8.09006	5.96e-16	1.05e-14
IFIT1	IFIT1	5108.19	2.28175	0.282078	8.08908	6.01e-16	1.06e-14
CAMK2A	CAMK2A	248.701	-2.74918	0.339922	-8.08768	6.08e-16	1.07e-14
SMPD2	SMPD2	702.903	-1.04479	0.129215	-8.08568	6.18e-16	1.09e-14
PDLIM5	PDLIM5	8100.11	-0.98232	0.121494	-8.08535	6.2e-16	1.09e-14
KCNT1	KCNT1	37.3212	-2.75481	0.340744	-8.08469	6.23e-16	1.09e-14
HEPACAM2	HEPACAM2	9.21862	-3.98299	0.49269	-8.08417	6.26e-16	1.1e-14
FBXO40	FBXO40	214.047	-5.12681	0.634255	-8.0832	6.31e-16	1.11e-14
SERPINA10	SERPINA10	11.0238	3.43075	0.424549	8.08093	6.43e-16	1.13e-14
LINC01697	LINC01697	27.8851	-3.84076	0.475427	-8.07855	6.55e-16	1.15e-14
SOD3	SOD3	649.468	-1.78816	0.221436	-8.07527	6.73e-16	1.18e-14
LINC00355	LINC00355	29.4382	6.25866	0.775162	8.074	6.8e-16	1.19e-14
ZNF677	ZNF677	101.07	-1.93151	0.239245	-8.07336	6.84e-16	1.19e-14
TEC	TEC	147.501	-1.54496	0.191431	-8.07056	7e-16	1.22e-14
COL6A3	COL6A3	41449	2.26338	0.280454	8.0704	7.01e-16	1.22e-14
SIGLEC12	SIGLEC12	106.845	2.74981	0.340748	8.06992	7.03e-16	1.23e-14
PAFAH2	PAFAH2	762.332	-0.696257	0.0862958	-8.06826	7.13e-16	1.24e-14
CERNA2	CERNA2	656.184	1.95425	0.242275	8.06623	7.25e-16	1.26e-14
SAA2	SAA2	357.448	-3.03445	0.376235	-8.0653	7.31e-16	1.27e-14
RBPMS-AS1	RBPMS-AS1	15.6387	-2.32063	0.287762	-8.06438	7.36e-16	1.28e-14
PYDC2-AS1	PYDC2-AS1	68.4035	5.28882	0.655909	8.06335	7.42e-16	1.29e-14
GTF2IRD2	GTF2IRD2	50.217	-1.22496	0.15192	-8.06317	7.43e-16	1.29e-14
LINC02614	LINC02614	84.7153	1.79115	0.222187	8.06145	7.54e-16	1.31e-14
IQGAP2	IQGAP2	545.315	-2.01487	0.249969	-8.06045	7.6e-16	1.32e-14
GPR19	GPR19	46.3503	1.94714	0.241617	8.0588	7.7e-16	1.34e-14
PCED1B	PCED1B	422.663	1.23289	0.152995	8.05835	7.73e-16	1.34e-14
CCDC110	CCDC110	26.4701	-2.09111	0.259603	-8.05501	7.95e-16	1.38e-14
LYVE1	LYVE1	256.173	-2.05395	0.255028	-8.05381	8.03e-16	1.39e-14
RPN1	RPN1	19872.5	0.639399	0.0793936	8.05353	8.04e-16	1.39e-14
APOL1	APOL1	20440.2	1.96578	0.244169	8.05091	8.22e-16	1.42e-14
PRAL	PRAL	8.78521	2.63241	0.327074	8.04837	8.39e-16	1.45e-14
C7	C7	227.355	-3.84237	0.477472	-8.04731	8.46e-16	1.46e-14
CCDC150	CCDC150	92.9648	1.50852	0.187475	8.04654	8.52e-16	1.47e-14
KLHL32	KLHL32	6.86217	-2.36873	0.294451	-8.04458	8.65e-16	1.49e-14
TGM7	TGM7	32.5844	-4.49786	0.55933	-8.04152	8.87e-16	1.53e-14
RPL32P20	RPL32P20	12.2836	2.88665	0.359083	8.03897	9.06e-16	1.56e-14
TMEM132C	TMEM132C	30.4491	-3.56068	0.442961	-8.03835	9.11e-16	1.57e-14
LINC02994	LINC02994	24.2342	3.27548	0.407564	8.03673	9.23e-16	1.59e-14
MGAM2	MGAM2	51.6285	-5.08934	0.633517	-8.03346	9.48e-16	1.63e-14
NUDCD1	NUDCD1	1635.62	0.903918	0.112546	8.03156	9.62e-16	1.65e-14
SAE1	SAE1	6097.82	0.620376	0.077246	8.03118	9.65e-16	1.66e-14
SYNGR1	SYNGR1	852.497	-1.88411	0.234637	-8.0299	9.76e-16	1.67e-14
ASB4	ASB4	20.7495	-3.37394	0.420202	-8.02933	9.8e-16	1.68e-14
DNMT1	DNMT1	5805.1	0.922413	0.11488	8.02935	9.8e-16	1.68e-14
IFI44L	IFI44L	3121.33	2.26224	0.281855	8.02625	1e-15	1.72e-14
EPCAM-DT	EPCAM-DT	7.94196	-2.33306	0.290747	-8.02436	1.02e-15	1.75e-14
MAGEA12	MAGEA12	273.662	7.22335	0.900205	8.02412	1.02e-15	1.75e-14
FOXL2NB	FOXL2NB	42.3699	3.15594	0.39333	8.02365	1.03e-15	1.76e-14
SPINK5	SPINK5	17309.2	-2.91299	0.363175	-8.0209	1.05e-15	1.79e-14
STK10	STK10	2277.65	0.955282	0.119106	8.02044	1.05e-15	1.8e-14
TNS1	TNS1	5030.69	-1.69824	0.211738	-8.02045	1.05e-15	1.8e-14
NRG1	NRG1	2998.49	2.19583	0.273852	8.01829	1.07e-15	1.83e-14
LINC00973	LINC00973	9.00918	4.61443	0.5755	8.01813	1.07e-15	1.83e-14
STK33	STK33	35.6789	-2.76835	0.345565	-8.01107	1.14e-15	1.94e-14
PAQR8	PAQR8	355.481	-1.49502	0.186648	-8.00981	1.15e-15	1.96e-14
GALNT18	GALNT18	2389.42	1.14115	0.142472	8.00967	1.15e-15	1.96e-14
FMO6P	FMO6P	28.3028	-4.28539	0.535358	-8.00473	1.2e-15	2.04e-14
TMEM210	TMEM210	1.26173	-5.14299	0.6425	-8.00466	1.2e-15	2.04e-14
THSD4	THSD4	2060.65	-1.55272	0.193998	-8.00379	1.21e-15	2.05e-14
LINC01634	LINC01634	12.8546	-2.94121	0.367489	-8.00353	1.21e-15	2.05e-14
HTR2C	HTR2C	45.8147	4.79642	0.599308	8.00327	1.21e-15	2.06e-14
PHACTR4	PHACTR4	2996.98	-0.683214	0.0853944	-8.00069	1.24e-15	2.1e-14
PECR	PECR	210.446	-1.26401	0.158009	-7.99963	1.25e-15	2.11e-14
KRT40	KRT40	11.747	-4.13354	0.516713	-7.99968	1.25e-15	2.11e-14
HSPB8	HSPB8	5500.37	-1.96319	0.245568	-7.99449	1.3e-15	2.2e-14
CHN1	CHN1	654.337	1.52471	0.190739	7.99373	1.31e-15	2.22e-14
CA13	CA13	245.471	-1.63952	0.205113	-7.99324	1.31e-15	2.22e-14
LINC01894	LINC01894	5.37443	-3.27047	0.409164	-7.99307	1.32e-15	2.22e-14
LINC00911	LINC00911	14.3246	3.72399	0.465934	7.99252	1.32e-15	2.23e-14
LRRFIP2	LRRFIP2	2708.97	-0.762163	0.0953765	-7.9911	1.34e-15	2.26e-14
PADI1	PADI1	686.213	-3.00816	0.376576	-7.98821	1.37e-15	2.31e-14
CCDC162P	CCDC162P	125.261	2.43508	0.304844	7.98796	1.37e-15	2.31e-14
LINC00174	LINC00174	592.259	1.65964	0.207787	7.9872	1.38e-15	2.33e-14
CRACR2A	CRACR2A	385.667	-1.83347	0.229625	-7.98461	1.41e-15	2.37e-14
C22orf39	C22orf39	671.499	-0.866962	0.108581	-7.9845	1.41e-15	2.37e-14
MLPH	MLPH	504.9	-2.54395	0.318644	-7.98368	1.42e-15	2.39e-14
CDKN2AIP	CDKN2AIP	1236.22	-0.841832	0.105461	-7.98238	1.44e-15	2.41e-14
HOXB6	HOXB6	17.9018	2.66666	0.334206	7.97908	1.47e-15	2.48e-14
AK9	AK9	149.279	-1.10739	0.138806	-7.97801	1.49e-15	2.5e-14
H1-3	H1-3	16.7802	2.58601	0.324179	7.97711	1.5e-15	2.51e-14
FAM13C	FAM13C	103.869	-2.22834	0.279399	-7.97547	1.52e-15	2.55e-14
CLVS1	CLVS1	16.9025	-2.33838	0.293245	-7.97414	1.53e-15	2.57e-14
ENDOU	ENDOU	893.171	-3.27087	0.410237	-7.97312	1.55e-15	2.59e-14
PPIAP45	PPIAP45	12.7304	2.12745	0.266933	7.96998	1.59e-15	2.66e-14
GAD1	GAD1	84.8821	2.42873	0.304772	7.96901	1.6e-15	2.68e-14
PPP1R1A	PPP1R1A	350.604	-4.28906	0.538233	-7.96879	1.6e-15	2.68e-14
EEF1A1	EEF1A1	189395	-0.751725	0.0943528	-7.96718	1.62e-15	2.71e-14
FOXL1	FOXL1	196.745	2.15627	0.270767	7.96355	1.67e-15	2.79e-14
RBM20	RBM20	86.6788	-2.35328	0.295566	-7.96196	1.69e-15	2.83e-14
ETV1	ETV1	421.608	-2.08142	0.261578	-7.95719	1.76e-15	2.94e-14
DPT	DPT	289.774	-2.53471	0.318665	-7.95414	1.8e-15	3.01e-14
BUB3	BUB3	5383.07	0.620314	0.0779857	7.95421	1.8e-15	3.01e-14
ADGRD2	ADGRD2	40.6667	2.30378	0.289709	7.95205	1.83e-15	3.06e-14
TMEM59	TMEM59	10441.3	-0.631674	0.0794372	-7.95187	1.84e-15	3.06e-14
BHMT2	BHMT2	52.8013	-1.97251	0.248119	-7.94985	1.87e-15	3.11e-14
LZTS3	LZTS3	585.408	-1.64631	0.207126	-7.94838	1.89e-15	3.14e-14
TNFRSF12A	TNFRSF12A	5814.8	1.40617	0.176953	7.94659	1.92e-15	3.19e-14
MUC7	MUC7	23734.1	-7.43043	0.935271	-7.94468	1.95e-15	3.23e-14
RSAD1	RSAD1	1088.06	-0.765404	0.0963783	-7.94167	1.99e-15	3.31e-14
SULF1	SULF1	6415.43	2.10441	0.265074	7.93895	2.04e-15	3.38e-14
RBP1	RBP1	7617.19	1.91279	0.240956	7.93834	2.05e-15	3.4e-14
GSTA2	GSTA2	18.5417	-5.86434	0.738985	-7.93567	2.09e-15	3.47e-14
CRYL1	CRYL1	754.584	-1.14221	0.143959	-7.93426	2.12e-15	3.51e-14
RGS19	RGS19	1007.07	0.78911	0.0994862	7.93185	2.16e-15	3.57e-14
MYH7	MYH7	16309.5	-4.91856	0.620181	-7.93084	2.18e-15	3.6e-14
ACAN	ACAN	194.836	2.29926	0.28993	7.93041	2.18e-15	3.61e-14
FOXD2	FOXD2	52.4573	1.49728	0.188806	7.93024	2.19e-15	3.61e-14
NRG3	NRG3	5.98283	-3.38367	0.426729	-7.92933	2.2e-15	3.64e-14
NKX3-1	NKX3-1	432.051	-1.8905	0.238457	-7.92803	2.23e-15	3.67e-14
TMEM170B	TMEM170B	129.913	-1.68199	0.21216	-7.9279	2.23e-15	3.68e-14
SOCS1	SOCS1	592.803	1.4496	0.182904	7.92547	2.27e-15	3.75e-14
ALPK3	ALPK3	1163.77	-2.44919	0.309046	-7.92501	2.28e-15	3.76e-14
IL13	IL13	5.24137	-3.29332	0.415611	-7.92405	2.3e-15	3.78e-14
CFAP221	CFAP221	8.2354	-2.85146	0.360008	-7.92056	2.36e-15	3.89e-14
CLEC12A-AS1	CLEC12A-AS1	27.3077	2.90624	0.367046	7.91791	2.42e-15	3.97e-14
SPDYC	SPDYC	46.251	5.21633	0.658888	7.91687	2.44e-15	4e-14
CKM	CKM	20863.7	-4.54006	0.573598	-7.91505	2.47e-15	4.06e-14
GPR101	GPR101	2.01304	-5.23808	0.661843	-7.91439	2.48e-15	4.08e-14
LINC01132	LINC01132	30.8408	-1.30751	0.165264	-7.91166	2.54e-15	4.17e-14
FZD6	FZD6	5807.99	1.15282	0.145716	7.91139	2.55e-15	4.17e-14
LINC01338	LINC01338	26.8127	2.57365	0.325397	7.90926	2.59e-15	4.24e-14
LINC01842	LINC01842	23.9041	2.63309	0.332925	7.90895	2.6e-15	4.25e-14
SPARCL1	SPARCL1	4482.32	-1.6496	0.208657	-7.90581	2.66e-15	4.36e-14
ELFN1-AS1	ELFN1-AS1	35.6292	4.28087	0.541507	7.90547	2.67e-15	4.37e-14
ARL1	ARL1	3163.92	-0.634982	0.0803386	-7.90383	2.7e-15	4.42e-14
EN2	EN2	135.405	2.67984	0.339187	7.90078	2.77e-15	4.53e-14
MANSC1	MANSC1	1299.64	-1.71933	0.217637	-7.89999	2.79e-15	4.56e-14
NPY5R	NPY5R	2.41854	-4.41002	0.558279	-7.89931	2.8e-15	4.58e-14
TNNI2	TNNI2	5199.47	-3.78529	0.479276	-7.89793	2.84e-15	4.62e-14
EDNRB	EDNRB	286.783	-1.73982	0.220289	-7.89789	2.84e-15	4.62e-14
ABHD17AP4	ABHD17AP4	12.6327	3.43832	0.435342	7.89796	2.84e-15	4.62e-14
ACTL6A	ACTL6A	2961.77	0.994285	0.125902	7.89729	2.85e-15	4.64e-14
CHST9	CHST9	155.293	-4.68472	0.593376	-7.89503	2.9e-15	4.72e-14
METTL21C	METTL21C	1.60801	-5.44851	0.690184	-7.89428	2.92e-15	4.75e-14
CACNB2	CACNB2	42.0637	-1.50828	0.191076	-7.89361	2.94e-15	4.77e-14
GPRACR	GPRACR	12.6624	3.07732	0.389858	7.89344	2.94e-15	4.78e-14
OR6D1P	OR6D1P	7.40935	2.89457	0.366786	7.89171	2.98e-15	4.84e-14
SPDEF	SPDEF	222.048	-3.71568	0.470843	-7.89155	2.98e-15	4.84e-14
KRT16P6	KRT16P6	4481.3	3.1729	0.402189	7.88908	3.04e-15	4.94e-14
CCL23	CCL23	14.0879	-2.29367	0.29074	-7.88906	3.04e-15	4.94e-14
SLC34A2	SLC34A2	960.192	-4.30577	0.545988	-7.88619	3.12e-15	5.05e-14
TTC31	TTC31	967.983	0.520637	0.0660261	7.88533	3.14e-15	5.08e-14
CEP72	CEP72	331.595	1.07385	0.136185	7.88526	3.14e-15	5.08e-14
DLX2-DT	DLX2-DT	11.2522	3.18017	0.403318	7.88502	3.14e-15	5.09e-14
SLC19A2	SLC19A2	824.432	-1.17025	0.14842	-7.88469	3.15e-15	5.1e-14
DDAH2	DDAH2	1698.16	-1.17441	0.148955	-7.88432	3.16e-15	5.11e-14
SAP30L-AS1	SAP30L-AS1	46.8595	1.0086	0.127926	7.88425	3.16e-15	5.11e-14
HIBADH	HIBADH	1440.59	-0.910867	0.115536	-7.88384	3.17e-15	5.12e-14
EEF1A2	EEF1A2	4002.98	-3.3703	0.427499	-7.88377	3.18e-15	5.12e-14
OSTN	OSTN	2.82087	-4.41576	0.560144	-7.88326	3.19e-15	5.14e-14
CPT2	CPT2	470.067	-0.645456	0.0818791	-7.88304	3.2e-15	5.15e-14
BBOF1	BBOF1	125.266	-1.11335	0.14124	-7.88272	3.2e-15	5.16e-14
CFAP46	CFAP46	47.8825	-2.64853	0.336082	-7.8806	3.26e-15	5.24e-14
ATP2A2	ATP2A2	30019.8	-1.07393	0.136277	-7.88052	3.26e-15	5.24e-14
STMN1	STMN1	8702.41	1.13925	0.144568	7.88033	3.27e-15	5.25e-14
CERCAM	CERCAM	4207.43	1.6412	0.208328	7.87795	3.33e-15	5.34e-14
LINC02147	LINC02147	1.71799	-2.757	0.349962	-7.87801	3.33e-15	5.34e-14
PRKAA2	PRKAA2	375.173	-3.15424	0.400444	-7.87687	3.36e-15	5.39e-14
BEX4	BEX4	625.619	-1.85145	0.235076	-7.87595	3.38e-15	5.42e-14
USO1	USO1	4997.22	-0.805848	0.102387	-7.8706	3.53e-15	5.66e-14
ZFP36	ZFP36	18291.9	-1.47852	0.187879	-7.86951	3.56e-15	5.7e-14
NETO1	NETO1	25.9436	3.32244	0.422317	7.86716	3.63e-15	5.81e-14
C15orf62	C15orf62	294.329	-2.03218	0.258326	-7.86671	3.64e-15	5.83e-14
LRFN4	LRFN4	937.478	1.37517	0.174822	7.86612	3.66e-15	5.85e-14
PDZD7	PDZD7	77.1051	2.11286	0.268717	7.86279	3.76e-15	6e-14
AK1	AK1	359.631	-1.40654	0.178899	-7.86218	3.78e-15	6.03e-14
SLC18B1	SLC18B1	795.073	-0.912189	0.116036	-7.86127	3.8e-15	6.07e-14
SPARC	SPARC	72592.9	1.87333	0.238343	7.85983	3.85e-15	6.14e-14
LINC02128	LINC02128	23.924	2.86707	0.364908	7.85698	3.94e-15	6.28e-14
MYO9B	MYO9B	5004.73	0.678217	0.0863384	7.85533	3.99e-15	6.36e-14
BORA	BORA	340.161	1.30447	0.166147	7.85132	4.12e-15	6.55e-14
CGB5	CGB5	6.9393	4.69406	0.597866	7.85135	4.12e-15	6.55e-14
KLHDC7B	KLHDC7B	1962.21	2.85265	0.363429	7.84924	4.19e-15	6.66e-14
CHAD	CHAD	33.8236	-3.0112	0.383702	-7.84775	4.24e-15	6.74e-14
PKNOX2	PKNOX2	147.083	-2.49354	0.317822	-7.84572	4.3e-15	6.84e-14
PDE8B	PDE8B	71.0965	-1.1975	0.152637	-7.84538	4.32e-15	6.86e-14
H2BC9	H2BC9	119.051	1.67607	0.213684	7.84366	4.38e-15	6.95e-14
NTM	NTM	513.926	1.87241	0.238768	7.84198	4.43e-15	7.04e-14
ARID3A	ARID3A	686.863	1.00686	0.128396	7.84183	4.44e-15	7.04e-14
TACR1	TACR1	52.719	-2.69468	0.343658	-7.84117	4.46e-15	7.07e-14
OLFML2A	OLFML2A	4230.29	1.62406	0.207128	7.84087	4.47e-15	7.09e-14
CFAP43	CFAP43	28.4413	-1.9154	0.244338	-7.83915	4.54e-15	7.18e-14
PRKAR2B	PRKAR2B	246.744	-1.77639	0.22661	-7.83895	4.54e-15	7.19e-14
SLC7A14	SLC7A14	4.83535	-4.0511	0.516797	-7.83886	4.55e-15	7.19e-14
SENP5	SENP5	2462.33	0.727525	0.0928267	7.83745	4.6e-15	7.27e-14
AMIGO1	AMIGO1	215.247	-1.74062	0.2221	-7.83711	4.61e-15	7.28e-14
FADD	FADD	393.354	1.93386	0.246761	7.837	4.61e-15	7.29e-14
PRADC1	PRADC1	821.118	-1.10982	0.141657	-7.83455	4.71e-15	7.42e-14
SLC19A1	SLC19A1	785.254	1.14572	0.14626	7.83342	4.75e-15	7.49e-14
RAD21	RAD21	11526.6	0.717653	0.0916174	7.83316	4.76e-15	7.5e-14
CBLB	CBLB	1769.08	1.00593	0.128437	7.83212	4.8e-15	7.56e-14
LINC01954	LINC01954	1.66943	-3.1309	0.399773	-7.83171	4.81e-15	7.58e-14
RIGI	RIGI	3743.32	1.72084	0.219872	7.82656	5.01e-15	7.89e-14
ITGA11	ITGA11	1190.04	2.46422	0.31489	7.82566	5.05e-15	7.94e-14
C5orf46	C5orf46	117.861	-2.99035	0.382183	-7.82439	5.1e-15	8.02e-14
SLC7A8	SLC7A8	11552.9	1.75756	0.224651	7.82352	5.14e-15	8.07e-14
ELANE	ELANE	4.27925	-2.92694	0.37414	-7.82312	5.15e-15	8.09e-14
EHD2	EHD2	12921.5	1.1032	0.141027	7.82261	5.17e-15	8.12e-14
AMTN	AMTN	1590.02	3.78923	0.484434	7.82198	5.2e-15	8.16e-14
CILP2	CILP2	184.603	2.62866	0.336126	7.82046	5.26e-15	8.25e-14
PRR33	PRR33	115.987	-2.127	0.272129	-7.81617	5.45e-15	8.53e-14
ASB12	ASB12	28.5388	-3.49441	0.447148	-7.81488	5.5e-15	8.61e-14
C4orf54	C4orf54	314.695	-3.7851	0.484377	-7.81436	5.52e-15	8.65e-14
LASP1	LASP1	10649.5	0.798825	0.102241	7.81313	5.58e-15	8.73e-14
ZWILCH	ZWILCH	1056.08	0.82505	0.105607	7.81249	5.61e-15	8.77e-14
PDZK1	PDZK1	43.2531	2.653	0.339624	7.81158	5.65e-15	8.82e-14
BEND6	BEND6	188.536	1.59689	0.20444	7.81104	5.67e-15	8.86e-14
GNAS	GNAS	43662	-0.745325	0.0954808	-7.80603	5.9e-15	9.21e-14
MYO7B	MYO7B	249.879	3.00392	0.384829	7.80586	5.91e-15	9.22e-14
TMEM100	TMEM100	37.339	-2.45402	0.314411	-7.80513	5.94e-15	9.27e-14
SYT16	SYT16	33.4314	2.80542	0.359473	7.80427	5.98e-15	9.33e-14
CCSAP	CCSAP	727.935	0.854057	0.109462	7.80233	6.08e-15	9.46e-14
TPT1	TPT1	59204.1	-1.02268	0.131081	-7.80186	6.1e-15	9.5e-14
CAMK2B	CAMK2B	294.614	-2.97135	0.380908	-7.80072	6.16e-15	9.58e-14
LINC02321	LINC02321	15.226	2.15068	0.275753	7.7993	6.23e-15	9.68e-14
CFAP65	CFAP65	5.97115	-3.62001	0.464189	-7.79856	6.26e-15	9.73e-14
RRM2	RRM2	5042.23	1.17002	0.150036	7.79824	6.28e-15	9.75e-14
MEF2C-AS1	MEF2C-AS1	10.7681	-2.24619	0.288041	-7.79815	6.28e-15	9.75e-14
MYL11	MYL11	2626.27	-3.97197	0.509366	-7.79788	6.3e-15	9.77e-14
COL6A4P1	COL6A4P1	9.65966	2.09472	0.268644	7.7974	6.32e-15	9.8e-14
CCDC85A	CCDC85A	9.88243	-2.43362	0.312139	-7.7966	6.36e-15	9.86e-14
KCNJ2-AS1	KCNJ2-AS1	31.3728	-1.77625	0.227829	-7.7964	6.37e-15	9.87e-14
SAMD4A-AS1	SAMD4A-AS1	10.5927	-3.87166	0.496685	-7.79501	6.44e-15	9.97e-14
GPRASP2	GPRASP2	286.714	-1.16703	0.14974	-7.79376	6.5e-15	1.01e-13
SELENOKP3	SELENOKP3	2.57639	-3.46776	0.444946	-7.79366	6.51e-15	1.01e-13
UBR3	UBR3	2514.25	-0.921492	0.118256	-7.79235	6.58e-15	1.02e-13
HMGCLL1	HMGCLL1	6.21965	-3.28511	0.421675	-7.79062	6.67e-15	1.03e-13
AKAP1	AKAP1	2820.66	-0.872607	0.112018	-7.7899	6.71e-15	1.04e-13
PPP1R36	PPP1R36	27.0766	-1.64034	0.21073	-7.78408	7.02e-15	1.08e-13
KLHL5	KLHL5	1558.42	1.01299	0.130151	7.78319	7.07e-15	1.09e-13
LINC00844	LINC00844	3.02992	-2.90208	0.372897	-7.78254	7.11e-15	1.1e-13
EPHA2-AS1	EPHA2-AS1	34.2999	-1.3732	0.17647	-7.78153	7.17e-15	1.1e-13
FRMPD1	FRMPD1	47.1171	-2.60349	0.334636	-7.78005	7.25e-15	1.12e-13
TMEM44-AS2	TMEM44-AS2	42.6511	1.45931	0.187603	7.7787	7.33e-15	1.13e-13
PLCG1	PLCG1	3412.85	0.689434	0.088643	7.77764	7.39e-15	1.14e-13
GNPDA1	GNPDA1	2226.71	0.586249	0.0753976	7.77543	7.52e-15	1.16e-13
MACROD1	MACROD1	860.223	-1.59399	0.205078	-7.77258	7.69e-15	1.18e-13
KRTAP3-1	KRTAP3-1	42.5584	-6.0688	0.780932	-7.77122	7.77e-15	1.19e-13
LINC02331	LINC02331	5.5013	-5.20447	0.669937	-7.76861	7.94e-15	1.22e-13
AP2M1	AP2M1	30082.1	0.840039	0.10814	7.76809	7.97e-15	1.22e-13
ATAD5	ATAD5	417.556	1.02354	0.131769	7.76773	7.99e-15	1.23e-13
C1RL-AS1	C1RL-AS1	162.813	1.30947	0.168585	7.76739	8.01e-15	1.23e-13
CMPK2	CMPK2	1390.67	1.95923	0.252252	7.76695	8.04e-15	1.23e-13
CMAHP	CMAHP	203.925	-1.62128	0.208753	-7.7665	8.07e-15	1.24e-13
VWA3B	VWA3B	19.7234	-2.13085	0.274424	-7.76482	8.18e-15	1.25e-13
RAB17	RAB17	187.231	-2.15862	0.278057	-7.76325	8.28e-15	1.27e-13
MAGEC2	MAGEC2	50.0609	7.87768	1.01486	7.76235	8.34e-15	1.27e-13
LRRC14B	LRRC14B	36.0329	-3.64465	0.469628	-7.76072	8.44e-15	1.29e-13
LINC01778	LINC01778	1.41016	-3.11017	0.400792	-7.76007	8.49e-15	1.3e-13
FGGY-DT	FGGY-DT	14.588	-1.60283	0.20657	-7.75928	8.54e-15	1.3e-13
NCF2	NCF2	1817.37	1.30029	0.16765	7.75601	8.76e-15	1.34e-13
NUP62	NUP62	4192.29	0.537819	0.0693428	7.75595	8.77e-15	1.34e-13
FOXS1	FOXS1	93.6801	1.77994	0.229516	7.75522	8.82e-15	1.34e-13
CSPG4	CSPG4	8340.87	2.02609	0.261294	7.75408	8.9e-15	1.35e-13
LGALS12	LGALS12	22.6735	-3.0154	0.388981	-7.75205	9.04e-15	1.38e-13
SP8	SP8	32.4828	3.77945	0.487592	7.75124	9.1e-15	1.38e-13
AGTRAP	AGTRAP	4657.85	1.11232	0.143513	7.75066	9.14e-15	1.39e-13
HSP90B1	HSP90B1	36096.8	0.766626	0.0989352	7.74876	9.28e-15	1.41e-13
ITPR3	ITPR3	9931.51	1.23595	0.159512	7.74836	9.31e-15	1.41e-13
STRA6	STRA6	738.354	2.40923	0.310992	7.74694	9.41e-15	1.43e-13
GPRC5B	GPRC5B	840.572	-1.90205	0.245529	-7.74672	9.43e-15	1.43e-13
SNHG26	SNHG26	367.48	1.53792	0.198525	7.74676	9.43e-15	1.43e-13
MTATP6P1	MTATP6P1	12900.4	-1.33403	0.172216	-7.74627	9.46e-15	1.43e-13
DERL1	DERL1	4806.68	0.574029	0.0741115	7.74548	9.52e-15	1.44e-13
RTTN	RTTN	919.594	1.35374	0.174778	7.74552	9.52e-15	1.44e-13
CCDC69	CCDC69	1476.91	-1.49119	0.192619	-7.74167	9.81e-15	1.48e-13
NGB	NGB	63.8009	4.48752	0.579733	7.74067	9.89e-15	1.5e-13
ASB11	ASB11	76.2905	-4.76803	0.615991	-7.74041	9.91e-15	1.5e-13
CX3CR1	CX3CR1	108.194	-2.13704	0.276088	-7.74043	9.91e-15	1.5e-13
IL22	IL22	8.14301	-4.7585	0.614778	-7.74019	9.93e-15	1.5e-13
LUARIS	LUARIS	50.127	2.41366	0.311869	7.73936	9.99e-15	1.51e-13
SMC2-DT	SMC2-DT	7.89697	-2.32083	0.299943	-7.73756	1.01e-14	1.53e-13
PTK2	PTK2	6426.73	0.773342	0.100034	7.73078	1.07e-14	1.61e-13
GDPD2	GDPD2	696.647	3.00541	0.388901	7.72796	1.09e-14	1.65e-13
IDH2-DT	IDH2-DT	2.96564	-2.56639	0.332092	-7.72793	1.09e-14	1.65e-13
TSPAN3	TSPAN3	6388.71	-0.744293	0.0963295	-7.72653	1.11e-14	1.66e-13
SLC16A1-AS1	SLC16A1-AS1	206.023	1.05987	0.137177	7.72633	1.11e-14	1.66e-13
AMZ1	AMZ1	59.1955	2.37603	0.307566	7.72527	1.12e-14	1.68e-13
FBXO5	FBXO5	587.065	0.928646	0.120241	7.72322	1.13e-14	1.7e-13
PIK3CD	PIK3CD	2141.65	1.20206	0.155656	7.72254	1.14e-14	1.71e-13
CXCL13	CXCL13	1160.21	2.26506	0.293369	7.72085	1.16e-14	1.73e-13
NAV1	NAV1	5625.18	1.22987	0.159336	7.71876	1.17e-14	1.76e-13
PCNT	PCNT	2463.38	-0.985688	0.127709	-7.71824	1.18e-14	1.77e-13
C9orf24	C9orf24	17.4107	-2.31184	0.299584	-7.71682	1.19e-14	1.79e-13
MINPP1	MINPP1	952.876	0.824824	0.106888	7.71669	1.19e-14	1.79e-13
SPP1	SPP1	10349.7	2.9429	0.381434	7.71536	1.21e-14	1.81e-13
TCN1	TCN1	1346.44	-3.34935	0.434194	-7.71395	1.22e-14	1.83e-13
CALR	CALR	48125.6	0.605256	0.0784736	7.71286	1.23e-14	1.84e-13
USP4	USP4	2368.54	-0.595239	0.0772153	-7.70882	1.27e-14	1.9e-13
RETSAT	RETSAT	2982.98	-0.756146	0.0980934	-7.70843	1.27e-14	1.9e-13
SLCO5A1	SLCO5A1	178.322	-2.52306	0.327324	-7.70814	1.28e-14	1.91e-13
DDX11	DDX11	1242.22	1.08891	0.141269	7.70806	1.28e-14	1.91e-13
ZNF385D	ZNF385D	112.428	-2.07036	0.268604	-7.70787	1.28e-14	1.91e-13
TOX2	TOX2	564.968	1.83903	0.238629	7.70665	1.29e-14	1.93e-13
HADHA	HADHA	12717	-0.593988	0.0770822	-7.7059	1.3e-14	1.94e-13
CCM2	CCM2	5053.51	1.14562	0.148721	7.70314	1.33e-14	1.98e-13
CRACDL	CRACDL	485.448	-1.63236	0.211972	-7.70083	1.35e-14	2.01e-13
WDR31	WDR31	181.44	-1.1905	0.154606	-7.70022	1.36e-14	2.02e-13
LINC02709	LINC02709	42.9023	1.37284	0.178299	7.69968	1.36e-14	2.03e-13
ACP3	ACP3	708.604	-1.96292	0.254963	-7.69886	1.37e-14	2.04e-13
PALMD	PALMD	2413.64	-1.34482	0.174682	-7.69868	1.37e-14	2.04e-13
L3HYPDH	L3HYPDH	340.569	1.05228	0.136742	7.69536	1.41e-14	2.09e-13
IKZF2	IKZF2	849.602	-1.64006	0.21317	-7.69367	1.43e-14	2.12e-13
EPB41L4A	EPB41L4A	186.21	-1.80522	0.234696	-7.69172	1.45e-14	2.15e-13
IDI2	IDI2	0.793261	-3.10211	0.403307	-7.69168	1.45e-14	2.15e-13
MAGEA3-DT	MAGEA3-DT	51.4448	5.64839	0.734358	7.6916	1.45e-14	2.15e-13
SFXN3	SFXN3	2448.76	1.07938	0.140363	7.68987	1.47e-14	2.18e-13
PSORS1C1	PSORS1C1	167.854	1.86685	0.242776	7.68961	1.48e-14	2.18e-13
NUP85	NUP85	2389.93	0.642804	0.0835967	7.68935	1.48e-14	2.19e-13
HLF	HLF	532.396	-2.55152	0.331845	-7.68889	1.48e-14	2.19e-13
HAO2	HAO2	4.95619	-2.80417	0.364778	-7.68732	1.5e-14	2.22e-13
SMARCD1	SMARCD1	3750.02	0.568683	0.0739863	7.68633	1.51e-14	2.24e-13
SCGB3A1	SCGB3A1	1064	-4.84475	0.6304	-7.6852	1.53e-14	2.25e-13
SCARA5	SCARA5	361.677	-2.49847	0.325244	-7.68185	1.57e-14	2.31e-13
MRPL45P1	MRPL45P1	5.13965	4.26056	0.554861	7.6786	1.61e-14	2.37e-13
CALU	CALU	11473	1.0398	0.135447	7.67682	1.63e-14	2.4e-13
MYO5C	MYO5C	484.617	-2.05184	0.267289	-7.67651	1.63e-14	2.41e-13
FBXO43	FBXO43	37.3607	1.8879	0.246068	7.67225	1.69e-14	2.49e-13
MAGEC1	MAGEC1	81.6641	8.30355	1.0824	7.67143	1.7e-14	2.5e-13
CACNA1B	CACNA1B	145.248	3.52032	0.458954	7.67031	1.72e-14	2.52e-13
ANXA10	ANXA10	28.013	3.40174	0.44361	7.66831	1.74e-14	2.56e-13
UBE2Z	UBE2Z	8543.1	0.479674	0.0625586	7.66759	1.75e-14	2.57e-13
IFI16	IFI16	14121.9	0.814944	0.106311	7.66569	1.78e-14	2.61e-13
PTBP1P	PTBP1P	2.75217	-2.00969	0.26219	-7.66502	1.79e-14	2.62e-13
SMAGP	SMAGP	1042.13	-1.13934	0.148705	-7.66173	1.83e-14	2.69e-13
H2BC5	H2BC5	833.963	1.46788	0.191616	7.66054	1.85e-14	2.71e-13
PDCD1LG2	PDCD1LG2	392.802	1.86446	0.243389	7.66043	1.85e-14	2.72e-13
BEND7	BEND7	139.761	-2.0916	0.273078	-7.65936	1.87e-14	2.74e-13
ASAP3	ASAP3	1465.34	-1.22372	0.159786	-7.65848	1.88e-14	2.75e-13
DLL3	DLL3	40.8461	2.76031	0.36043	7.65837	1.88e-14	2.76e-13
LINC00938	LINC00938	399.728	-1.00266	0.130947	-7.65699	1.9e-14	2.78e-13
STAU2	STAU2	1521.02	-0.835742	0.109195	-7.65365	1.95e-14	2.86e-13
LINC01807	LINC01807	30.4493	5.22443	0.682639	7.65329	1.96e-14	2.86e-13
NPBWR1	NPBWR1	172.866	2.95228	0.385782	7.65271	1.97e-14	2.87e-13
FANCE	FANCE	1276.28	0.912324	0.119241	7.6511	1.99e-14	2.91e-13
TRPC4	TRPC4	38.956	1.61131	0.21063	7.64999	2.01e-14	2.93e-13
GBP5	GBP5	5265.69	2.72751	0.356571	7.64929	2.02e-14	2.95e-13
ST8SIA5-DT	ST8SIA5-DT	5.80093	-2.29619	0.300191	-7.64909	2.02e-14	2.95e-13
SBK2	SBK2	34.2571	-3.9177	0.512323	-7.64693	2.06e-14	3e-13
APOBEC3B	APOBEC3B	639.118	1.75708	0.229815	7.64563	2.08e-14	3.03e-13
CDH3	CDH3	32643	1.40937	0.184357	7.6448	2.09e-14	3.04e-13
LTBP1	LTBP1	9572.19	1.65644	0.216712	7.64353	2.11e-14	3.07e-13
HOXA11-AS	HOXA11-AS	8.4959	4.32623	0.56601	7.64339	2.12e-14	3.08e-13
DACH1	DACH1	68.3624	-2.10331	0.275188	-7.64315	2.12e-14	3.08e-13
RNF139-DT	RNF139-DT	64.6639	1.25404	0.164081	7.64281	2.13e-14	3.09e-13
ADAM10	ADAM10	6529.03	0.817688	0.107005	7.64162	2.15e-14	3.11e-13
SCGN	SCGN	2.62633	-4.66818	0.611121	-7.63872	2.19e-14	3.18e-13
STK40	STK40	3288.93	-0.876517	0.114761	-7.63777	2.21e-14	3.2e-13
BIN1	BIN1	4444.98	-1.83661	0.240476	-7.63742	2.22e-14	3.21e-13
KCNA7	KCNA7	104.866	-3.05042	0.399426	-7.63702	2.22e-14	3.22e-13
GGT6	GGT6	1482.85	-1.9562	0.256156	-7.63674	2.23e-14	3.23e-13
GPC2	GPC2	82.6726	1.97424	0.258538	7.63617	2.24e-14	3.24e-13
SYBU-AS1	SYBU-AS1	1.03321	-3.38978	0.443996	-7.63471	2.26e-14	3.27e-13
VWA7	VWA7	118.989	-1.4829	0.194246	-7.63416	2.27e-14	3.29e-13
SLC51B	SLC51B	7.88134	-1.83115	0.2399	-7.63296	2.29e-14	3.31e-13
SLC36A1	SLC36A1	1353.77	0.84343	0.110525	7.63114	2.33e-14	3.36e-13
KDM1A	KDM1A	6106.33	0.597639	0.078332	7.62956	2.36e-14	3.4e-13
MIR497HG	MIR497HG	2.7403	-1.9624	0.257242	-7.62859	2.37e-14	3.42e-13
HOXC-AS1	HOXC-AS1	14.9786	2.5932	0.339958	7.628	2.38e-14	3.44e-13
TMEM217	TMEM217	42.6371	-1.31277	0.172182	-7.62429	2.45e-14	3.53e-13
SRGAP3-AS4	SRGAP3-AS4	1.70109	-3.55297	0.466007	-7.62429	2.45e-14	3.53e-13
PER2	PER2	1676.45	-1.18677	0.155677	-7.62332	2.47e-14	3.56e-13
SNX31	SNX31	117.407	-3.03608	0.398283	-7.62292	2.48e-14	3.57e-13
CEP85L	CEP85L	191.697	-1.2468	0.163564	-7.62268	2.48e-14	3.57e-13
TTN	TTN	13804.7	-3.64783	0.478576	-7.62227	2.49e-14	3.58e-13
TH	TH	187.011	3.42493	0.449332	7.62227	2.49e-14	3.58e-13
UACA	UACA	2896.63	-0.861074	0.113001	-7.62008	2.54e-14	3.64e-13
ISCU	ISCU	2674.38	-0.658318	0.0863996	-7.61945	2.55e-14	3.66e-13
GNE	GNE	1143.04	-1.48193	0.194495	-7.61937	2.55e-14	3.66e-13
PITX1	PITX1	9739.84	-1.56345	0.205202	-7.61904	2.56e-14	3.66e-13
SOX12	SOX12	1390.84	1.20468	0.158127	7.61842	2.57e-14	3.68e-13
SLC36A2	SLC36A2	32.8432	-3.76174	0.494036	-7.61431	2.65e-14	3.8e-13
PLEKHA6	PLEKHA6	456.894	-1.8386	0.241476	-7.61399	2.66e-14	3.8e-13
ZNF626	ZNF626	65.0627	-1.91275	0.251283	-7.61193	2.7e-14	3.86e-13
ANXA13	ANXA13	38.5715	2.67945	0.352049	7.61102	2.72e-14	3.89e-13
PCARE	PCARE	22.7253	-2.45805	0.322961	-7.61099	2.72e-14	3.89e-13
NKILA	NKILA	111.875	1.96848	0.258664	7.61018	2.74e-14	3.91e-13
[truncated: 11,253 more rows]
