# Supplementary material for: PER2 interaction with HSP70 promotes cuproptosis in oral squamous carcinoma cells by decreasing AKT stability
Source: Cell Death Dis. 2025 Mar 20;16(1):192. doi: 10.1038/s41419-025-07523-1 (PMC11926231; doi:10.1038/s41419-025-07523-1)
Supplement: Supplementary file 3 — Supplementary Table S2 [file 41419_2025_7523_MOESM3_ESM.xlsx]

## Sheet: Sheet1
LFQ intensity -2-1	LFQ intensity -2-2	LFQ intensity h-2	LFQ intensity h-2-2	C: Taxonomy IDs	N: Peptides	N: Razor + unique peptides	N: Unique peptides	N: Sequence coverage [%]	N: Unique + razor sequence coverage [%]	N: Unique sequence coverage [%]	N: Mol. weight [kDa]	N: Q-value	N: Score	N: Intensity	N: iBAQ peptides	N: MS/MS count	T: Protein IDs	T: Majority protein IDs	Gene Name	T: id
15.1141	15.0793	14.8394	14.3862	-1	28	28	27	51.2	51.2	51.2	73.243	0	323.31	1524100	39	106	sp|O00571|DDX3X_HUMAN;sp|O15523|DDX3Y_HUMAN;sp|Q9NQI0|DDX4_HUMAN	sp|O00571|DDX3X_HUMAN;sp|O15523|DDX3Y_HUMAN	DDX3X/DDX3Y	44
10.3552	9.52526	15.0196	14.7601	-1	25	25	25	28.2	28.2	28.2	136.58	0	323.31	765890	49	49	sp|O15055|PER2_HUMAN	sp|O15055|PER2_HUMAN	PER2	48
8.95687	9.98087	15.8077	15.3395	-1	15	15	14	51.5	51.5	47.9	36.688	0	323.31	886080	18	30	sp|P00338|LDHA_HUMAN;sp|Q6ZMR3|LDH6A_HUMAN;sp|P07864|LDHC_HUMAN	sp|P00338|LDHA_HUMAN	LDHA	62
12.0136	12.6413	16.9242	16.3668	-1	19	19	19	70.7	70.7	70.7	36.053	0	323.31	2607600	17	69	sp|P04406|G3P_HUMAN;sp|O14556|G3PT_HUMAN	sp|P04406|G3P_HUMAN	GAPDH	73
9.46992	9.74832	15.809	15.3926	-1	23	23	23	60.6	60.6	60.6	47.168	0	323.31	1255100	22	45	sp|P06733|ENOA_HUMAN;sp|P13929|ENOB_HUMAN;sp|P09104|ENOG_HUMAN	sp|P06733|ENOA_HUMAN	ENO1	83
11.8765	10.7805	14.9762	14.5455	-1	21	21	21	65.8	65.8	65.8	38.604	0	323.31	737930	23	43	sp|P07355|ANXA2_HUMAN;sp|A6NMY6|AXA2L_HUMAN	sp|P07355|ANXA2_HUMAN;sp|A6NMY6|AXA2L_HUMAN	ANXA2/ANXA2P2	88
10.5838	11.1991	16.1917	15.7374	-1	32	32	19	52.3	52.3	34.4	83.263	0	323.31	2169900	33	93	sp|P08238|HS90B_HUMAN;sp|Q58FF7|H90B3_HUMAN	sp|P08238|HS90B_HUMAN	HSP90AB1	96
15.6062	15.6526	9.29508	11.1196	-1	29	29	25	61.4	61.4	56	53.651	0	323.31	1177100	34	64	sp|P08670|VIME_HUMAN;sp|P17661|DESM_HUMAN;sp|P41219|PERI_HUMAN;sp|Q16352|AINX_HUMAN;sp|P07196|NFL_HUMAN;sp|P07197|NFM_HUMAN	sp|P08670|VIME_HUMAN	VIM	97
7.3679	9.91367	15.0059	14.582	-1	23	23	23	63.7	63.7	63.7	57.936	0	323.31	1084300	33	50	sp|P14618|KPYM_HUMAN;sp|P30613|KPYR_HUMAN	sp|P14618|KPYM_HUMAN	PKM	119
15.453	15.5439	14.8239	14.4069	-1	23	22	16	45.3	43.5	32.9	69.147	0	323.31	1148600	32	78	sp|P17844|DDX5_HUMAN	sp|P17844|DDX5_HUMAN	DDX5	132
14.0592	14.1779	14.5369	14.2509	-1	39	39	39	42.3	42.3	42.3	140.47	0	323.31	1132600	59	103	sp|P26640|SYVC_HUMAN	sp|P26640|SYVC_HUMAN	VARS1	157
17.2271	17.1994	17.5908	17.1937	-1	27	27	27	74.8	74.8	74.8	50.118	0	323.31	9752200	24	204	sp|P26641|EF1G_HUMAN	sp|P26641|EF1G_HUMAN	EEF1G	158
15.6866	15.6652	16.0425	15.6448	-1	9	9	9	41.3	41.3	41.3	31.121	0	323.31	1664900	16	62	sp|P29692|EF1D_HUMAN	sp|P29692|EF1D_HUMAN	EEF1D	165
15.4076	15.4369	14.3633	13.9697	-1	12	12	7	37.9	37.9	21.6	49.229	0	323.31	916460	18	55	sp|P31943|HNRH1_HUMAN	sp|P31943|HNRH1_HUMAN	HNRNPH1	170
13.5766	13.6944	16.1178	15.4317	-1	101	101	88	52.4	52.4	46.3	226.53	0	323.31	4903800	104	269	sp|P35579|MYH9_HUMAN;sp|P12883|MYH7_HUMAN;sp|P13535|MYH8_HUMAN;sp|Q9UKX3|MYH13_HUMAN;sp|Q9Y623|MYH4_HUMAN;sp|P13533|MYH6_HUMAN;sp|P12882|MYH1_HUMAN;sp|P11055|MYH3_HUMAN;sp|Q9UKX2|MYH2_HUMAN;sp|A7E2Y1|MYH7B_HUMAN	sp|P35579|MYH9_HUMAN	MYH9	174
13.3806	13.535	13.5748	12.9821	-1	41	31	27	27.8	21.9	20.1	229	0	323.31	406170	102	57	sp|P35580|MYH10_HUMAN	sp|P35580|MYH10_HUMAN	MYH10	175
11.0235	10.4582	11.1534	10.7711	-1	3	3	3	8.3	8.3	8.3	94.622	0	323.31	37780	37	7	sp|P43243|MATR3_HUMAN	sp|P43243|MATR3_HUMAN	MATR3	191
14.7648	14.7437	16.3103	15.9072	-1	22	22	4	63.1	63.1	13	49.83	0	323.31	2586300	20	117	sp|P68371|TBB4B_HUMAN;sp|P04350|TBB4A_HUMAN;sp|A6NNZ2|TBB8B_HUMAN;sp|Q9H4B7|TBB1_HUMAN;CON__ENSEMBL:ENSBTAP00000025008	sp|P68371|TBB4B_HUMAN;sp|P04350|TBB4A_HUMAN	TUBB4B/TUBB4A	249
16.2705	16.2276	17.5419	17.0632	-1	16	16	7	52.1	52.1	28.5	50.47	0	323.31	3141000	21	85	sp|Q05639|EF1A2_HUMAN	sp|Q05639|EF1A2_HUMAN	EEF1A2	260
16.2668	16.2532	15.1713	14.3431	-1	10	10	10	29.8	29.8	29.8	48.227	0	323.31	1350800	11	52	sp|Q07666|KHDR1_HUMAN;sp|Q5VWX1|KHDR2_HUMAN	sp|Q07666|KHDR1_HUMAN	KHDRBS1	262
13.9839	14.4202	12.4378	12.0955	-1	55	55	52	15.6	15.6	14.6	531.78	0	323.31	405250	290	76	sp|Q15149|PLEC_HUMAN	sp|Q15149|PLEC_HUMAN	PLEC	288
14.2725	14.518	14.6939	14.4381	-1	19	19	19	36	36	36	69.491	0	323.31	884050	23	63	sp|Q96PK6|RBM14_HUMAN	sp|Q96PK6|RBM14_HUMAN	RBM14	336
13.1466	13.293	13.171	12.778	-1	17	17	17	18.4	18.4	18.4	140.96	0	319.16	215190	61	35	sp|Q08211|DHX9_HUMAN	sp|Q08211|DHX9_HUMAN	DHX9	263
13.602	13.6823	14.2656	13.9106	-1	15	15	15	24.3	24.3	24.3	114.53	0	304.68	420450	29	34	sp|Q14157|UBP2L_HUMAN	sp|Q14157|UBP2L_HUMAN	UBAP2L	280
11.7112	13.5547	15.6018	15.3931	-1	20	19	18	34.5	34.5	32.5	70.897	0	303.05	808580	33	43	sp|P11142|HSP7C_HUMAN;sp|P54652|HSP72_HUMAN	sp|P11142|HSP7C_HUMAN	HSPA8	107
10.7616	12.1205	14.5226	12.8724	-1	33	33	33	20.4	20.4	20.4	280.74	0	294.53	414490	134	49	sp|P21333|FLNA_HUMAN	sp|P21333|FLNA_HUMAN	FLNA	139
10.0679	9.27543	15.4656	14.7572	-1	17	17	16	59.6	59.6	51.9	39.42	0	267.06	572340	23	34	sp|P04075|ALDOA_HUMAN	sp|P04075|ALDOA_HUMAN	ALDOA	70
14.0962	14.148	15.5997	15.2102	-1	21	6	5	59	19.6	16.2	49.67	0	263.22	902590	20	44	sp|P07437|TBB5_HUMAN	sp|P07437|TBB5_HUMAN	TUBB	89
9.3687	9.81965	14.3158	14.0991	-1	22	22	22	37.8	37.8	37.8	95.337	0	256.03	432400	45	35	sp|P13639|EF2_HUMAN;sp|Q15029|U5S1_HUMAN	sp|P13639|EF2_HUMAN	EEF2	117
13.5473	13.8978	13.7851	13.0792	-1	21	21	21	16.8	16.8	16.8	192.69	0	254.05	381260	96	48	sp|Q8WWI1|LMO7_HUMAN	sp|Q8WWI1|LMO7_HUMAN	LMO7	322
10.2202	9.60343	14.6704	14.3921	-1	10	10	10	20.7	20.7	20.7	78.365	0	242.31	408300	21	23	sp|Q14444|CAPR1_HUMAN	sp|Q14444|CAPR1_HUMAN	CAPRIN1	283
14.7639	14.5912	12.9907	10.8567	-1	16	15	10	49.5	47.9	34.4	48.057	0	231.26	282070	26	34	sp|P05783|K1C18_HUMAN;CON__H-INV:HIT000015463	sp|P05783|K1C18_HUMAN	KRT18	81
9.38072	8.92382	15.3973	14.8572	-1	12	12	12	43.6	43.6	43.6	44.614	0	226.88	478280	27	23	sp|P00558|PGK1_HUMAN;sp|P07205|PGK2_HUMAN	sp|P00558|PGK1_HUMAN	PGK1	64
13.2642	13.4622	13.5505	13.1133	-1	18	18	18	32.3	32.3	32.3	82.431	0	219.04	331300	39	40	sp|Q92499|DDX1_HUMAN	sp|Q92499|DDX1_HUMAN	DDX1	326
14.1933	14.3507	14.0517	13.7802	-1	14	14	14	38.2	38.2	38.2	55.21	0	218.46	502530	24	44	sp|Q9Y3I0|RTCB_HUMAN	sp|Q9Y3I0|RTCB_HUMAN	RTCB	369
9.7056	10.2983	10.904	10.4662	-1	4	4	4	17.9	17.9	17.9	47.371	0	214.85	14754	21	6	sp|P61158|ARP3_HUMAN;sp|Q9C0K3|ARP3C_HUMAN;sp|Q9P1U1|ARP3B_HUMAN	sp|P61158|ARP3_HUMAN	ACTR3	229
14.5485	14.5806	14.3448	14.0728	-1	17	17	17	42.5	42.5	42.5	50.976	0	210.04	682810	23	47	sp|P61978|HNRPK_HUMAN	sp|P61978|HNRPK_HUMAN	HNRNPK	232
13.1341	13.3706	14.9832	14.2624	-1	15	15	15	24.5	24.5	24.5	90.583	0	206.37	422460	37	35	sp|Q00839|HNRPU_HUMAN	sp|Q00839|HNRPU_HUMAN	HNRNPU	254
8.76441	9.90729	14.1284	13.3975	-1	6	6	5	15.2	15.2	12.5	63.146	0	192.92	122240	26	11	sp|P06744|G6PI_HUMAN	sp|P06744|G6PI_HUMAN	GPI	84
15.1179	15.5241	14.191	13.4042	-1	7	7	7	27.7	27.7	27.7	36.926	0	191.46	581410	15	38	sp|P31942|HNRH3_HUMAN	sp|P31942|HNRH3_HUMAN	HNRNPH3	169
9.79925	9.83062	13.995	12.9331	-1	20	20	20	18.2	18.2	18.2	164.94	0	190.07	184760	77	22	sp|P31327|CPSM_HUMAN	sp|P31327|CPSM_HUMAN	CPS1	168
13.2989	13.8241	13.7476	13.6288	-1	19	19	19	30.8	30.8	30.8	104.85	0	181.29	529790	55	48	sp|O43707|ACTN4_HUMAN;sp|P12814|ACTN1_HUMAN;sp|P35609|ACTN2_HUMAN;sp|Q08043|ACTN3_HUMAN	sp|O43707|ACTN4_HUMAN	ACTN4	54
9.95459	10.0827	13.8362	13.6209	-1	20	20	20	26.4	26.4	26.4	113.08	0	178.49	373600	51	31	sp|P09874|PARP1_HUMAN	sp|P09874|PARP1_HUMAN	PARP1	99
9.18759	9.14129	14.2521	13.9469	-1	14	14	14	47.1	47.1	47.1	38.714	0	177.6	300010	20	21	sp|P04083|ANXA1_HUMAN	sp|P04083|ANXA1_HUMAN	ANXA1	71
12.506	12.8891	14.643	13.8257	-1	15	15	3	43.9	43.9	11.8	57.953	0	177.02	353850	28	24	sp|P05187|PPB1_HUMAN;sp|P09923|PPBI_HUMAN	sp|P05187|PPB1_HUMAN	ALPP	77
9.74594	9.34659	14.8498	14.2693	-1	12	12	12	33.2	33.2	33.2	67.877	0	175.18	427600	25	28	sp|P29401|TKT_HUMAN	sp|P29401|TKT_HUMAN	TKT	164
9.99133	9.84761	14.3964	14.1609	-1	21	21	20	32.3	32.3	32.3	72.332	0	170.61	368600	30	34	sp|P11021|BIP_HUMAN	sp|P11021|BIP_HUMAN	HSPA5	106
14.6466	14.6548	14.8119	14.477	-1	4	4	4	23.1	23.1	23.1	24.763	0	168	291820	12	18	sp|P24534|EF1B_HUMAN	sp|P24534|EF1B_HUMAN	EEF1B2	149
9.07545	9.1085	14.744	13.3997	-1	12	11	4	24.6	22.6	8.7	70.051	0	167.56	363650	32	22	sp|P0DMV9|HS71B_HUMAN;sp|P0DMV8|HS71A_HUMAN	sp|P0DMV9|HS71B_HUMAN;sp|P0DMV8|HS71A_HUMAN	HSPA1B/HSPA1A	102
12.4857	12.9595	12.6218	11.7741	-1	8	8	8	10.2	10.2	10.2	117.8	0	162.51	89101	58	14	sp|P42285|MTREX_HUMAN	sp|P42285|MTREX_HUMAN	MTREX	189
13.6789	14.0107	14.6857	14.2487	-1	17	17	11	28.6	28.6	17.6	70.67	0	162.16	568340	36	53	sp|P11940|PABP1_HUMAN;sp|Q9H361|PABP3_HUMAN;sp|Q4VXU2|PAP1L_HUMAN;sp|Q5JQF8|PAP1M_HUMAN;sp|Q96DU9|PABP5_HUMAN	sp|P11940|PABP1_HUMAN	PABPC1	112
15.3261	15.5012	15.1983	14.9156	-1	6	6	6	16	16	16	68.477	0	157.14	534990	17	31	sp|Q01844|EWS_HUMAN	sp|Q01844|EWS_HUMAN	EWSR1	258
9.72049	9.6055	13.7011	13.3019	-1	15	15	15	40.8	40.8	40.8	61.054	0	151.63	286450	32	31	sp|P10809|CH60_HUMAN	sp|P10809|CH60_HUMAN	HSPD1	105
14.9263	14.7846	16.8772	16.4906	-1	16	7	7	52.8	29.2	29.2	50.184	0	144.59	992910	21	33	sp|Q5VTE0|EF1A3_HUMAN;sp|P68104|EF1A1_HUMAN	sp|Q5VTE0|EF1A3_HUMAN;sp|P68104|EF1A1_HUMAN	EEF1A1P5/EEF1A1	246
12.0834	12.6956	15.1188	14.4517	-1	8	8	8	31.1	31.1	31.1	31.324	0	140.16	362610	18	17	sp|P15880|RS2_HUMAN	sp|P15880|RS2_HUMAN	RPS2	126
13.4769	13.3822	15.2199	14.9833	-1	11	11	10	20.8	20.8	19.7	76.149	0	132.99	596230	30	26	sp|P23246|SFPQ_HUMAN	sp|P23246|SFPQ_HUMAN	SFPQ	144
9.86927	8.86078	14.7521	13.6747	-1	15	15	15	31.8	31.8	31.8	74.139	0	132.22	306730	41	28	sp|P02545|LMNA_HUMAN;sp|P20700|LMNB1_HUMAN;sp|Q03252|LMNB2_HUMAN	sp|P02545|LMNA_HUMAN	LMNA	68
9.47353	9.62242	14.233	13.8637	-1	10	9	9	34.4	30.8	30.8	36.638	0	128.47	219250	17	10	sp|P07195|LDHB_HUMAN	sp|P07195|LDHB_HUMAN	LDHB	86
9.55357	10.3208	15.468	14.7393	-1	13	13	13	40.3	40.3	40.3	46.53	0	126.22	509700	21	26	sp|P00966|ASSY_HUMAN	sp|P00966|ASSY_HUMAN	ASS1	65
14.4171	14.2223	12.8496	12.7485	-1	7	7	7	26.8	26.8	26.8	43.447	0	119.03	116030	14	16	sp|Q92734|TFG_HUMAN	sp|Q92734|TFG_HUMAN	TFG	330
8.05131	10.187	13.7662	13.5684	-1	13	13	13	37	37	37	59.225	0	116.82	313500	27	24	sp|Q15646|OASL_HUMAN	sp|Q15646|OASL_HUMAN	OASL	295
10.6327	10.8143	14.9072	11.8534	-1	11	10	10	32.3	30.6	30.6	54.231	0	116.02	173570	21	24	sp|Q15233|NONO_HUMAN	sp|Q15233|NONO_HUMAN	NONO	290
9.7722	10.48	13.6995	13.4135	-1	12	10	10	16.4	14.7	14.7	92.468	0	115.76	186130	40	20	sp|P14625|ENPL_HUMAN	sp|P14625|ENPL_HUMAN	HSP90B1	120
11.2192	11.5425	14.3058	12.5743	-1	12	12	12	23.8	23.8	23.8	87.343	0	115.48	168230	40	20	sp|Q9NR30|DDX21_HUMAN;sp|Q9BQ39|DDX50_HUMAN	sp|Q9NR30|DDX21_HUMAN	DDX21	351
9.89303	9.47009	14.5918	14.2908	-1	7	7	7	23.9	23.9	23.9	54.529	0	113.57	168790	28	9	sp|Q16658|FSCN1_HUMAN	sp|Q16658|FSCN1_HUMAN	FSCN1	300
10.925	9.74568	15.1368	13.3034	-1	8	8	8	30.9	30.9	30.9	28.68	0	111.57	270740	8	16	sp|P62753|RS6_HUMAN	sp|P62753|RS6_HUMAN	RPS6	237
13.282	12.8594	11.3744	11.6995	-1	7	6	6	18.1	16.2	16.2	69.602	0	109.54	62924	32	11	sp|O60506|HNRPQ_HUMAN	sp|O60506|HNRPQ_HUMAN	SYNCRIP	55
9.92194	9.9838	13.1218	12.7244	-1	4	4	4	20.8	20.8	20.8	32.66	0	105.93	40577	18	5	sp|Q15181|IPYR_HUMAN	sp|Q15181|IPYR_HUMAN	PPA1	289
10.4388	9.89799	13.6203	13.1655	-1	15	15	15	47.6	47.6	47.6	56.559	0	103.71	202410	29	22	sp|P06576|ATPB_HUMAN	sp|P06576|ATPB_HUMAN	ATP5F1B	82
10.0965	9.25424	13.9922	13.8068	-1	8	8	8	29.3	29.3	29.3	29.995	0	103.66	202160	10	14	sp|P62424|RL7A_HUMAN	sp|P62424|RL7A_HUMAN	RPL7A	234
15.4218	15.458	15.2066	14.857	-1	7	7	6	20.9	20.9	20.9	53.425	0	103.6	614350	13	26	sp|P35637|FUS_HUMAN	sp|P35637|FUS_HUMAN	FUS	176
9.41024	11.4152	13.4987	14.6291	-1	12	12	12	25.1	25.1	25.1	59.75	0	102.36	267550	31	21	sp|P25705|ATPA_HUMAN	sp|P25705|ATPA_HUMAN	ATP5F1A	152
13.7809	14.4807	12.8168	12.5765	-1	12	12	12	39.4	39.4	39.4	37.429	0	101.09	286590	20	22	sp|P22626|ROA2_HUMAN	sp|P22626|ROA2_HUMAN	HNRNPA2B1	143
8.83592	12.4682	14.5629	14.3871	-1	9	9	9	34.8	34.8	34.8	29.945	0	99.575	226900	17	18	sp|P61247|RS3A_HUMAN	sp|P61247|RS3A_HUMAN	RPS3A	231
13.7991	13.9252	11.2253	10.4947	-1	13	13	13	27.7	27.7	27.7	71.428	0	97.544	233170	27	18	sp|Q16643|DREB_HUMAN	sp|Q16643|DREB_HUMAN	DBN1	299
8.96475	10.4813	13.6533	13.3566	-1	11	11	11	57.6	57.6	57.6	26.688	0	93.489	238840	19	19	sp|P23396|RS3_HUMAN	sp|P23396|RS3_HUMAN	RPS3	146
17.8268	17.7997	16.4865	16.0187	-1	16	2	2	34	7.2	7.2	42.051	0	92.696	1035900	20	14	sp|P68133|ACTS_HUMAN;sp|P68032|ACTC_HUMAN;sp|P63267|ACTH_HUMAN;sp|P62736|ACTA_HUMAN	sp|P68133|ACTS_HUMAN;sp|P68032|ACTC_HUMAN;sp|P63267|ACTH_HUMAN;sp|P62736|ACTA_HUMAN	ACTA1/ACTC1	245
10.2504	10.1716	12.7151	11.6645	-1	11	11	11	8.4	8.4	8.4	273.42	0	90.421	55639	125	16	sp|P49327|FAS_HUMAN	sp|P49327|FAS_HUMAN	FASN	198
9.63324	12.9087	12.5681	12.18	-1	10	10	10	7.1	7.1	7.1	284.54	0	88.819	63337	143	12	sp|Q13813|SPTN1_HUMAN	sp|Q13813|SPTN1_HUMAN	SPTAN1	275
12.8472	12.9385	11.2011	10.1492	-1	13	13	13	18	18	18	116.44	0	88.591	60143	53	14	sp|B0I1T2|MYO1G_HUMAN	sp|B0I1T2|MYO1G_HUMAN	MYO1G	37
11.2875	10.2123	11.0562	10.2846	-1	2	2	2	3.8	3.8	3.8	72.691	0	86.491	9242.2	31	4	sp|P31040|SDHA_HUMAN	sp|P31040|SDHA_HUMAN	SDHA	167
11.3967	13.416	11.9181	10.7471	-1	14	14	14	6.9	6.9	6.9	274.61	0	84.006	97798	142	20	sp|Q01082|SPTB2_HUMAN	sp|Q01082|SPTB2_HUMAN	SPTBN1	255
13.1982	14.0697	14.4639	13.7395	-1	11	11	11	19.4	19.4	19.4	95.737	0	83.602	253500	35	21	sp|Q9BUJ2|HNRL1_HUMAN	sp|Q9BUJ2|HNRL1_HUMAN	HNRNPUL1	343
9.29494	9.37759	13.1223	13.1563	-1	12	12	12	39.4	39.4	39.4	57.488	0	82.791	91734	32	14	sp|P78371|TCPB_HUMAN	sp|P78371|TCPB_HUMAN	CCT2	250
9.45189	9.8368	13.083	12.794	-1	9	9	9	15.5	15.5	15.5	101.43	0	81.988	93373	57	11	sp|Q7Z2W4|ZCCHV_HUMAN	sp|Q7Z2W4|ZCCHV_HUMAN	ZC3HAV1	311
9.44429	9.55452	15.1327	13.8923	-1	12	12	12	41.8	41.8	41.8	29.597	0	81.193	223610	16	13	sp|P62701|RS4X_HUMAN;sp|Q8TD47|RS4Y2_HUMAN;sp|P22090|RS4Y1_HUMAN	sp|P62701|RS4X_HUMAN	RPS4X	236
18.3134	18.3447	18.3247	18.1325	-1	2	2	2	3.8	3.8	3.8	43.911	0	80.973	2859200	17	16	sp|P01857|IGHG1_HUMAN;sp|P01860|IGHG3_HUMAN;sp|P0DOX5|IGG1_HUMAN;sp|P01859|IGHG2_HUMAN;sp|P01861|IGHG4_HUMAN	sp|P01857|IGHG1_HUMAN;sp|P01860|IGHG3_HUMAN;sp|P0DOX5|IGG1_HUMAN;sp|P01859|IGHG2_HUMAN;sp|P01861|IGHG4_HUMAN	IGHG1/IGHG3	66
12.0244	11.9806	12.6515	12.2857	-1	14	7	7	24.6	14.1	14.1	80.272	0	78.145	98676	37	20	sp|Q92841|DDX17_HUMAN	sp|Q92841|DDX17_HUMAN	DDX17	332
10.6976	11.6404	13.4039	12.9735	-1	9	9	9	17.7	17.7	17.7	77.515	0	77.75	141290	47	14	sp|P52272|HNRPM_HUMAN	sp|P52272|HNRPM_HUMAN	HNRNPM	214
9.85126	10.6322	12.3021	12.0469	-1	10	10	10	13.5	13.5	13.5	123.8	0	76.43	56476	75	12	sp|P18206|VINC_HUMAN	sp|P18206|VINC_HUMAN	VCL	134
9.74846	9.56599	13.006	11.3903	-1	10	10	10	11	11	11	152.45	0	74.918	73820	95	15	sp|Q9P2E9|RRBP1_HUMAN;sp|Q8N4C6|NIN_HUMAN	sp|Q9P2E9|RRBP1_HUMAN	RRBP1	356
9.323	10.7953	13.1341	12.9131	-1	9	9	9	8.4	8.4	8.4	191.61	0	74.793	97959	90	14	sp|Q00610|CLH1_HUMAN;sp|P53675|CLH2_HUMAN	sp|Q00610|CLH1_HUMAN	CLTC	253
10.0961	10.8348	13.6687	12.6529	-1	11	11	9	22.7	22.7	20.8	67.819	0	74.766	128640	33	13	sp|P26038|MOES_HUMAN;sp|P35241|RADI_HUMAN	sp|P26038|MOES_HUMAN	MSN	153
9.46449	8.92092	11.5266	10.6361	-1	9	6	6	12	8	8	555.65	0	74.021	40880	273	5	sp|P58107|EPIPL_HUMAN	sp|P58107|EPIPL_HUMAN	EPPK1	226
10.4777	10.6364	13.9818	13.729	-1	9	9	9	26	26	26	47.697	0	72.183	162610	16	13	sp|P36578|RL4_HUMAN	sp|P36578|RL4_HUMAN	RPL4	177
13.4576	13.6109	12.6409	12.3817	-1	7	7	6	15.2	15.2	13.3	70.942	0	69.5	143930	34	17	sp|O43390|HNRPR_HUMAN	sp|O43390|HNRPR_HUMAN	HNRNPR	53
9.71906	9.42482	14.1771	13.673	-1	9	9	9	41.6	41.6	41.6	34.273	0	68.539	160540	13	14	sp|P05388|RLA0_HUMAN;sp|Q8NHW5|RLA0L_HUMAN	sp|P05388|RLA0_HUMAN;sp|Q8NHW5|RLA0L_HUMAN	RPLP0/RPLP0P6	80
11.4087	10.1952	13.4671	12.3767	-1	8	8	8	14.6	14.6	14.6	73.68	0	67.715	86095	38	13	sp|P38646|GRP75_HUMAN	sp|P38646|GRP75_HUMAN	HSPA9	182
10.6074	10.0637	11.1954	10.6453	-1	10	10	10	15.9	15.9	15.9	117.85	0	66.379	59953	54	10	sp|P22314|UBA1_HUMAN	sp|P22314|UBA1_HUMAN	UBA1	142
12.0641	12.7165	14.6894	13.2031	-1	9	9	9	15.3	15.3	15.3	65.834	0	64.551	204740	36	15	sp|Q14134|TRI29_HUMAN	sp|Q14134|TRI29_HUMAN	TRIM29	279
8.90388	13.2939	13.9328	13.1864	-1	8	8	8	21.9	21.9	21.9	54.169	0	64.526	113640	27	9	sp|P19474|RO52_HUMAN	sp|P19474|RO52_HUMAN	TRIM21	137
9.47902	10.0375	10.9647	10.9644	-1	8	8	8	23	23	23	75.356	0	63.447	52529	34	8	sp|Q8IVT2|MISP_HUMAN	sp|Q8IVT2|MISP_HUMAN	MISP	315
13.712	13.5129	13.8962	12.0324	-1	7	7	7	21.8	21.8	21.8	38.746	0	62.167	196070	18	18	sp|P09651|ROA1_HUMAN;sp|A0A2R8Y4L2|RA1L3_HUMAN;sp|Q32P51|RA1L2_HUMAN	sp|P09651|ROA1_HUMAN;sp|A0A2R8Y4L2|RA1L3_HUMAN;sp|Q32P51|RA1L2_HUMAN	HNRNPA1/HNRNPA1L3	35
13.7759	9.79117	12.9789	12.8296	-1	3	2	2	9	6.8	6.8	38.434	0	62.167	58272	13	9	sp|Q14103|HNRPD_HUMAN	sp|Q14103|HNRPD_HUMAN	HNRNPD	278
8.62646	11.23	14.3435	13.2157	-1	8	8	8	28.4	28.4	28.4	59.632	0	60.096	131430	19	14	sp|P26599|PTBP1_HUMAN;sp|O95758|PTBP3_HUMAN	sp|P26599|PTBP1_HUMAN	PTBP1	155
13.4319	13.5816	12.4715	11.3475	-1	9	9	9	26.2	26.2	26.2	61.585	0	59.327	116830	27	17	sp|Q14247|SRC8_HUMAN	sp|Q14247|SRC8_HUMAN	CTTN	282
12.3334	13.4201	11.724	10.5692	-1	7	7	7	13.2	13.2	13.2	85.225	0	58.503	63896	52	8	sp|Q9UHB6|LIMA1_HUMAN	sp|Q9UHB6|LIMA1_HUMAN	LIMA1	358
13.5057	13.2667	12.8637	11.3874	-1	7	5	5	26	19.5	19.5	45.671	0	57.538	111290	15	16	sp|P52597|HNRPF_HUMAN	sp|P52597|HNRPF_HUMAN	HNRNPF	215
12.9156	12.6389	12.6738	12.1648	-1	9	9	9	13.8	13.8	13.8	113.37	0	57.345	75697	39	16	sp|Q8WWM7|ATX2L_HUMAN	sp|Q8WWM7|ATX2L_HUMAN	ATXN2L	323
9.47051	12.2641	11.3534	12.9302	-1	8	8	8	4	4	4	278.16	0	57.218	65422	142	13	sp|O75369|FLNB_HUMAN	sp|O75369|FLNB_HUMAN	FLNB	59
9.09917	9.34858	12.6706	10.541	-1	8	8	8	23.2	23.2	23.2	59.366	0	55.698	43873	31	8	sp|Q99832|TCPH_HUMAN	sp|Q99832|TCPH_HUMAN	CCT7	339
9.32464	9.99786	14.3961	13.3056	-1	3	3	3	19.7	19.7	19.7	32.575	0	55.082	79298	12	6	sp|P06748|NPM_HUMAN	sp|P06748|NPM_HUMAN	NPM1	85
11.56	11.6782	13.7998	13.1803	-1	18	3	2	65.3	12	9.1	49.895	0	53.832	88946	21	8	sp|Q9BQE3|TBA1C_HUMAN	sp|Q9BQE3|TBA1C_HUMAN	TUBA1C	340
9.56307	9.96893	13.2838	12.8525	-1	4	3	3	17.9	10.2	10.2	39.455	0	52.866	47262	23	6	sp|P09972|ALDOC_HUMAN	sp|P09972|ALDOC_HUMAN	ALDOC	100
10.8121	9.726	14.8853	14.1968	-1	12	5	5	6.3	3.3	3.3	227.87	0	52.411	99747	103	9	sp|Q7Z406|MYH14_HUMAN	sp|Q7Z406|MYH14_HUMAN	MYH14	312
9.34699	9.72158	13.5372	12.9964	-1	4	4	4	28.6	28.6	28.6	26.922	0	51.748	67133	15	5	sp|O00299|CLIC1_HUMAN	sp|O00299|CLIC1_HUMAN	CLIC1	40
8.98761	10.5663	13.352	12.5803	-1	6	6	6	17.3	17.3	17.3	60.343	0	51.547	47467	31	7	sp|P17987|TCPA_HUMAN	sp|P17987|TCPA_HUMAN	TCP1	133
12.2706	9.90061	14.4044	13.8839	-1	5	5	5	21.9	21.9	21.9	32.728	0	48.919	164290	13	11	sp|Q02878|RL6_HUMAN	sp|Q02878|RL6_HUMAN	RPL6	259
9.60957	10.1668	12.7205	12.5798	-1	7	7	7	19	19	19	55.023	0	48.794	114590	28	13	sp|O60701|UGDH_HUMAN	sp|O60701|UGDH_HUMAN	UGDH	56
8.48452	9.28969	13.2777	12.4334	-1	8	8	8	20.6	20.6	20.6	60.533	0	48.479	78309	31	10	sp|P49368|TCPG_HUMAN	sp|P49368|TCPG_HUMAN	CCT3	199
9.82066	10.6568	13.275	12.5518	-1	6	6	6	17.6	17.6	17.6	69.842	0	48.24	79038	32	8	sp|P12956|XRCC6_HUMAN	sp|P12956|XRCC6_HUMAN	XRCC6	115
10.0393	10.2603	11.094	10.7024	-1	3	3	3	12.7	12.7	12.7	53.165	0	48.066	9145.3	23	3	sp|P23381|SYWC_HUMAN	sp|P23381|SYWC_HUMAN	WARS1	145
9.49849	10.3625	13.3998	13.1159	-1	6	6	6	19.9	19.9	19.9	46.108	0	47.792	100960	19	10	sp|P39023|RL3_HUMAN	sp|P39023|RL3_HUMAN	RPL3	184
9.08824	9.49285	14.092	12.218	-1	16	7	7	25.5	10.7	10.7	84.659	0	47.605	87872	33	10	sp|P07900|HS90A_HUMAN;sp|Q14568|HS902_HUMAN;sp|Q58FF6|H90B4_HUMAN;sp|Q58FG1|HS904_HUMAN	sp|P07900|HS90A_HUMAN	HSP90AA1	91
8.76663	9.42681	13.2692	13.0579	-1	5	5	5	12.2	12.2	12.2	67.567	0	47.049	79827	32	10	sp|P27824|CALX_HUMAN	sp|P27824|CALX_HUMAN	CANX	162
11.2209	11.7697	12.9082	12.8638	-1	5	5	5	26.4	26.4	26.4	32.854	0	46.595	70502	13	9	sp|P08865|RSSA_HUMAN;sp|A0A8I5KQE6|RPSA2_HUMAN	sp|P08865|RSSA_HUMAN;sp|A0A8I5KQE6|RPSA2_HUMAN	RPSA/RPSA2	36
9.34711	10.003	13.5155	12.5696	-1	6	6	6	15.9	15.9	15.9	67.993	0	46.185	53986	29	7	sp|P08195|4F2_HUMAN	sp|P08195|4F2_HUMAN	SLC3A2	95
12.9838	13.1045	14.0189	13.6633	-1	7	7	6	21.4	21.4	17.5	46.153	0	45.882	196060	23	16	sp|P60842|IF4A1_HUMAN;sp|Q14240|IF4A2_HUMAN	sp|P60842|IF4A1_HUMAN;sp|Q14240|IF4A2_HUMAN	EIF4A1/EIF4A2	228
9.91722	10.1597	13.1345	12.9204	-1	6	6	6	23.7	23.7	23.7	35.076	0	43.381	64303	20	9	sp|P63244|RACK1_HUMAN	sp|P63244|RACK1_HUMAN	RACK1	242
10.2475	9.09008	13.1182	12.1758	-1	6	6	6	12	12	12	76.613	0	43.313	73245	35	7	sp|P19338|NUCL_HUMAN	sp|P19338|NUCL_HUMAN	NCL	136
12.9822	13.2972	12.1859	10.9121	-1	3	3	3	12.7	12.7	12.7	33.67	0	40.904	66130	17	11	sp|P07910|HNRPC_HUMAN;sp|P0DMR1|HNRC4_HUMAN;sp|O60812|HNRC1_HUMAN;sp|B7ZW38|HNRC3_HUMAN;sp|B2RXH8|HNRC2_HUMAN	sp|P07910|HNRPC_HUMAN	HNRNPC	92
13.0276	12.8868	11.6558	10.5062	-1	6	6	6	11.6	11.6	11.6	78.576	0	40.76	43434	34	7	sp|Q6NZY4|ZCHC8_HUMAN	sp|Q6NZY4|ZCHC8_HUMAN	ZCCHC8	308
8.98236	9.25882	12.5783	12.5606	-1	4	4	4	12.8	12.8	12.8	54.416	0	39.994	47121	28	5	sp|P26196|DDX6_HUMAN	sp|P26196|DDX6_HUMAN	DDX6	154
9.66352	9.34163	10.7414	10.4982	-1	6	6	5	14.4	14.4	12.4	70.81	0	39.953	82079	37	8	sp|P13797|PLST_HUMAN;sp|Q14651|PLSI_HUMAN	sp|P13797|PLST_HUMAN	PLS3	118
11.8739	10.1009	11.4433	11.228	-1	5	5	5	7.3	7.3	7.3	108.66	0	39.833	42289	42	7	sp|Q9Y2W1|TR150_HUMAN	sp|Q9Y2W1|TR150_HUMAN	THRAP3	368
12.8628	12.9674	14.6123	14.1392	-1	3	3	3	10.9	10.9	10.9	28.024	0	39.739	119940	10	8	sp|P62917|RL8_HUMAN	sp|P62917|RL8_HUMAN	RPL8	239
8.85545	9.85922	12.9835	12.4197	-1	5	5	5	15.4	15.4	15.4	57.924	0	38.45	58549	33	6	sp|P50991|TCPD_HUMAN	sp|P50991|TCPD_HUMAN	CCT4	210
9.66061	9.90538	12.5123	12.4569	-1	6	6	6	12.4	12.4	12.4	59.62	0	38.046	51375	37	7	sp|P50990|TCPQ_HUMAN	sp|P50990|TCPQ_HUMAN	CCT8	209
9.33503	9.58109	11.6167	10.5484	-1	6	6	6	21.1	21.1	21.1	64.132	0	37.493	34696	20	8	sp|P14866|HNRPL_HUMAN	sp|P14866|HNRPL_HUMAN	HNRNPL	121
12.1206	13.7454	12.0308	10.6875	-1	9	5	5	30.5	18	18	49.263	0	36.289	85831	17	9	sp|P55795|HNRH2_HUMAN	sp|P55795|HNRH2_HUMAN	HNRNPH2	225
9.79569	10.0586	10.8978	10.6466	-1	2	2	2	6.3	6.3	6.3	69.72	0	36.014	18433	28	4	sp|P51114|FXR1_HUMAN	sp|P51114|FXR1_HUMAN	FXR1	211
11.353	9.62209	15.8486	10.3331	-1	6	6	6	3.4	3.4	3.4	331.77	0	35.628	101400	163	9	sp|P15924|DESP_HUMAN	sp|P15924|DESP_HUMAN	DSP	127
14.2462	14.3326	11.3204	10.4401	-1	6	6	5	14.5	14.5	12.6	46.437	0	35.6	150230	20	9	sp|O14979|HNRDL_HUMAN	sp|O14979|HNRDL_HUMAN	HNRNPDL	46
8.97324	9.8115	14.8045	11.0438	-1	6	6	5	32.9	32.9	29.8	29.174	0	35.582	102060	17	8	sp|P62258|1433E_HUMAN	sp|P62258|1433E_HUMAN	YWHAE	233
8.56967	9.78113	13.2342	12.4207	-1	5	5	5	16.8	16.8	16.8	56.782	0	34.844	63391	29	5	sp|P30101|PDIA3_HUMAN	sp|P30101|PDIA3_HUMAN	PDIA3	166
10.1144	10.8474	12.2819	11.9479	-1	5	5	5	7	7	7	97.169	0	34.513	26241	40	6	sp|Q14974|IMB1_HUMAN	sp|Q14974|IMB1_HUMAN	KPNB1	286
10.1001	9.7179	12.5997	12.3608	-1	3	3	3	10.8	10.8	10.8	54.636	0	34.021	25561	25	3	sp|P07954|FUMH_HUMAN	sp|P07954|FUMH_HUMAN	FH	94
12.2425	13.2039	12.367	11.8603	-1	4	4	4	9.8	9.8	9.8	55.272	0	33.388	76939	23	7	sp|Q8NCA5|FA98A_HUMAN;sp|Q52LJ0|FA98B_HUMAN	sp|Q8NCA5|FA98A_HUMAN	FAM98A	321
10.3826	9.4306	11.2923	10.3155	-1	5	5	5	15.1	15.1	15.1	52.049	0	33.13	27124	19	8	sp|Q8N684|CPSF7_HUMAN	sp|Q8N684|CPSF7_HUMAN	CPSF7	319
9.44093	9.86277	10.7388	10.9022	-1	4	4	4	12.3	12.3	12.3	47.517	0	33.111	17038	26	5	sp|P00505|AATM_HUMAN	sp|P00505|AATM_HUMAN	GOT2	63
12.9697	13.327	12.6024	12.3478	-1	4	4	4	23.8	23.8	23.8	32.922	0	33.026	62963	13	8	sp|P52907|CAZA1_HUMAN	sp|P52907|CAZA1_HUMAN	CAPZA1	216
8.77409	10.7171	11.2113	11.0685	-1	4	4	3	6.8	6.8	5.1	94.33	0	31.958	18955	50	4	sp|P34932|HSP74_HUMAN	sp|P34932|HSP74_HUMAN	HSPA4	172
8.88409	10.8404	11.219	11.687	-1	4	4	4	14	14	14	51.228	0	31.225	25242	21	6	sp|Q2VIR3|IF2GL_HUMAN;sp|P41091|IF2G_HUMAN	sp|Q2VIR3|IF2GL_HUMAN;sp|P41091|IF2G_HUMAN	EIF2S3B/EIF2S3	187
11.5334	8.79468	11.0642	11.5747	-1	4	4	4	2.9	2.9	2.9	241.64	0	30.782	9386.1	85	6	sp|P49750|YLPM1_HUMAN	sp|P49750|YLPM1_HUMAN	YLPM1	204
9.38327	10.1736	13.3545	12.4304	-1	5	5	4	22.7	22.7	17.3	38.58	0	30.651	64435	17	9	sp|Q15366|PCBP2_HUMAN;sp|P57721|PCBP3_HUMAN	sp|Q15366|PCBP2_HUMAN	PCBP2	292
9.61251	8.91264	12.1417	11.8426	-1	3	3	3	9.4	9.4	9.4	56.65	0	30.213	28302	24	4	sp|O43175|SERA_HUMAN	sp|O43175|SERA_HUMAN	PHGDH	52
9.8403	9.56779	11.0745	9.94014	-1	4	4	4	5	5	5	100.67	0	29.852	8060	44	4	sp|Q9BXP5|SRRT_HUMAN	sp|Q9BXP5|SRRT_HUMAN	SRRT	344
8.91884	9.81372	11.9704	10.5185	-1	4	4	4	12.1	12.1	12.1	49.874	0	29.606	40229	30	4	sp|P49411|EFTU_HUMAN	sp|P49411|EFTU_HUMAN	TUFM	200
8.81289	10.3122	13.7488	10.7768	-1	4	4	3	13.3	13.3	10.7	52.164	0	29.501	38967	22	8	sp|Q13283|G3BP1_HUMAN	sp|Q13283|G3BP1_HUMAN	G3BP1	273
9.47006	9.57396	11.9313	10.5179	-1	5	5	5	18.2	18.2	18.2	50.663	0	29.402	32183	28	5	sp|P50395|GDIB_HUMAN;sp|P31150|GDIA_HUMAN	sp|P50395|GDIB_HUMAN	G3BP1	206
11.6619	12.2967	13.3173	13.0177	-1	4	4	4	20.7	20.7	20.7	21.364	0	28.737	82920	9	8	sp|P16403|H12_HUMAN;sp|P10412|H14_HUMAN;sp|P16402|H13_HUMAN;sp|P22492|H1T_HUMAN;sp|Q02539|H11_HUMAN	sp|P16403|H12_HUMAN;sp|P10412|H14_HUMAN;sp|P16402|H13_HUMAN;sp|P22492|H1T_HUMAN;sp|Q02539|H11_HUMAN	H1-2 /H1-4/H1-3	129
9.188	10.1347	10.3428	10.7272	-1	5	5	5	10.5	10.5	10.5	83.434	0	28.646	45159	42	4	sp|P26639|SYTC_HUMAN	sp|P26639|SYTC_HUMAN	TARS1	156
12.9224	13.7539	12.6695	11.0914	-1	5	5	5	23.9	23.9	23.9	30.628	0	28.499	65768	16	7	sp|P47756|CAPZB_HUMAN	sp|P47756|CAPZB_HUMAN	CAPZB	195
10.5804	9.29897	10.9921	10.9971	-1	4	4	4	15.5	15.5	15.5	34.362	0	25.813	59600	11	6	sp|P46777|RL5_HUMAN	sp|P46777|RL5_HUMAN	RPL5	193
9.32349	10.0283	10.9791	10.7514	-1	4	3	3	12.2	8.3	8.3	46.871	0	25.623	10075	23	3	sp|P38919|IF4A3_HUMAN	sp|P38919|IF4A3_HUMAN	EIF4A3	183
9.94936	10.3205	12.2201	10.7751	-1	2	2	2	4.3	4.3	4.3	138.83	0	25.112	4198.3	50	2	sp|O60841|IF2P_HUMAN	sp|O60841|IF2P_HUMAN	EIF5B	57
10.4348	9.89	10.9676	10.7093	-1	2	2	2	7.2	7.2	7.2	59.67	0	24.957	2526.2	33	2	sp|P48643|TCPE_HUMAN	sp|P48643|TCPE_HUMAN	CCT5	196
9.68999	9.85094	11.7928	10.9517	-1	4	4	4	7.4	7.4	7.4	88.549	0	24.728	18086	32	5	sp|Q13263|TIF1B_HUMAN	sp|Q13263|TIF1B_HUMAN	TRIM28	272
9.556	9.84033	11.7539	10.7739	-1	4	4	4	3.6	3.6	3.6	189.25	0	23.741	20941	83	3	sp|P46940|IQGA1_HUMAN	sp|P46940|IQGA1_HUMAN	IQGAP1	194
9.78962	9.21437	10.6506	10.8697	-1	3	3	3	5.1	5.1	5.1	86.47	0	23.731	23048	44	4	sp|Q08J23|NSUN2_HUMAN	sp|Q08J23|NSUN2_HUMAN	NSUN2	265
9.60835	10.1695	11.2594	11.1561	-1	3	3	3	5.8	5.8	5.8	123.38	0	23.721	10712	53	3	sp|O14980|XPO1_HUMAN	sp|O14980|XPO1_HUMAN	XPO1	47
9.72177	10.4856	11.5643	10.7889	-1	3	3	2	9.2	9.2	7.9	58.024	0	23.115	12992	26	3	sp|P40227|TCPZ_HUMAN	sp|P40227|TCPZ_HUMAN	CCT6A	185
10.5314	9.64774	13.2169	12.6741	-1	4	4	4	19	19	19	31.566	0	23.094	57523	16	5	sp|P45880|VDAC2_HUMAN	sp|P45880|VDAC2_HUMAN	VDAC2	192
10.0888	9.42261	11.452	10.884	-1	4	4	4	4.8	4.8	4.8	138.34	0	23.046	15909	70	4	sp|P53621|COPA_HUMAN	sp|P53621|COPA_HUMAN	COPA	219
9.54679	10.4634	11.3959	10.682	-1	4	4	4	7.8	7.8	7.8	106.87	0	22.406	28569	43	4	sp|Q14697|GANAB_HUMAN	sp|Q14697|GANAB_HUMAN	GANAB	285
9.58151	10.8929	11.1896	10.3084	-1	3	3	3	4.2	4.2	4.2	101.53	0	21.507	13454	52	4	sp|P11586|C1TC_HUMAN	sp|P11586|C1TC_HUMAN	MTHFD1	111
9.66481	10.2332	10.2574	11.2754	-1	3	3	3	11.7	11.7	11.7	29.819	0	21.142	10113	12	4	sp|P15328|FOLR1_HUMAN	sp|P15328|FOLR1_HUMAN	FOLR1	125
8.90824	9.93683	11.7853	10.1279	-1	3	2	2	18.8	15.5	15.5	27.764	0	21.031	3541.1	14	1	sp|P27348|1433T_HUMAN;sp|Q04917|1433F_HUMAN;sp|P31946|1433B_HUMAN;sp|P61981|1433G_HUMAN	sp|P27348|1433T_HUMAN	YWHAQ	159
9.8052	9.29036	12.1931	11.4842	-1	2	2	2	7	7	7	59.256	0	20.758	19113	35	3	sp|P11413|G6PD_HUMAN	sp|P11413|G6PD_HUMAN	G6PD	110
10.501	9.9832	12.8423	10.4824	-1	3	3	3	8.5	8.5	8.5	82.704	0	20.511	19781	38	5	sp|P13010|XRCC5_HUMAN	sp|P13010|XRCC5_HUMAN	XRCC5	116
9.08486	12.3544	12.8536	13.0973	-1	9	3	3	16.6	5.7	5.7	70.782	0	20.451	66574	32	5	sp|Q13310|PABP4_HUMAN	sp|Q13310|PABP4_HUMAN	PABPC4	274
11.1619	9.89818	11.0438	10.7518	-1	3	3	3	5.6	5.6	5.6	76.12	0	20.295	11271	26	6	sp|Q7Z417|NUFP2_HUMAN	sp|Q7Z417|NUFP2_HUMAN	NUFIP2	313
8.91862	11.0181	11.2171	10.3383	-1	2	2	2	5.8	5.8	5.8	51.691	0	20.259	8574.7	24	3	sp|P63151|2ABA_HUMAN;sp|Q00005|2ABB_HUMAN;sp|Q66LE6|2ABD_HUMAN	sp|P63151|2ABA_HUMAN;sp|Q00005|2ABB_HUMAN;sp|Q66LE6|2ABD_HUMAN	PPP2R2A	241
10.5681	10.4366	10.6404	10.9834	-1	2	2	2	5.7	5.7	5.7	57.116	0	20.05	8885.7	35	2	sp|P07237|PDIA1_HUMAN	sp|P07237|PDIA1_HUMAN	P4HB	87
10.0281	9.4499	11.4114	10.8756	-1	2	2	2	3.3	3.3	3.3	116.85	0	19.903	10427	54	2	sp|Q9UII4|HERC5_HUMAN	sp|Q9UII4|HERC5_HUMAN	HERC5	359
9.41152	8.83207	12.892	11.9852	-1	3	3	3	12.4	12.4	12.4	35.503	0	19.316	30431	21	6	sp|P40926|MDHM_HUMAN	sp|P40926|MDHM_HUMAN	MDH2	186
8.81265	9.37652	12.3583	10.1507	-1	3	3	3	18.1	18.1	18.1	28.804	0	18.61	26132	13	2	sp|P18669|PGAM1_HUMAN;sp|P15259|PGAM2_HUMAN;sp|Q8N0Y7|PGAM4_HUMAN	sp|P18669|PGAM1_HUMAN;sp|P15259|PGAM2_HUMAN;sp|Q8N0Y7|PGAM4_HUMAN	PGAM1/PGAM2	135
9.47921	11.4605	12.7358	12.3136	-1	3	3	3	9.8	9.8	9.8	37.54	0	18.437	33026	17	5	sp|P37837|TALDO_HUMAN	sp|P37837|TALDO_HUMAN	TALDO1	179
10.3597	9.75668	11.2953	11.3751	-1	3	3	3	8.1	8.1	8.1	55.992	0	18.382	15734	29	3	sp|P34897|GLYM_HUMAN	sp|P34897|GLYM_HUMAN	SHMT2	171
9.68512	9.90689	12.8717	12.1614	-1	3	3	3	11.6	11.6	11.6	35.936	0	18.15	45551	22	5	sp|P08758|ANXA5_HUMAN	sp|P08758|ANXA5_HUMAN	ANXA5	98
10.2301	10.2851	12.1877	11.6499	-1	3	3	3	17.3	17.3	17.3	22.58	0	18.117	21987	10	4	sp|P16401|H15_HUMAN	sp|P16401|H15_HUMAN	H1-5	128
9.76406	10.6889	12.0446	12.0237	-1	3	3	3	3.2	3.2	3.2	112.89	0	18.099	27759	45	5	sp|P05023|AT1A1_HUMAN	sp|P05023|AT1A1_HUMAN	ATP1A1	76
9.60815	9.19451	13.3841	12.6385	-1	3	2	2	8.7	6.2	6.2	54.12	0	17.973	36373	22	3	sp|Q9UN86|G3BP2_HUMAN	sp|Q9UN86|G3BP2_HUMAN	G3BP2	363
9.7327	9.52184	10.6658	10.326	-1	3	3	3	8.8	8.8	8.8	41.59	0	17.681	26286	16	3	sp|Q01085|TIAR_HUMAN;sp|P31483|TIA1_HUMAN	sp|Q01085|TIAR_HUMAN;sp|P31483|TIA1_HUMAN	TIAL1/TIA1	256
8.88861	10.1563	11.5882	11.1601	-1	3	3	3	4.3	4.3	4.3	90.932	0	17.58	14654	39	3	sp|O43143|DHX15_HUMAN	sp|O43143|DHX15_HUMAN	DHX15	51
8.89137	9.37091	11.6086	10.7367	-1	3	3	3	4.6	4.6	4.6	106.12	0	17.464	16219	35	2	sp|Q9NYF8|BCLF1_HUMAN	sp|Q9NYF8|BCLF1_HUMAN	BCLAF1	353
9.53758	10.0343	11.992	10.7416	-1	3	3	3	2.5	2.5	2.5	157.9	0	17.228	6384.3	90	3	sp|P42704|LPPRC_HUMAN	sp|P42704|LPPRC_HUMAN	LRPPRC	190
9.14272	12.5294	11.755	11.5058	-1	3	3	3	9	9	9	43.062	0	17.12	25229	19	5	sp|Q12905|ILF2_HUMAN	sp|Q12905|ILF2_HUMAN	ILF2	267
10.1157	9.72538	11.2038	10.8607	-1	2	2	2	2.6	2.6	2.6	120.84	0	17.025	10124	59	2	sp|P53396|ACLY_HUMAN	sp|P53396|ACLY_HUMAN	ACLY	217
9.51447	10.0913	11.3483	10.4127	-1	3	3	3	3.7	3.7	3.7	121	0	16.968	17799	64	2	sp|P27816|MAP4_HUMAN	sp|P27816|MAP4_HUMAN	MAP4	161
9.61623	9.02076	14.2958	13.9674	-1	8	2	2	18.1	4.5	4.5	44.348	0	16.936	82534	20	5	sp|Q58FF8|H90B2_HUMAN	sp|Q58FF8|H90B2_HUMAN	HSP90AB2P	304
8.68398	10.9202	11.5402	10.5777	-1	3	3	3	12	12	12	42.621	0	16.848	15293	21	3	sp|P35237|SPB6_HUMAN	sp|P35237|SPB6_HUMAN	SERPINB6	173
9.41497	10.1451	12.2842	11.8166	-1	3	2	2	16.7	13.5	13.5	27.745	0	15.964	18213	14	3	sp|P63104|1433Z_HUMAN	sp|P63104|1433Z_HUMAN	YWHAZ	240
10.3036	9.08	11.3811	10.2033	-1	2	2	2	3	3	3	124.34	0	15.861	8135.1	58	2	sp|Q92900|RENT1_HUMAN	sp|Q92900|RENT1_HUMAN	UPF1	333
9.42277	9.53933	11.6556	10.0868	-1	2	2	2	7.7	7.7	7.7	48.991	0	15.731	11625	19	3	sp|Q13838|DX39B_HUMAN;sp|O00148|DX39A_HUMAN	sp|Q13838|DX39B_HUMAN;sp|O00148|DX39A_HUMAN	DDX39B /DDX39A	276
9.06462	10.4492	11.8787	12.2064	-1	2	2	2	3.8	3.8	3.8	70.389	0	15.278	15616	41	3	sp|P49748|ACADV_HUMAN	sp|P49748|ACADV_HUMAN	ACADVL	203
9.33225	9.99666	11.7228	11.081	-1	2	2	2	5	5	5	83.165	0	15.015	5610.5	40	2	sp|P41250|GARS_HUMAN	sp|P41250|GARS_HUMAN	GARS1	188
9.80846	9.96151	11.2584	10.2188	-1	4	2	2	7.3	5.5	5.5	69.412	0	14.7	5481.3	32	2	sp|P15311|EZRI_HUMAN	sp|P15311|EZRI_HUMAN	EZR	124
9.64279	9.38918	11.8022	9.83717	-1	2	2	2	5	5	5	80.109	0	14.403	9567.9	40	2	sp|Q12931|TRAP1_HUMAN	sp|Q12931|TRAP1_HUMAN	TRAP1	269
10.0337	11.0222	12.318	11.9671	-1	2	2	2	8.9	8.9	8.9	48.121	0	14.14	17061	17	3	sp|Q15084|PDIA6_HUMAN	sp|Q15084|PDIA6_HUMAN	PDIA6	287
9.50792	10.3342	11.3643	11.0449	-1	2	2	2	6.1	6.1	6.1	36.091	0	14.112	3391.5	16	2	sp|Q15717|ELAV1_HUMAN	sp|Q15717|ELAV1_HUMAN	ELAVL1	296
9.48848	9.77707	11.0378	10.2427	-1	2	2	2	2.7	2.7	2.7	121.68	0	13.825	5120.6	56	4	sp|O00159|MYO1C_HUMAN	sp|O00159|MYO1C_HUMAN	MYO1C	38
11.209	10.1407	11.1622	10.7501	-1	2	2	2	4	4	4	81.744	0	13.492	8488.8	46	3	sp|P14923|PLAK_HUMAN	sp|P14923|PLAK_HUMAN	JUP	122
10.1384	10.678	11.2542	10.7012	-1	2	2	2	4.8	4.8	4.8	68.569	0	13.397	12942	37	2	sp|P04843|RPN1_HUMAN	sp|P04843|RPN1_HUMAN	RPN1	75
10.0752	10.1541	11.6821	11.8998	-1	2	2	2	8.2	8.2	8.2	48.141	0	13.204	17098	21	4	sp|P27797|CALR_HUMAN	sp|P27797|CALR_HUMAN	CALR	160
9.87544	10.7139	12.1348	10.2145	-1	2	2	2	7.5	7.5	7.5	50.227	0	13.198	16860	22	2	sp|Q9Y265|RUVB1_HUMAN	sp|Q9Y265|RUVB1_HUMAN	RUVBL1	366
9.01232	8.97286	10.2664	10.49	-1	3	2	2	5.4	3.7	3.7	96.864	0	13.19	8147.6	47	2	sp|Q92598|HS105_HUMAN;sp|O95757|HS74L_HUMAN	sp|Q92598|HS105_HUMAN	HSPH1	329
9.99544	10.7736	11.0155	11.5621	-1	2	2	2	3.7	3.7	3.7	89.321	0	12.873	6217.4	45	3	sp|P55072|TERA_HUMAN	sp|P55072|TERA_HUMAN	VCP	222
9.56994	10.3625	10.6918	11.5526	-1	2	2	2	7.6	7.6	7.6	51.901	0	12.711	6992.4	28	3	sp|Q01518|CAP1_HUMAN	sp|Q01518|CAP1_HUMAN	CAP1	257
9.36556	9.63059	10.6646	10.4917	-1	2	2	2	6.5	6.5	6.5	46.44	0	12.672	22036	23	2	sp|P50454|SERPH_HUMAN	sp|P50454|SERPH_HUMAN	SERPINH1	208
10.0526	10.1131	11.1142	10.5397	-1	2	2	2	6.8	6.8	6.8	37.331	0	12.336	7856.7	13	2	sp|P62879|GBB2_HUMAN;sp|Q9HAV0|GBB4_HUMAN;sp|P62873|GBB1_HUMAN	sp|P62879|GBB2_HUMAN;sp|Q9HAV0|GBB4_HUMAN;sp|P62873|GBB1_HUMAN	GNB2/GNB4	238
10.0494	10.4561	11.5188	11.0542	-1	3	2	2	16.3	10.7	10.7	37.497	0	12.286	17732	17	0	sp|Q15365|PCBP1_HUMAN	sp|Q15365|PCBP1_HUMAN	PCBP1	291
9.76577	9.80889	11.6938	10.5422	-1	2	2	2	6.9	6.9	6.9	42.141	0	12.285	8921.3	25	2	sp|Q96E39|RMXL1_HUMAN;sp|P38159|RBMX_HUMAN;sp|O75526|RMXL2_HUMAN;sp|Q8N7X1|RMXL3_HUMAN	sp|Q96E39|RMXL1_HUMAN;sp|P38159|RBMX_HUMAN;sp|O75526|RMXL2_HUMAN;sp|Q8N7X1|RMXL3_HUMAN	RBMXL1/RBMX	180
9.16163	10.5057	11.1289	10.2233	-1	2	2	2	3.2	3.2	3.2	126.97	0	12.215	13020	55	2	sp|Q16531|DDB1_HUMAN	sp|Q16531|DDB1_HUMAN	DDB1	297
10.1519	9.65428	12.0238	10.1534	-1	2	2	2	2.3	2.3	2.3	133.94	0	11.948	1462.8	75	2	sp|Q7L2E3|DHX30_HUMAN	sp|Q7L2E3|DHX30_HUMAN	DHX30	310
10.0743	9.89992	10.4534	10.7494	-1	2	2	2	4.8	4.8	4.8	52.904	0	11.925	4377.8	25	2	sp|O00232|PSD12_HUMAN	sp|O00232|PSD12_HUMAN	PSMD12	39
9.50356	10.1814	10.7597	11.0444	-1	2	2	2	3.2	3.2	3.2	76.715	0	11.837	1959.4	42	2	sp|P49915|GUAA_HUMAN	sp|P49915|GUAA_HUMAN	GMPS	205
9.36861	10.3322	12.0582	11.6427	-1	2	2	2	5.4	5.4	5.4	51.156	0	11.788	8395.4	27	2	sp|Q9Y230|RUVB2_HUMAN	sp|Q9Y230|RUVB2_HUMAN	RUVBL2	365
12.6207	12.3183	11.7595	10.8242	-1	2	2	2	7.9	7.9	7.9	39.594	0	11.744	14887	19	3	sp|P51991|ROA3_HUMAN	sp|P51991|ROA3_HUMAN	HNRNPA3	213
9.9651	10.2753	11.8302	11.083	-1	2	2	2	2.7	2.7	2.7	103.28	0	11.729	13637	48	2	sp|P55786|PSA_HUMAN	sp|P55786|PSA_HUMAN	NPEPPS	224
9.19163	9.83756	11.1209	10.5442	-1	2	2	2	13.4	13.4	13.4	30.772	0	11.643	21486	17	2	sp|P21796|VDAC1_HUMAN	sp|P21796|VDAC1_HUMAN	VDAC1	140
9.95988	9.78025	12.2838	11.4192	-1	2	2	2	6.9	6.9	6.9	55.18	0	11.577	10354	19	2	sp|Q9UMS4|PRP19_HUMAN	sp|Q9UMS4|PRP19_HUMAN	PRPF19	362
9.27807	10.841	11.1825	10.2829	-1	2	2	2	2	2	2	115.28	0	11.508	10965	48	2	sp|O14974|MYPT1_HUMAN	sp|O14974|MYPT1_HUMAN	PPP1R12A	45
9.43762	9.56226	10.782	10.5413	-1	2	2	2	6	6	6	47.716	0	11.433	14223	20	1	sp|P23526|SAHH_HUMAN	sp|P23526|SAHH_HUMAN	AHCY	147
9.46117	11.4733	12.1084	11.6034	-1	2	2	2	2.2	2.2	2.2	95.337	0	11.426	13998	37	3	sp|Q12906|ILF3_HUMAN	sp|Q12906|ILF3_HUMAN	ILF3	268
9.47769	8.71026	10.613	10.5534	-1	2	2	2	3.7	3.7	3.7	52.739	0	11.415	9566.7	21	2	sp|P20073|ANXA7_HUMAN	sp|P20073|ANXA7_HUMAN	ANXA7	138
9.2127	9.97988	11.0612	10.3079	-1	2	2	2	6	6	6	59.379	0	11.404	5515.1	24	2	sp|Q14498|RBM39_HUMAN	sp|Q14498|RBM39_HUMAN	RBM39	284
9.4267	9.59016	11.8638	10.3129	-1	2	2	2	1.3	1.3	1.3	170.59	0	11.342	10414	82	2	sp|P07814|SYEP_HUMAN	sp|P07814|SYEP_HUMAN	EPRS1	90
9.78965	10.0678	10.4549	10.2218	-1	2	2	2	1.8	1.8	1.8	629.09	0	11.231	13801	376	2	sp|Q09666|AHNK_HUMAN	sp|Q09666|AHNK_HUMAN	AHNAK	266
9.55098	9.92535	10.984	10.9382	-1	2	2	2	5.3	5.3	5.3	66.022	0	11.23	9948.5	38	2	sp|Q07065|CKAP4_HUMAN	sp|Q07065|CKAP4_HUMAN	CKAP4	261
9.73638	9.18931	11.0487	10.6173	-1	2	2	2	5.8	5.8	5.8	66.69	0	11.195	6140.1	30	2	sp|P17812|PYRG1_HUMAN	sp|P17812|PYRG1_HUMAN	CTPS1	131
10.148	9.67911	11.3094	10.586	-1	2	2	2	8.1	8.1	8.1	43.786	0	11.142	8872.4	22	2	sp|Q9UQ80|PA2G4_HUMAN	sp|Q9UQ80|PA2G4_HUMAN	PA2G4	364
11.1512	11.737	11.3771	10.5563	-1	2	2	2	9.1	9.1	9.1	39.594	0	11.05	9812.5	19	3	sp|Q9NYL9|TMOD3_HUMAN	sp|Q9NYL9|TMOD3_HUMAN	TMOD3	354
10.0023	10.3329	10.9116	10.9435	-1	2	2	2	6.1	6.1	6.1	47.079	0	11.04	5625.4	19	2	sp|P22234|PUR6_HUMAN	sp|P22234|PUR6_HUMAN	PAICS	141
