# Supplementary material for: PER2 interaction with HSP70 promotes cuproptosis in oral squamous carcinoma cells by decreasing AKT stability
Source: Cell Death Dis. 2025 Mar 20;16(1):192. doi: 10.1038/s41419-025-07523-1 (PMC11926231; doi:10.1038/s41419-025-07523-1)
Supplement: Supplementary file 4 — Supplementary Table S3 [file 41419_2025_7523_MOESM4_ESM.xlsx]

## Sheet: PER2-AnimalTFDB
TF	source	sequence name	start	stop	strand	score	P value	Q value	Matched motif
GLYR1	hTFtarget	NC_000002.12:c238302065-238300066	771	792	+	36.1842	4.37e-13	1.72e-09	TGATTCTCCTGCCTCAGCCTCC
IRF5	hTFtarget	NC_000002.12:c238302065-238300066	947	968	+	29.974	4.82e-13	1.9e-09	GGCGTGAGCCACCGTGCCTGGC
GLYR1	hTFtarget	NC_000002.12:c238302065-238300066	821	840	+	34.0658	8.25e-13	3.09e-09	ACCACGCCCGGCTAATTTTT
GLYR1	hTFtarget	NC_000002.12:c238302065-238300066	793	812	+	34.5395	1.5e-12	5.69e-09	CAAGTAGCTGGGATTACAGG
TRIM24	hTFtarget	NC_000002.12:c238302065-238300066	773	794	-	29.6711	8.21e-12	3.24e-08	TGGGAGGCTGAGGCAGGAGAAT
IRF5	hTFtarget	NC_000002.12:c238302065-238300066	775	793	+	30.6974	1.26e-11	4.99e-08	TCTCCTGCCTCAGCCTCCC
SP2	hTFtarget	NC_000002.12:c238302065-238300066	932	952	-	21.6709	1.08e-10	3.73e-07	CACGCCTGTAATCCCAGCACT
GTF3C2	hTFtarget	NC_000002.12:c238302065-238300066	771	792	+	26.494	1.2e-10	4.72e-07	TGATTCTCCTGCCTCAGCCTCC
IRF5	hTFtarget	NC_000002.12:c238302065-238300066	811	832	+	26.5195	1.33e-10	2.62e-07	GGTGTGCACCACCACGCCCGGC
GTF3C2	hTFtarget	NC_000002.12:c238302065-238300066	778	793	+	26.2048	4.05e-10	1.58e-06	CCTGCCTCAGCCTCCC
TRIM24	hTFtarget	NC_000002.12:c238302065-238300066	797	812	-	24.2805	5.38e-10	2.11e-06	CCTGTAATCCCAGCTA
KDM1A	hTFtarget	NC_000002.12:c238302065-238300066	774	795	-	24.6338	5.92e-10	2.32e-06	TTGGGAGGCTGAGGCAGGAGAA
LMNB1	hTFtarget	NC_000002.12:c238302065-238300066	777	792	+	27.3537	6.6e-10	2.6e-06	TCCTGCCTCAGCCTCC
TRIM24	hTFtarget	NC_000002.12:c238302065-238300066	933	948	-	23.2561	1.43e-09	2.8e-06	CCTGTAATCCCAGCAC
SP2	hTFtarget	NC_000002.12:c238302065-238300066	772	793	+	24.013	1.93e-09	7.56e-06	GATTCTCCTGCCTCAGCCTCCC
GLYR1	hTFtarget	NC_000002.12:c238302065-238300066	907	928	+	24.7632	3.01e-09	5.95e-06	TGACCCGCCCACCTCAGCCTCT
GLYR1	hTFtarget	NC_000002.12:c238302065-238300066	929	948	+	24.4211	4.26e-09	8.06e-06	GAAAGTGCTGGGATTACAGG
SP2	hTFtarget	NC_000002.12:c238302065-238300066	814	829	+	21.1579	4.31e-09	1.71e-05	GTGCACCACCACGCCC
GTF3C2	hTFtarget	NC_000002.12:c238302065-238300066	835	859	-	24.0519	5.29e-09	1.77e-05	CATGTCTACTAAAAATACAAAAAAT
GTF3C2	hTFtarget	NC_000002.12:c238302065-238300066	907	928	+	22.7831	6.74e-09	1.32e-05	TGACCCGCCCACCTCAGCCTCT
SP2	hTFtarget	NC_000002.12:c238302065-238300066	774	792	+	23.4675	8.09e-09	3.18e-05	TTCTCCTGCCTCAGCCTCC
GTF3C2	hTFtarget	NC_000002.12:c238302065-238300066	877	898	-	23.5	9.7e-09	3.84e-05	CAGGAGTTCGAGAATAGCCTGG
IRF5	hTFtarget	NC_000002.12:c238302065-238300066	759	774	-	19.8571	1.33e-08	5.23e-05	ATCACTTGAACTCGGG
ZNF143	hTFtarget	NC_000002.12:c238302065-238300066	774	793	+	22.1286	1.56e-08	6.14e-05	TTCTCCTGCCTCAGCCTCCC
ZNF384	hTFtarget	NC_000002.12:c238302065-238300066	1849	1873	-	22.4028	1.62e-08	3.4e-05	AAAAATAAAAAAAAAGAAAGAAAAA
LMNB1	hTFtarget	NC_000002.12:c238302065-238300066	913	928	+	22.7317	1.78e-08	3.5e-05	GCCCACCTCAGCCTCT
ZNF384	hTFtarget	NC_000002.12:c238302065-238300066	1844	1868	-	22.1667	1.84e-08	3.4e-05	TAAAAAAAAAGAAAGAAAAAATATG
TRIM24	hTFtarget	NC_000002.12:c238302065-238300066	827	848	-	20.0513	2.12e-08	7.58e-05	AAAATACAAAAAATTAGCCGGG
IRF5	hTFtarget	NC_000002.12:c238302065-238300066	911	929	+	22.1579	2.38e-08	4.69e-05	CCGCCCACCTCAGCCTCTG
TRIM24	hTFtarget	NC_000002.12:c238302065-238300066	741	762	-	21.8684	2.48e-08	3.77e-05	CGGGAGGCGGAGGTTGCAGTGA
GTF3C2	hTFtarget	NC_000002.12:c238302065-238300066	930	951	-	20.2949	2.59e-08	9.3e-05	ACGCCTGTAATCCCAGCACTTT
TRIM24	hTFtarget	NC_000002.12:c238302065-238300066	909	930	-	21.6842	2.87e-08	3.77e-05	TCAGAGGCTGAGGTGGGCGGGT
ZNF384	hTFtarget	NC_000002.12:c238302065-238300066	1842	1866	-	21.2083	3.05e-08	3.74e-05	AAAAAAAAGAAAGAAAAAATATGTA
POLR3A	hTFtarget	NC_000002.12:c238302065-238300066	1855	1870	-	18.1026	3.56e-08	0.000127	AATAAAAAAAAAGAAA
ZNF143	hTFtarget	NC_000002.12:c238302065-238300066	800	813	-	20.0658	3.78e-08	0.00015	ACCTGTAATCCCAG
ZNF384	hTFtarget	NC_000002.12:c238302065-238300066	1847	1871	-	20.6528	4.05e-08	3.74e-05	AAATAAAAAAAAAGAAAGAAAAAAT
DUX4	hTFtarget	NC_000002.12:c238302065-238300066	613	628	-	19.7179	5.05e-08	0.000195	GGGGTGTGCCTTCATG
SP2	hTFtarget	NC_000002.12:c238302065-238300066	950	965	+	19.5526	5.12e-08	0.000102	GTGAGCCACCGTGCCT
IRF5	hTFtarget	NC_000002.12:c238302065-238300066	1858	1873	-	21.4026	5.49e-08	0.000201	AAAAATAAAAAAAAAG
IRF5	hTFtarget	NC_000002.12:c238302065-238300066	799	810	+	21.5658	5.62e-08	0.00011	GCTGGGATTACA
IRF5	hTFtarget	NC_000002.12:c238302065-238300066	935	946	+	21.5658	5.62e-08	0.00011	GCTGGGATTACA
ZNF143	hTFtarget	NC_000002.12:c238302065-238300066	817	832	-	20.2105	5.99e-08	0.000237	GCCGGGCGTGGTGGTG
POLR3A	hTFtarget	NC_000002.12:c238302065-238300066	930	945	-	18.6447	6.14e-08	0.000244	GTAATCCCAGCACTTT
THRA	database	NC_000002.12:c238302065-238300066	896	912	-	17.3373	7.42e-08	0.000293	GGGTCACCTGGGGTCAG
GLYR1	hTFtarget	NC_000002.12:c238302065-238300066	870	889	+	20.3293	7.51e-08	0.000297	ATGTTAGCCAGGCTATTCTC
BTAF1	hTFtarget	NC_000002.12:c238302065-238300066	1851	1866	-	19.2051	7.55e-08	0.000279	AAAAAAAAGAAAGAAA
NR2F2	database	NC_000002.12:c238302065-238300066	1149	1163	-	17.0602	9.05e-08	0.000358	GAGGTCAAAGGCCAA
SP2	hTFtarget	NC_000002.12:c238302065-238300066	796	816	-	17.9747	9.19e-08	0.000159	CACACCTGTAATCCCAGCTAC
HNF4A	hTFtarget	NC_000002.12:c238302065-238300066	1150	1163	+	18.9	9.88e-08	0.000392	TGGCCTTTGACCTC
POLR3A	hTFtarget	NC_000002.12:c238302065-238300066	913	934	+	20.2105	1.03e-07	0.000408	GCCCACCTCAGCCTCTGAAAGT
ZNF384	hTFtarget	NC_000002.12:c238302065-238300066	1847	1868	+	19.7222	1.08e-07	0.000209	ATTTTTTCTTTCTTTTTTTTTA
ZNF384	hTFtarget	NC_000002.12:c238302065-238300066	1845	1866	+	19.6667	1.12e-07	0.000209	ATATTTTTTCTTTCTTTTTTTT
GLYR1	hTFtarget	NC_000002.12:c238302065-238300066	677	696	-	19.6747	1.14e-07	0.000398	AACTCTGTCTTAAAAAAAAA
SP2	hTFtarget	NC_000002.12:c238302065-238300066	1859	1874	+	17.1528	1.19e-07	0.000243	TTTTTTTTTATTTTTC
SP2	hTFtarget	NC_000002.12:c238302065-238300066	1849	1864	+	17.1111	1.27e-07	0.000243	TTTTTCTTTCTTTTTT
NR2C2	hTFtarget	NC_000002.12:c238302065-238300066	1148	1163	-	19.7368	1.42e-07	0.00056	GAGGTCAAAGGCCAAG
HNF4G	database	NC_000002.12:c238302065-238300066	1150	1164	-	18.3654	1.49e-07	0.000589	TGAGGTCAAAGGCCA
NR1H2:RXRA	database	NC_000002.12:c238302065-238300066	1148	1164	-	15.8989	1.53e-07	0.000601	TGAGGTCAAAGGCCAAG
IRF3	hTFtarget	NC_000002.12:c238302065-238300066	1848	1872	-	19.6026	1.54e-07	0.000588	AAAATAAAAAAAAAGAAAGAAAAAA
HNF4A	hTFtarget	NC_000002.12:c238302065-238300066	1150	1164	-	18.8939	1.55e-07	0.000608	TGAGGTCAAAGGCCA
HNF4A	hTFtarget	NC_000002.12:c238302065-238300066	1150	1163	-	18.9697	1.55e-07	0.000609	GAGGTCAAAGGCCA
NR2C2	hTFtarget	NC_000002.12:c238302065-238300066	1148	1163	+	19.3289	1.55e-07	0.000615	CTTGGCCTTTGACCTC
BTAF1	hTFtarget	NC_000002.12:c238302065-238300066	1856	1871	-	18.6538	1.56e-07	0.000287	AAATAAAAAAAAAGAA
HNF4A	hTFtarget	NC_000002.12:c238302065-238300066	1150	1163	+	18.6515	1.77e-07	0.000703	TGGCCTTTGACCTC
ZNF384	hTFtarget	NC_000002.12:c238302065-238300066	1849	1870	+	18.7639	1.81e-07	0.000226	TTTTTCTTTCTTTTTTTTTATT
HNF4A	database	NC_000002.12:c238302065-238300066	1150	1162	-	16.8056	1.87e-07	0.000741	AGGTCAAAGGCCA
ZNF143	hTFtarget	NC_000002.12:c238302065-238300066	936	949	-	19.1053	1.89e-07	0.000374	GCCTGTAATCCCAG
NR2C2	hTFtarget	NC_000002.12:c238302065-238300066	1148	1163	-	19.2237	2.05e-07	0.000811	GAGGTCAAAGGCCAAG
POLR3A	hTFtarget	NC_000002.12:c238302065-238300066	936	952	-	19.1286	2.08e-07	0.000819	CACGCCTGTAATCCCAG
SMARCA4	hTFtarget	NC_000002.12:c238302065-238300066	837	852	-	17.6667	2.08e-07	0.000748	ACTAAAAATACAAAAA
SP2	hTFtarget	NC_000002.12:c238302065-238300066	1850	1871	+	17.3846	2.09e-07	0.00075	TTTTCTTTCTTTTTTTTTATTT
ZNF384	hTFtarget	NC_000002.12:c238302065-238300066	1843	1867	-	17.1111	2.09e-07	0.000155	AAAAAAAAAGAAAGAAAAAATATGT
HNF4A	database	NC_000002.12:c238302065-238300066	1149	1163	+	18.2653	2.14e-07	0.000834	TTGGCCTTTGACCTC
KDM1A	hTFtarget	NC_000002.12:c238302065-238300066	742	763	-	18.6479	2.3e-07	0.000451	TCGGGAGGCGGAGGTTGCAGTG
RXRA	database	NC_000002.12:c238302065-238300066	1150	1162	-	17.1717	2.37e-07	0.000922	AGGTCAAAGGCCA
HNF4A	database	NC_000002.12:c238302065-238300066	1147	1165	-	17.1	2.41e-07	0.000942	TTGAGGTCAAAGGCCAAGA
NR2C2	database	NC_000002.12:c238302065-238300066	1150	1162	-	16.808	2.46e-07	0.00097	AGGTCAAAGGCCA
HNF4A	database	NC_000002.12:c238302065-238300066	1149	1162	-	17.2317	2.51e-07	0.000998	AGGTCAAAGGCCAA
BTAF1	hTFtarget	NC_000002.12:c238302065-238300066	1859	1874	-	18.1026	2.52e-07	0.000295	GAAAAATAAAAAAAAA
AR	hTFtarget	NC_000002.12:c238302065-238300066	225	242	+	18.6623	2.59e-07	0.000948	GATTGGAAATGAATAGAA
CDK9	hTFtarget	NC_000002.12:c238302065-238300066	1849	1864	-	17.359	2.68e-07	0.00102	AAAAAAGAAAGAAAAA
HNF4A	database	NC_000002.12:c238302065-238300066	1150	1162	-	17.2202	2.92e-07	0.00116	AGGTCAAAGGCCA
GTF3C2	hTFtarget	NC_000002.12:c238302065-238300066	914	929	+	18.5904	3.02e-07	0.000588	CCCACCTCAGCCTCTG
ZBTB33	hTFtarget	NC_000002.12:c238302065-238300066	1565	1580	+	17.8701	3.06e-07	0.00118	CCCCTTTTAAAATCCT
ESRRA	hTFtarget	NC_000002.12:c238302065-238300066	1150	1165	-	17.2676	3.08e-07	0.00122	TTGAGGTCAAAGGCCA
BTAF1	hTFtarget	NC_000002.12:c238302065-238300066	1855	1870	-	17.8974	3.2e-07	0.000295	AATAAAAAAAAAGAAA
ZNF143	hTFtarget	NC_000002.12:c238302065-238300066	1849	1869	-	16.5	3.66e-07	0.00133	ATAAAAAAAAAGAAAGAAAAA
GTF2I	hTFtarget	NC_000002.12:c238302065-238300066	1140	1161	+	18.1447	3.92e-07	0.00155	GACCTCCTCTTGGCCTTTGACC
ZNF384	hTFtarget	NC_000002.12:c238302065-238300066	1841	1862	+	17.1944	3.98e-07	0.000327	CTACATATTTTTTCTTTCTTTT
ZNF384	hTFtarget	NC_000002.12:c238302065-238300066	1848	1872	-	15.5556	4.01e-07	0.000221	AAAATAAAAAAAAAGAAAGAAAAAA
ZNF143	hTFtarget	NC_000002.12:c238302065-238300066	953	968	-	18.1579	4.04e-07	0.000799	GCCAGGCACGGTGGCT
ZNF384	hTFtarget	NC_000002.12:c238302065-238300066	1852	1876	-	15.4444	4.19e-07	0.000221	TGGAAAAATAAAAAAAAAGAAAGAA
PPAR:HNF4:COUP:RAR	database	NC_000002.12:c238302065-238300066	1150	1162	-	16.1538	4.23e-07	0.00168	AGGTCAAAGGCCA
HNF4A	hTFtarget	NC_000002.12:c238302065-238300066	1150	1165	-	17.9091	4.37e-07	0.00168	TTGAGGTCAAAGGCCA
CBFB	hTFtarget	NC_000002.12:c238302065-238300066	65	80	+	16.4848	4.48e-07	0.00178	CTGTGGTTTATTTGTT
NR2C2	database	NC_000002.12:c238302065-238300066	1150	1162	-	15.191	4.52e-07	0.00178	AGGTCAAAGGCCA
GTF2I	hTFtarget	NC_000002.12:c238302065-238300066	776	791	+	16.7571	4.61e-07	0.00182	CTCCTGCCTCAGCCTC
GTF3C2	hTFtarget	NC_000002.12:c238302065-238300066	839	860	-	17.3462	4.72e-07	0.000846	CCATGTCTACTAAAAATACAAA
IRF3	hTFtarget	NC_000002.12:c238302065-238300066	1849	1873	-	17.9487	4.72e-07	0.000903	AAAAATAAAAAAAAAGAAAGAAAAA
HNF4A	hTFtarget	NC_000002.12:c238302065-238300066	1150	1165	+	17.0488	4.87e-07	0.00193	TGGCCTTTGACCTCAA
GTF3C2	hTFtarget	NC_000002.12:c238302065-238300066	860	875	+	17.5132	5e-07	0.00196	GTGTTTCACCATGTTA
GTF3C2	hTFtarget	NC_000002.12:c238302065-238300066	1858	1882	-	16.2208	5.12e-07	0.000854	GCTCTCTGGAAAAATAAAAAAAAAG
NR1H2	database	NC_000002.12:c238302065-238300066	1147	1165	-	10.051	5.15e-07	0.00201	TTGAGGTCAAAGGCCAAGA
HNF4A	hTFtarget	NC_000002.12:c238302065-238300066	1150	1164	-	17.8143	5.18e-07	0.00204	TGAGGTCAAAGGCCA
NR2C2	database	NC_000002.12:c238302065-238300066	1150	1164	-	17.9857	5.28e-07	0.00209	TGAGGTCAAAGGCCA
POLR3A	hTFtarget	NC_000002.12:c238302065-238300066	1850	1865	-	16.359	5.29e-07	0.000943	AAAAAAAGAAAGAAAA
NR2F2	hTFtarget	NC_000002.12:c238302065-238300066	1150	1165	-	17.7763	5.37e-07	0.00212	TTGAGGTCAAAGGCCA
ZNF384	hTFtarget	NC_000002.12:c238302065-238300066	1844	1865	+	16.5556	5.39e-07	0.000327	CATATTTTTTCTTTCTTTTTTT
TBX2	database	NC_000002.12:c238302065-238300066	801	825	+	17.8018	5.55e-07	0.00215	TGGGATTACAGGTGTGCACCACCAC
GTF3C2	hTFtarget	NC_000002.12:c238302065-238300066	863	878	-	17.7368	5.6e-07	0.00222	GGCTAACATGGTGAAA
ZNF384	hTFtarget	NC_000002.12:c238302065-238300066	1848	1869	+	16.3889	5.83e-07	0.000327	TTTTTTCTTTCTTTTTTTTTAT
ZNF384	hTFtarget	NC_000002.12:c238302065-238300066	1851	1872	+	16.2917	6.1e-07	0.000327	TTTCTTTCTTTTTTTTTATTTT
HNF4A	hTFtarget	NC_000002.12:c238302065-238300066	1147	1162	-	16.879	6.15e-07	0.00244	AGGTCAAAGGCCAAGA
HNF4A	hTFtarget	NC_000002.12:c238302065-238300066	1150	1161	-	17.5143	6.33e-07	0.0025	GGTCAAAGGCCA
SP2	hTFtarget	NC_000002.12:c238302065-238300066	1846	1867	+	16.3846	6.5e-07	0.00101	TATTTTTTCTTTCTTTTTTTTT
SP1	hTFtarget	NC_000002.12:c238302065-238300066	900	921	-	17.4545	7.02e-07	0.00277	GAGGTGGGCGGGTCACCTGGGG
KLF4	hTFtarget	NC_000002.12:c238302065-238300066	895	906	-	17.7105	7.06e-07	0.0028	CCTGGGGTCAGG
NR2F6	database	NC_000002.12:c238302065-238300066	1145	1162	-	16.9633	7.19e-07	0.00279	AGGTCAAAGGCCAAGAGG
KDM1A	hTFtarget	NC_000002.12:c238302065-238300066	910	931	-	17.1831	7.19e-07	0.000939	TTCAGAGGCTGAGGTGGGCGGG
HNF4A	hTFtarget	NC_000002.12:c238302065-238300066	1150	1163	-	17.2763	7.39e-07	0.00285	GAGGTCAAAGGCCA
RUNX1	hTFtarget	NC_000002.12:c238302065-238300066	63	73	+	15.5606	7.58e-07	0.00301	TTCTGTGGTTT
HNF4G	hTFtarget	NC_000002.12:c238302065-238300066	1150	1161	-	16.8636	7.81e-07	0.0031	GGTCAAAGGCCA
IRF4	database	NC_000002.12:c238302065-238300066	1849	1864	-	16.7288	8.16e-07	0.00313	AAAAAAGAAAGAAAAA
PPARA	database	NC_000002.12:c238302065-238300066	1150	1162	-	16.4342	8.26e-07	0.00324	AGGTCAAAGGCCA
SP2	hTFtarget	NC_000002.12:c238302065-238300066	1852	1873	+	16.141	8.42e-07	0.00101	TTCTTTCTTTTTTTTTATTTTT
AR	hTFtarget	NC_000002.12:c238302065-238300066	225	241	+	16.9398	8.65e-07	0.0033	GATTGGAAATGAATAGA
SMARCA4	hTFtarget	NC_000002.12:c238302065-238300066	1853	1868	-	16.4167	8.68e-07	0.00156	TAAAAAAAAAGAAAGA
ZNF384	hTFtarget	NC_000002.12:c238302065-238300066	1838	1862	-	13.5694	8.7e-07	0.000367	AAAAGAAAGAAAAAATATGTAGCAT
ZNF384	hTFtarget	NC_000002.12:c238302065-238300066	1850	1874	-	13.5	8.93e-07	0.000367	GAAAAATAAAAAAAAAGAAAGAAAA
RUNX1	hTFtarget	NC_000002.12:c238302065-238300066	62	73	-	15.1818	9.1e-07	0.00361	AAACCACAGAAA
SPI1	hTFtarget	NC_000002.12:c238302065-238300066	1530	1545	-	16.3333	9.17e-07	0.00343	ATAAAGTGTCCATTGT
YY1	hTFtarget	NC_000002.12:c238302065-238300066	745	760	+	16.8684	9.45e-07	0.00374	TGCAACCTCCGCCTCC
SPI1	hTFtarget	NC_000002.12:c238302065-238300066	1150	1161	+	16.1316	9.62e-07	0.00373	TGGCCTTTGACC
ZNF384	hTFtarget	NC_000002.12:c238302065-238300066	1846	1870	-	13.1667	1.01e-06	0.000374	AATAAAAAAAAAGAAAGAAAAAATA
ZNF384	hTFtarget	NC_000002.12:c238302065-238300066	1852	1873	+	15.125	1.03e-06	0.000483	TTCTTTCTTTTTTTTTATTTTT
HNF4A	hTFtarget	NC_000002.12:c238302065-238300066	1150	1161	-	16.1061	1.06e-06	0.00404	GGTCAAAGGCCA
BTAF1	hTFtarget	NC_000002.12:c238302065-238300066	1847	1862	-	16.5897	1.06e-06	0.000784	AAAAGAAAGAAAAAAT
JUN	hTFtarget	NC_000002.12:c238302065-238300066	1193	1207	+	16.6447	1.13e-06	0.00446	GCTGAGGTCAGCCCG
POLR3A	hTFtarget	NC_000002.12:c238302065-238300066	953	968	-	16.6571	1.13e-06	0.00447	GCCAGGCACGGTGGCT
ZNF384	hTFtarget	NC_000002.12:c238302065-238300066	1841	1865	-	12.75	1.18e-06	0.000396	AAAAAAAGAAAGAAAAAATATGTAG
ATF3	database	NC_000002.12:c238302065-238300066	1192	1205	+	15.2793	4.24e-06	0.0169	TGCTGAGGTCAGCC
SP1	hTFtarget	NC_000002.12:c238302065-238300066	910	925	-	16.6286	1.23e-06	0.00488	GGCTGAGGTGGGCGGG
ESRRA	hTFtarget	NC_000002.12:c238302065-238300066	1150	1165	-	16.0658	1.24e-06	0.00493	TTGAGGTCAAAGGCCA
IRF5	hTFtarget	NC_000002.12:c238302065-238300066	834	849	-	14.8961	1.25e-06	0.00217	AAAAATACAAAAAATT
SP1	hTFtarget	NC_000002.12:c238302065-238300066	1150	1161	-	15.7368	1.25e-06	0.0048	GGTCAAAGGCCA
ZNF143	hTFtarget	NC_000002.12:c238302065-238300066	910	929	+	16.4	1.25e-06	0.00245	CCCGCCCACCTCAGCCTCTG
HNF4A	hTFtarget	NC_000002.12:c238302065-238300066	1150	1162	+	16.2273	1.27e-06	0.00503	TGGCCTTTGACCT
MED1	hTFtarget	NC_000002.12:c238302065-238300066	1848	1863	+	15.9351	1.33e-06	0.00503	TTTTTTCTTTCTTTTT
POLR2A	hTFtarget	NC_000002.12:c238302065-238300066	746	761	+	16.3714	1.35e-06	0.00535	GCAACCTCCGCCTCCC
HNF4A	hTFtarget	NC_000002.12:c238302065-238300066	1149	1164	+	16.3485	1.36e-06	0.0054	TTGGCCTTTGACCTCA
FOXO3	database	NC_000002.12:c238302065-238300066	114	125	-	15.0982	1.39e-06	0.00508	TATAAACAAATA
POLR2A	hTFtarget	NC_000002.12:c238302065-238300066	744	759	-	16.3421	1.39e-06	0.00553	GAGGCGGAGGTTGCAG
TRIM24	hTFtarget	NC_000002.12:c238302065-238300066	1850	1871	-	15.8333	1.44e-06	0.0019	AAATAAAAAAAAAGAAAGAAAA
SP2	hTFtarget	NC_000002.12:c238302065-238300066	908	929	+	16.4416	1.45e-06	0.00284	GACCCGCCCACCTCAGCCTCTG
MED1	hTFtarget	NC_000002.12:c238302065-238300066	1849	1864	+	15.8182	1.47e-06	0.0055	TTTTTCTTTCTTTTTT
GTF2I	hTFtarget	NC_000002.12:c238302065-238300066	1143	1158	-	16.0921	1.49e-06	0.00588	CAAAGGCCAAGAGGAG
RUNX1	hTFtarget	NC_000002.12:c238302065-238300066	58	73	+	15.1667	1.5e-06	0.00594	TTGCTTTCTGTGGTTT
ELF3	database	NC_000002.12:c238302065-238300066	1089	1102	+	16.449	1.53e-06	0.00607	TGCATCCAGGAAAC
RXRG	database	NC_000002.12:c238302065-238300066	1149	1161	-	16.5455	1.54e-06	0.00611	GGTCAAAGGCCAA
SMAD1	hTFtarget	NC_000002.12:c238302065-238300066	221	242	+	15.9765	1.58e-06	0.00608	CAAAGATTGGAAATGAATAGAA
ZNF92	hTFtarget	NC_000002.12:c238302065-238300066	1848	1872	+	15.8056	1.58e-06	0.00341	TTTTTTCTTTCTTTTTTTTTATTTT
TRIM24	hTFtarget	NC_000002.12:c238302065-238300066	828	849	-	15.7179	1.59e-06	0.0019	AAAAATACAAAAAATTAGCCGG
HNF4A	hTFtarget	NC_000002.12:c238302065-238300066	1149	1164	+	16.1636	1.6e-06	0.00627	TTGGCCTTTGACCTCA
USF2	hTFtarget	NC_000002.12:c238302065-238300066	750	761	+	16.5526	1.62e-06	0.00643	CCTCCGCCTCCC
NR2C2	hTFtarget	NC_000002.12:c238302065-238300066	1150	1161	-	16.5789	1.63e-06	0.00647	GGTCAAAGGCCA
POLR3A	database	NC_000002.12:c238302065-238300066	884	899	-	16.1364	1.68e-06	0.00668	TCAGGAGTTCGAGAAT
PRDM1	hTFtarget	NC_000002.12:c238302065-238300066	609	633	-	15.5357	1.69e-06	0.00644	TTTTAGGGGTGTGCCTTCATGTCAG
HNF4A	hTFtarget	NC_000002.12:c238302065-238300066	1149	1164	+	16.0455	1.7e-06	0.00674	TTGGCCTTTGACCTCA
NR2F6	database	NC_000002.12:c238302065-238300066	1027	1044	+	16.1193	1.74e-06	0.00339	GGCACAAAGATCAGCAGG
HOXA10	database	NC_000002.12:c238302065-238300066	454	465	+	14.8393	1.76e-06	0.00665	TATAATTTATGT
BTAF1	hTFtarget	NC_000002.12:c238302065-238300066	1850	1865	-	15.9487	1.76e-06	0.001	AAAAAAAGAAAGAAAA
GLYR1	hTFtarget	NC_000002.12:c238302065-238300066	703	722	+	14.8171	1.78e-06	0.00347	TTATTGCCCAAGCTGCAGTG
DMRT1	database	NC_000002.12:c238302065-238300066	1404	1418	-	16.3061	1.79e-06	0.00643	TTGAGACATTGTTTG
KDM5B	hTFtarget	NC_000002.12:c238302065-238300066	1852	1867	+	16.3333	1.82e-06	0.00701	TTCTTTCTTTTTTTTT
GTF2I	hTFtarget	NC_000002.12:c238302065-238300066	753	761	+	15.7571	1.83e-06	0.00729	CCGCCTCCC
HNF4A	hTFtarget	NC_000002.12:c238302065-238300066	1147	1165	+	15.8788	1.83e-06	0.00724	TCTTGGCCTTTGACCTCAA
ZNF92	hTFtarget	NC_000002.12:c238302065-238300066	1849	1873	+	15.5278	1.88e-06	0.00341	TTTTTCTTTCTTTTTTTTTATTTTT
POLR2A	hTFtarget	NC_000002.12:c238302065-238300066	778	792	+	15.8026	1.9e-06	0.00754	CCTGCCTCAGCCTCC
BTAF1	hTFtarget	NC_000002.12:c238302065-238300066	1849	1864	-	15.8718	1.9e-06	0.001	AAAAAAGAAAGAAAAA
YY1	hTFtarget	NC_000002.12:c238302065-238300066	745	760	+	15.75	1.91e-06	0.00758	TGCAACCTCCGCCTCC
POU6F1	database	NC_000002.12:c238302065-238300066	454	466	-	16.5714	1.96e-06	0.0072	TACATAAATTATA
CDK8	hTFtarget	NC_000002.12:c238302065-238300066	1848	1863	+	15.4935	2.02e-06	0.00763	TTTTTTCTTTCTTTTT
SP2	hTFtarget	NC_000002.12:c238302065-238300066	507	528	-	15.2692	2.03e-06	0.00182	TAGTTTTCCTCTTTATATATTT
MED1	hTFtarget	NC_000002.12:c238302065-238300066	1848	1863	-	15.6753	2.04e-06	0.00762	AAAAAGAAAGAAAAAA
RUNX1	hTFtarget	NC_000002.12:c238302065-238300066	62	73	-	15.2143	2.11e-06	0.0084	AAACCACAGAAA
BTAF1	hTFtarget	NC_000002.12:c238302065-238300066	750	761	-	16.2237	2.12e-06	0.00841	GGGAGGCGGAGG
POLR3A	hTFtarget	NC_000002.12:c238302065-238300066	800	816	-	15.7571	2.2e-06	0.00433	CACACCTGTAATCCCAG
TAF1	hTFtarget	NC_000002.12:c238302065-238300066	745	760	-	15.9605	2.2e-06	0.0087	GGAGGCGGAGGTTGCA
RUNX2	hTFtarget	NC_000002.12:c238302065-238300066	65	80	-	14.9394	2.23e-06	0.00882	AACAAATAAACCACAG
ZNF143	hTFtarget	NC_000002.12:c238302065-238300066	742	761	+	15.4857	2.23e-06	0.00293	CACTGCAACCTCCGCCTCCC
IRF3	hTFtarget	NC_000002.12:c238302065-238300066	1850	1871	-	15.5915	2.27e-06	0.0046	AAATAAAAAAAAAGAAAGAAAA
FOXO3	database	NC_000002.12:c238302065-238300066	73	85	+	14.5476	2.31e-06	0.00855	TATTTGTTTTCAT
IRF5	hTFtarget	NC_000002.12:c238302065-238300066	1849	1864	-	13.1948	2.35e-06	0.00217	AAAAAAGAAAGAAAAA
PHF8	hTFtarget	NC_000002.12:c238302065-238300066	744	759	-	15.7105	2.38e-06	0.00946	GAGGCGGAGGTTGCAG
IRF3	hTFtarget	NC_000002.12:c238302065-238300066	1844	1865	-	15.493	2.42e-06	0.0046	AAAAAAAGAAAGAAAAAATATG
NR2C2	hTFtarget	NC_000002.12:c238302065-238300066	1150	1161	-	15.8947	2.44e-06	0.0097	GGTCAAAGGCCA
RELA	hTFtarget	NC_000002.12:c238302065-238300066	228	242	+	14.7105	2.44e-06	0.00923	TGGAAATGAATAGAA
PITX2	database	NC_000002.12:c238302065-238300066	801	810	+	13.4184	2.45e-06	0.00482	TGGGATTACA
PITX2	database	NC_000002.12:c238302065-238300066	937	946	+	13.4184	2.45e-06	0.00482	TGGGATTACA
BTAF1	hTFtarget	NC_000002.12:c238302065-238300066	1854	1869	-	15.5641	2.48e-06	0.00115	ATAAAAAAAAAGAAAG
RXRA	hTFtarget	NC_000002.12:c238302065-238300066	1150	1161	-	15.2958	2.5e-06	0.00968	GGTCAAAGGCCA
POLR2A	hTFtarget	NC_000002.12:c238302065-238300066	739	760	+	14.9211	2.58e-06	0.0102	GCTCACTGCAACCTCCGCCTCC
RXRA	hTFtarget	NC_000002.12:c238302065-238300066	1150	1161	+	14.3284	2.58e-06	0.00961	TGGCCTTTGACC
KLF9	hTFtarget	NC_000002.12:c238302065-238300066	907	922	-	15.4394	2.61e-06	0.0103	TGAGGTGGGCGGGTCA
MYH11	hTFtarget	NC_000002.12:c238302065-238300066	742	757	-	15.4079	2.62e-06	0.0104	GGCGGAGGTTGCAGTG
GLYR1	hTFtarget	NC_000002.12:c238302065-238300066	1686	1705	+	14.0488	2.64e-06	0.00347	AGGTTGGCCACGTTGGCCTG
ERG	hTFtarget	NC_000002.12:c238302065-238300066	1850	1874	+	-8	2.64e-06	0.00992	TTTTCTTTCTTTTTTTTTATTTTTC
SP2	hTFtarget	NC_000002.12:c238302065-238300066	835	850	+	15	2.65e-06	0.00282	ATTTTTTGTATTTTTA
CHD1	hTFtarget	NC_000002.12:c238302065-238300066	910	925	-	15.5132	2.7e-06	0.0107	GGCTGAGGTGGGCGGG
NR2F1	database	NC_000002.12:c238302065-238300066	1150	1161	-	14.6707	2.71e-06	0.0107	GGTCAAAGGCCA
CTCF	hTFtarget	NC_000002.12:c238302065-238300066	715	723	+	15.3158	2.72e-06	0.0104	CTGCAGTGC
SP2	hTFtarget	NC_000002.12:c238302065-238300066	910	928	+	14.6494	2.75e-06	0.00541	CCCGCCCACCTCAGCCTCT
HNF1B	database	NC_000002.12:c238302065-238300066	1888	1901	-	14.8706	2.84e-06	0.0106	AGTTAATGTGTAAC
HNF4A	hTFtarget	NC_000002.12:c238302065-238300066	1150	1161	-	15.3939	2.87e-06	0.0114	GGTCAAAGGCCA
KLF5	hTFtarget	NC_000002.12:c238302065-238300066	817	832	+	15.4848	2.89e-06	0.0114	CACCACCACGCCCGGC
GLYR1	hTFtarget	NC_000002.12:c238302065-238300066	845	864	-	14.0482	2.9e-06	0.00509	AACACCATGTCTACTAAAAA
GTF2B	hTFtarget	NC_000002.12:c238302065-238300066	750	761	+	15.6711	2.9e-06	0.0115	CCTCCGCCTCCC
RBL2	hTFtarget	NC_000002.12:c238302065-238300066	751	762	-	15.8684	2.93e-06	0.0116	CGGGAGGCGGAG
KDM5B	hTFtarget	NC_000002.12:c238302065-238300066	1846	1870	-	14.8718	2.94e-06	0.00931	AATAAAAAAAAAGAAAGAAAAAATA
SP1	hTFtarget	NC_000002.12:c238302065-238300066	908	919	-	15.7105	2.95e-06	0.0117	GGTGGGCGGGTC
SP2	hTFtarget	NC_000002.12:c238302065-238300066	1853	1868	+	14.9028	2.95e-06	0.00282	TCTTTCTTTTTTTTTA
ZNF384	hTFtarget	NC_000002.12:c238302065-238300066	1855	1876	+	12.5972	2.95e-06	0.00117	TTTCTTTTTTTTTATTTTTCCA
EP300	hTFtarget	NC_000002.12:c238302065-238300066	1150	1161	+	15.5921	2.97e-06	0.0118	TGGCCTTTGACC
ENO1	database	NC_000002.12:c238302065-238300066	1801	1813	+	14.2111	3e-06	0.0119	GGCCATGTGGGCG
IRF3	hTFtarget	NC_000002.12:c238302065-238300066	1850	1865	-	15.3896	3.03e-06	0.0115	AAAAAAAGAAAGAAAA
IRF5	hTFtarget	NC_000002.12:c238302065-238300066	1852	1867	-	12.4545	3.05e-06	0.00217	AAAAAAAAAGAAAGAA
TRIM28	hTFtarget	NC_000002.12:c238302065-238300066	1726	1747	+	13.2289	3.06e-06	0.0121	GGCTTCTTCCCTCCATGCATGT
HNF1A	database	NC_000002.12:c238302065-238300066	1884	1904	+	14.2581	3.07e-06	0.0111	AACTGTTACACATTAACTAGC
SPI1	hTFtarget	NC_000002.12:c238302065-238300066	746	761	-	15.4143	3.07e-06	0.0121	GGGAGGCGGAGGTTGC
ARID5B	database	NC_000002.12:c238302065-238300066	261	273	-	13.3069	3.11e-06	0.0124	TTTTTGTATTGTG
ZNF384	hTFtarget	NC_000002.12:c238302065-238300066	1846	1867	+	12.4583	3.12e-06	0.00117	TATTTTTTCTTTCTTTTTTTTT
IRF5	hTFtarget	NC_000002.12:c238302065-238300066	1856	1871	-	12.3896	3.13e-06	0.00217	AAATAAAAAAAAAGAA
NR2F1	database	NC_000002.12:c238302065-238300066	1150	1163	+	15.6939	3.23e-06	0.0128	TGGCCTTTGACCTC
COUP-TF:HNF4	database	NC_000002.12:c238302065-238300066	1150	1163	+	15.6939	3.23e-06	0.0128	TGGCCTTTGACCTC
AR	hTFtarget	NC_000002.12:c238302065-238300066	226	241	+	14.5526	3.23e-06	0.0118	ATTGGAAATGAATAGA
NR2F6	database	NC_000002.12:c238302065-238300066	1150	1163	+	15.3303	3.25e-06	0.0126	TGGCCTTTGACCTC
RUNX1	hTFtarget	NC_000002.12:c238302065-238300066	58	73	-	14.197	3.26e-06	0.0129	AAACCACAGAAAGCAA
HNF1B	database	NC_000002.12:c238302065-238300066	1888	1899	-	15.9189	3.27e-06	0.0124	TTAATGTGTAAC
POU6F1	database	NC_000002.12:c238302065-238300066	455	465	-	15.4653	3.27e-06	0.0116	ACATAAATTAT
HNF1B	database	NC_000002.12:c238302065-238300066	1888	1899	-	15.9189	3.27e-06	0.0123	TTAATGTGTAAC
ESRRA	database	NC_000002.12:c238302065-238300066	726	742	-	15.5	3.29e-06	0.0128	GAGCCAAGGTCGCGCCA
PRDM1	hTFtarget	NC_000002.12:c238302065-238300066	1764	1777	-	15.4714	3.39e-06	0.0131	CCCAGTGAAAGTGG
ZNF384	hTFtarget	NC_000002.12:c238302065-238300066	1851	1875	-	9.69444	3.42e-06	0.00105	GGAAAAATAAAAAAAAAGAAAGAAA
LMNB1	hTFtarget	NC_000002.12:c238302065-238300066	745	760	+	13.3171	3.43e-06	0.0045	TGCAACCTCCGCCTCC
HNF1A	database	NC_000002.12:c238302065-238300066	1885	1902	-	14.2935	3.44e-06	0.0128	TAGTTAATGTGTAACAGT
NR2F2	hTFtarget	NC_000002.12:c238302065-238300066	1148	1162	+	14.5455	3.46e-06	0.0137	CTTGGCCTTTGACCT
RUNX1	database	NC_000002.12:c238302065-238300066	63	73	+	14.9138	1.21e-06	0.00475	TTCTGTGGTTT
IRF5	hTFtarget	NC_000002.12:c238302065-238300066	1857	1872	-	12.013	3.56e-06	0.00217	AAAATAAAAAAAAAGA
FOXO3	database	NC_000002.12:c238302065-238300066	73	84	-	14.4911	3.58e-06	0.00655	TGAAAACAAATA
SPI1	hTFtarget	NC_000002.12:c238302065-238300066	908	923	+	15.3026	3.58e-06	0.0142	GACCCGCCCACCTCAG
ARID3A	hTFtarget	NC_000002.12:c238302065-238300066	1150	1161	-	14.8816	3.59e-06	0.0141	GGTCAAAGGCCA
SP1	hTFtarget	NC_000002.12:c238302065-238300066	905	926	-	14.6667	3.6e-06	0.0142	AGGCTGAGGTGGGCGGGTCACC
ETS1	hTFtarget	NC_000002.12:c238302065-238300066	1122	1137	+	14.974	3.63e-06	0.0144	TCTTCCCAGATTTCCT
MYC	hTFtarget	NC_000002.12:c238302065-238300066	1801	1812	-	14.9091	3.67e-06	0.0146	GCCCACATGGCC
TAF1	hTFtarget	NC_000002.12:c238302065-238300066	744	759	-	14.6053	3.68e-06	0.0146	GAGGCGGAGGTTGCAG
THRB	database	NC_000002.12:c238302065-238300066	897	913	-	15.1222	3.69e-06	0.0146	CGGGTCACCTGGGGTCA
FOS	hTFtarget	NC_000002.12:c238302065-238300066	750	761	-	15.3421	3.73e-06	0.0148	GGGAGGCGGAGG
PRDM1	hTFtarget	NC_000002.12:c238302065-238300066	1764	1778	-	15.2857	3.84e-06	0.0149	CCCCAGTGAAAGTGG
RXRA	hTFtarget	NC_000002.12:c238302065-238300066	1150	1165	-	14.7532	3.9e-06	0.0151	TTGAGGTCAAAGGCCA
USF2	hTFtarget	NC_000002.12:c238302065-238300066	750	761	-	15.2857	3.94e-06	0.0156	GGGAGGCGGAGG
NF1	database	NC_000002.12:c238302065-238300066	1696	1713	+	13.5854	3.96e-06	0.0151	CGTTGGCCTGAACCCAGG
POLR2A	hTFtarget	NC_000002.12:c238302065-238300066	744	759	+	14.3158	4e-06	0.0159	CTGCAACCTCCGCCTC
NFAT5	database	NC_000002.12:c238302065-238300066	555	566	+	14.9908	4.02e-06	0.0153	GGAAAGCACTAT
ERG	hTFtarget	NC_000002.12:c238302065-238300066	65	73	-	13.9571	4.03e-06	0.016	AAACCACAG
FLI1	hTFtarget	NC_000002.12:c238302065-238300066	65	73	-	14.4545	4.03e-06	0.016	AAACCACAG
GATA3	hTFtarget	NC_000002.12:c238302065-238300066	65	73	-	14.6579	4.03e-06	0.016	AAACCACAG
GATA3	hTFtarget	NC_000002.12:c238302065-238300066	65	73	-	14.9605	4.03e-06	0.016	AAACCACAG
HOXA9	hTFtarget	NC_000002.12:c238302065-238300066	65	73	-	14.6711	4.03e-06	0.016	AAACCACAG
MBD3	hTFtarget	NC_000002.12:c238302065-238300066	605	626	-	14.7179	4.03e-06	0.0159	GGTGTGCCTTCATGTCAGTGTA
MEIS1	hTFtarget	NC_000002.12:c238302065-238300066	65	73	-	15.0658	4.03e-06	0.016	AAACCACAG
MYB	hTFtarget	NC_000002.12:c238302065-238300066	65	73	-	14.5395	4.03e-06	0.0154	AAACCACAG
MYH11	hTFtarget	NC_000002.12:c238302065-238300066	65	73	-	14.6711	4.03e-06	0.016	AAACCACAG
NCOR2	hTFtarget	NC_000002.12:c238302065-238300066	65	73	-	14.3158	4.03e-06	0.0161	AAACCACAG
NFIC	hTFtarget	NC_000002.12:c238302065-238300066	65	73	-	14.3857	4.03e-06	0.016	AAACCACAG
NOTCH1	hTFtarget	NC_000002.12:c238302065-238300066	65	73	-	15.7105	4.03e-06	0.0158	AAACCACAG
PAX6	hTFtarget	NC_000002.12:c238302065-238300066	65	73	-	15.0526	4.03e-06	0.016	AAACCACAG
PML	hTFtarget	NC_000002.12:c238302065-238300066	65	73	-	15.0658	4.03e-06	0.016	AAACCACAG
RARA	hTFtarget	NC_000002.12:c238302065-238300066	65	73	-	15.0789	4.03e-06	0.016	AAACCACAG
RUNX1	hTFtarget	NC_000002.12:c238302065-238300066	65	73	-	14.7571	4.03e-06	0.0161	AAACCACAG
RUNX1	hTFtarget	NC_000002.12:c238302065-238300066	65	73	-	14.1	4.03e-06	0.016	AAACCACAG
RUNX1	hTFtarget	NC_000002.12:c238302065-238300066	65	73	-	13.9571	4.03e-06	0.0161	AAACCACAG
RUNX1	hTFtarget	NC_000002.12:c238302065-238300066	65	73	-	13.1061	4.03e-06	0.016	AAACCACAG
RUNX1	hTFtarget	NC_000002.12:c238302065-238300066	65	73	-	14.7121	4.03e-06	0.016	AAACCACAG
RUNX1	hTFtarget	NC_000002.12:c238302065-238300066	65	73	-	14.4545	4.03e-06	0.016	AAACCACAG
RUNX1	hTFtarget	NC_000002.12:c238302065-238300066	65	73	-	14.197	4.03e-06	0.016	AAACCACAG
RUNX1	hTFtarget	NC_000002.12:c238302065-238300066	65	73	-	14.0395	4.03e-06	0.0161	AAACCACAG
RUNX1T1	hTFtarget	NC_000002.12:c238302065-238300066	65	73	-	13.7273	4.03e-06	0.016	AAACCACAG
RUNX3	hTFtarget	NC_000002.12:c238302065-238300066	65	73	-	14.6818	4.03e-06	0.016	AAACCACAG
SMARCA4	hTFtarget	NC_000002.12:c238302065-238300066	65	73	-	15	4.03e-06	0.0161	AAACCACAG
SPI1	hTFtarget	NC_000002.12:c238302065-238300066	65	73	-	15.0132	4.03e-06	0.0161	AAACCACAG
CBFB	hTFtarget	NC_000002.12:c238302065-238300066	65	73	-	15.0395	4.03e-06	0.0159	AAACCACAG
STAT5B	hTFtarget	NC_000002.12:c238302065-238300066	65	73	-	14.8947	4.03e-06	0.016	AAACCACAG
TAL1	hTFtarget	NC_000002.12:c238302065-238300066	65	73	-	14.3286	4.03e-06	0.016	AAACCACAG
TAL1	hTFtarget	NC_000002.12:c238302065-238300066	65	73	-	13.6429	4.03e-06	0.016	AAACCACAG
TAL1	hTFtarget	NC_000002.12:c238302065-238300066	65	73	-	14.0658	4.03e-06	0.016	AAACCACAG
TAL1	hTFtarget	NC_000002.12:c238302065-238300066	65	73	-	14.7368	4.03e-06	0.016	AAACCACAG
TAL1	hTFtarget	NC_000002.12:c238302065-238300066	65	73	-	13.9	4.03e-06	0.016	AAACCACAG
TBL1XR1	hTFtarget	NC_000002.12:c238302065-238300066	65	73	-	14.7237	4.03e-06	0.0161	AAACCACAG
TBX21	hTFtarget	NC_000002.12:c238302065-238300066	65	73	-	14.9474	4.03e-06	0.016	AAACCACAG
TCF7L2	hTFtarget	NC_000002.12:c238302065-238300066	65	73	-	15.6711	4.03e-06	0.016	AAACCACAG
TEAD4	hTFtarget	NC_000002.12:c238302065-238300066	577	585	-	13	4.03e-06	0.0154	AAGGAATGC
CDK8	hTFtarget	NC_000002.12:c238302065-238300066	65	73	-	15	4.03e-06	0.0161	AAACCACAG
CEBPA	hTFtarget	NC_000002.12:c238302065-238300066	65	73	-	14.4474	4.03e-06	0.016	AAACCACAG
CEBPB	hTFtarget	NC_000002.12:c238302065-238300066	65	73	-	13.7429	4.03e-06	0.016	AAACCACAG
CREBBP	hTFtarget	NC_000002.12:c238302065-238300066	65	73	-	15.1184	4.03e-06	0.016	AAACCACAG
EP300	hTFtarget	NC_000002.12:c238302065-238300066	65	73	-	15	4.03e-06	0.016	AAACCACAG
EP300	hTFtarget	NC_000002.12:c238302065-238300066	65	73	-	14.4079	4.03e-06	0.016	AAACCACAG
EP300	hTFtarget	NC_000002.12:c238302065-238300066	65	73	-	14.5526	4.03e-06	0.016	AAACCACAG
EP300	hTFtarget	NC_000002.12:c238302065-238300066	65	73	-	14.7105	4.03e-06	0.016	AAACCACAG
EP300	hTFtarget	NC_000002.12:c238302065-238300066	64	72	-	14.5143	4.03e-06	0.016	AACCACAGA
THRA	database	NC_000002.12:c238302065-238300066	1194	1203	+	14.3373	4.06e-06	0.0161	CTGAGGTCAG
GTF2I	hTFtarget	NC_000002.12:c238302065-238300066	785	793	+	14.9286	4.06e-06	0.00809	CAGCCTCCC
EED	hTFtarget	NC_000002.12:c238302065-238300066	225	241	+	5.80263	4.07e-06	0.0157	GATTGGAAATGAATAGA
MYB	hTFtarget	NC_000002.12:c238302065-238300066	62	73	+	14.3421	4.09e-06	0.0163	TTTCTGTGGTTT
IRF4	database	NC_000002.12:c238302065-238300066	1855	1870	-	15	4.11e-06	0.00789	AATAAAAAAAAAGAAA
YY1	hTFtarget	NC_000002.12:c238302065-238300066	742	757	-	14.6184	4.19e-06	0.0166	GGCGGAGGTTGCAGTG
CEBPB	hTFtarget	NC_000002.12:c238302065-238300066	704	714	+	13.5263	4.19e-06	0.0163	TATTGCCCAAG
EP300	hTFtarget	NC_000002.12:c238302065-238300066	225	242	+	14.637	4.2e-06	0.0163	GATTGGAAATGAATAGAA
BRD2	hTFtarget	NC_000002.12:c238302065-238300066	611	626	+	14.7895	4.23e-06	0.0167	GACATGAAGGCACACC
IRF1	database	NC_000002.12:c238302065-238300066	1849	1869	+	14.6452	4.68e-06	0.0176	TTTTTCTTTCTTTTTTTTTAT
FOS	hTFtarget	NC_000002.12:c238302065-238300066	908	919	+	15.1447	4.29e-06	0.017	GACCCGCCCACC
FOXJ2	database	NC_000002.12:c238302065-238300066	68	85	-	14.7283	4.33e-06	0.0165	ATGAAAACAAATAAACCA
SP1	hTFtarget	NC_000002.12:c238302065-238300066	908	919	+	15.1316	4.35e-06	0.0172	GACCCGCCCACC
STAT3	hTFtarget	NC_000002.12:c238302065-238300066	226	241	+	13.8118	4.35e-06	0.0154	ATTGGAAATGAATAGA
RB1	hTFtarget	NC_000002.12:c238302065-238300066	908	919	-	15.1053	4.37e-06	0.0174	GGTGGGCGGGTC
RUNX1	hTFtarget	NC_000002.12:c238302065-238300066	63	74	-	14.2273	4.39e-06	0.0174	TAAACCACAGAA
SPI1	hTFtarget	NC_000002.12:c238302065-238300066	908	919	+	15.0658	4.43e-06	0.0176	GACCCGCCCACC
RNF2	hTFtarget	NC_000002.12:c238302065-238300066	42	53	-	13.5211	4.46e-06	0.0177	ACAGATACAGAC
YY1	hTFtarget	NC_000002.12:c238302065-238300066	744	759	+	13.5526	4.47e-06	0.0177	CTGCAACCTCCGCCTC
SPI1	hTFtarget	NC_000002.12:c238302065-238300066	908	919	-	15.0571	4.5e-06	0.0179	GGTGGGCGGGTC
EZH2	hTFtarget	NC_000002.12:c238302065-238300066	1853	1874	-	12.8256	4.53e-06	0.0103	GAAAAATAAAAAAAAAGAAAGA
CBX1	hTFtarget	NC_000002.12:c238302065-238300066	225	240	+	13.6883	4.56e-06	0.0169	GATTGGAAATGAATAG
YY1	hTFtarget	NC_000002.12:c238302065-238300066	744	759	-	14.5132	4.57e-06	0.0181	GAGGCGGAGGTTGCAG
2024-12-01	database	NC_000002.12:c238302065-238300066	1801	1811	-	13.5612	4.62e-06	0.0184	CCCACATGGCC
SPI1	hTFtarget	NC_000002.12:c238302065-238300066	908	919	-	15.0789	4.67e-06	0.0185	GGTGGGCGGGTC
RUNX1	database	NC_000002.12:c238302065-238300066	64	73	+	13.4146	3.56e-06	0.0142	TCTGTGGTTT
PURA	database	NC_000002.12:c238302065-238300066	1048	1064	-	14.4257	4.71e-06	0.0186	GGACTTGGTGGGCATGA
SPI1	hTFtarget	NC_000002.12:c238302065-238300066	739	763	+	14.0571	4.72e-06	0.0186	GCTCACTGCAACCTCCGCCTCCCGA
EP300	hTFtarget	NC_000002.12:c238302065-238300066	1153	1164	+	14.2817	4.73e-06	0.0183	CCTTTGACCTCA
IRF5	hTFtarget	NC_000002.12:c238302065-238300066	1850	1865	-	11.1039	4.76e-06	0.00218	AAAAAAAGAAAGAAAA
ZNF92	hTFtarget	NC_000002.12:c238302065-238300066	764	779	-	11.0571	4.78e-06	0.0187	GGAGAATCACTTGAAC
BTAF1	hTFtarget	NC_000002.12:c238302065-238300066	1853	1868	-	14.6667	4.85e-06	0.00199	TAAAAAAAAAGAAAGA
LMNB1	hTFtarget	NC_000002.12:c238302065-238300066	1775	1790	-	12.5732	4.87e-06	0.00479	TCCCACCATGACCCCC
FOXM1	hTFtarget	NC_000002.12:c238302065-238300066	984	992	-	13.2597	4.91e-06	0.0177	GGTTTGAAA
KDM1A	hTFtarget	NC_000002.12:c238302065-238300066	1975	1983	+	14.0395	4.91e-06	0.0188	AAATCACAG
KDM1A	hTFtarget	NC_000002.12:c238302065-238300066	1975	1983	+	14.0286	4.91e-06	0.0189	AAATCACAG
MYC	hTFtarget	NC_000002.12:c238302065-238300066	516	524	+	13.0789	4.91e-06	0.0188	AAGAGGAAA
RCOR1	hTFtarget	NC_000002.12:c238302065-238300066	1975	1983	+	13.8429	4.91e-06	0.0185	AAATCACAG
KDM5B	hTFtarget	NC_000002.12:c238302065-238300066	1852	1876	-	13.859	4.94e-06	0.00931	TGGAAAAATAAAAAAAAAGAAAGAA
NFE2	hTFtarget	NC_000002.12:c238302065-238300066	1308	1319	+	15.0395	4.96e-06	0.0198	CTCACTCAGCAG
SP1	hTFtarget	NC_000002.12:c238302065-238300066	908	919	-	15.0132	4.97e-06	0.0198	GGTGGGCGGGTC
PPARG:RXRA	database	NC_000002.12:c238302065-238300066	1150	1164	-	14.3784	5e-06	0.0196	TGAGGTCAAAGGCCA
ARID5B	database	NC_000002.12:c238302065-238300066	258	271	+	14.5644	5.01e-06	0.0197	CTTCACAATACAAA
SPI1	hTFtarget	NC_000002.12:c238302065-238300066	746	761	-	14.7286	5.03e-06	0.0198	GGGAGGCGGAGGTTGC
GTF3C2	hTFtarget	NC_000002.12:c238302065-238300066	781	802	-	14.25	5.08e-06	0.0201	CAGCTACTTGGGAGGCTGAGGC
SP2	hTFtarget	NC_000002.12:c238302065-238300066	1851	1866	+	14.3472	5.15e-06	0.00394	TTTCTTTCTTTTTTTT
POLR2A	hTFtarget	NC_000002.12:c238302065-238300066	744	759	+	14.2763	5.17e-06	0.0205	CTGCAACCTCCGCCTC
IRF5	hTFtarget	NC_000002.12:c238302065-238300066	1851	1866	-	10.8052	5.24e-06	0.00218	AAAAAAAAGAAAGAAA
ZNF384	hTFtarget	NC_000002.12:c238302065-238300066	1853	1874	+	11.0694	5.28e-06	0.0017	TCTTTCTTTTTTTTTATTTTTC
RARG	hTFtarget	NC_000002.12:c238302065-238300066	1197	1208	+	13.8182	5.34e-06	0.0212	AGGTCAGCCCGG
IRF5	hTFtarget	NC_000002.12:c238302065-238300066	1855	1870	-	10.7273	5.39e-06	0.00218	AATAAAAAAAAAGAAA
IRF1	hTFtarget	NC_000002.12:c238302065-238300066	1858	1873	-	14.6494	5.4e-06	0.0122	AAAAATAAAAAAAAAG
SPI1	hTFtarget	NC_000002.12:c238302065-238300066	908	919	-	14.8158	5.41e-06	0.0215	GGTGGGCGGGTC
ATF3	hTFtarget	NC_000002.12:c238302065-238300066	900	911	-	14.8684	5.42e-06	0.0216	GGTCACCTGGGG
MYC	hTFtarget	NC_000002.12:c238302065-238300066	1802	1812	+	14.5455	5.42e-06	0.0216	GCCATGTGGGC
SP1	hTFtarget	NC_000002.12:c238302065-238300066	908	919	+	14.7632	5.42e-06	0.0215	GACCCGCCCACC
GLI3	database	NC_000002.12:c238302065-238300066	545	553	-	14.7551	5.43e-06	0.0216	CTGGGTGGT
SPI1	hTFtarget	NC_000002.12:c238302065-238300066	746	761	+	14.8143	5.43e-06	0.0215	GCAACCTCCGCCTCCC
ZNF384	hTFtarget	NC_000002.12:c238302065-238300066	1850	1871	+	10.9861	5.45e-06	0.0017	TTTTCTTTCTTTTTTTTTATTT
CTCF	hTFtarget	NC_000002.12:c238302065-238300066	713	724	+	14.8421	5.47e-06	0.0218	AGCTGCAGTGCA
SREBF1	database	NC_000002.12:c238302065-238300066	911	925	+	13.1585	5.52e-06	0.0219	CCGCCCACCTCAGCC
MEF2A	database	NC_000002.12:c238302065-238300066	248	259	-	15.3434	5.53e-06	0.0201	AGTTATTTTTAT
SPI1	hTFtarget	NC_000002.12:c238302065-238300066	908	919	-	14.9079	5.53e-06	0.022	GGTGGGCGGGTC
SPI1	hTFtarget	NC_000002.12:c238302065-238300066	908	919	-	14.8026	5.53e-06	0.0219	GGTGGGCGGGTC
CTCF	hTFtarget	NC_000002.12:c238302065-238300066	714	725	-	14.4079	5.54e-06	0.022	TTGCACTGCAGC
TLX1	database	NC_000002.12:c238302065-238300066	734	750	-	13.1882	5.55e-06	0.022	GTTGCAGTGAGCCAAGG
ESR1	hTFtarget	NC_000002.12:c238302065-238300066	228	243	-	13.8571	5.6e-06	0.0192	CTTCTATTCATTTCCA
TAF3	hTFtarget	NC_000002.12:c238302065-238300066	774	789	-	14.6184	5.61e-06	0.022	GGCTGAGGCAGGAGAA
PAX5	hTFtarget	NC_000002.12:c238302065-238300066	1978	1993	-	14.4179	5.62e-06	0.0223	GGGCAGTCATCTGTGA
POLR2A	hTFtarget	NC_000002.12:c238302065-238300066	745	760	-	14.4079	5.62e-06	0.0183	GGAGGCGGAGGTTGCA
SMAD1	hTFtarget	NC_000002.12:c238302065-238300066	229	242	+	14.3506	5.62e-06	0.0218	GGAAATGAATAGAA
POU3F2	database	NC_000002.12:c238302065-238300066	455	464	+	12.2619	5.64e-06	0.0201	ATAATTTATG
EP300	hTFtarget	NC_000002.12:c238302065-238300066	742	757	-	0.428571	5.66e-06	0.0225	GGCGGAGGTTGCAGTG
TRIM24	hTFtarget	NC_000002.12:c238302065-238300066	1846	1867	-	14.1667	5.72e-06	0.00511	AAAAAAAAAGAAAGAAAAAATA
JUN	hTFtarget	NC_000002.12:c238302065-238300066	1193	1204	+	15.0526	5.73e-06	0.0228	GCTGAGGTCAGC
PPARG	database	NC_000002.12:c238302065-238300066	1149	1166	-	14.2892	5.74e-06	0.0226	CTTGAGGTCAAAGGCCAA
POLR2A	hTFtarget	NC_000002.12:c238302065-238300066	778	793	+	14.3143	5.74e-06	0.0114	CCTGCCTCAGCCTCCC
OTX2	database	NC_000002.12:c238302065-238300066	933	947	+	14.0549	5.77e-06	0.0215	GTGCTGGGATTACAG
MYC	hTFtarget	NC_000002.12:c238302065-238300066	1801	1812	-	14.6364	5.77e-06	0.0229	GCCCACATGGCC
ZNF92	hTFtarget	NC_000002.12:c238302065-238300066	1847	1871	+	13.6389	5.8e-06	0.00702	ATTTTTTCTTTCTTTTTTTTTATTT
RUNX3	database	NC_000002.12:c238302065-238300066	59	72	+	14.5857	5.81e-06	0.0231	TGCTTTCTGTGGTT
TP53	hTFtarget	NC_000002.12:c238302065-238300066	1853	1874	-	2.98611	5.81e-06	0.0223	GAAAAATAAAAAAAAAGAAAGA
NFYB	hTFtarget	NC_000002.12:c238302065-238300066	1176	1191	+	10.4605	5.85e-06	0.0224	AAGTTGGGGACTAAAA
RUNX2	database	NC_000002.12:c238302065-238300066	60	74	+	14.6721	5.88e-06	0.0231	GCTTTCTGTGGTTTA
USF1	hTFtarget	NC_000002.12:c238302065-238300066	899	914	+	14.5455	5.89e-06	0.0233	ACCCCAGGTGACCCGC
BRD3	hTFtarget	NC_000002.12:c238302065-238300066	612	627	+	14.3766	5.91e-06	0.0229	ACATGAAGGCACACCC
NCOR1	hTFtarget	NC_000002.12:c238302065-238300066	350	361	-	14	5.94e-06	0.0217	CTATTTTGAGCA
HNF1B	hTFtarget	NC_000002.12:c238302065-238300066	1885	1902	-	14.4028	5.96e-06	0.0216	TAGTTAATGTGTAACAGT
SPI1	hTFtarget	NC_000002.12:c238302065-238300066	908	919	+	14.6143	5.99e-06	0.0238	GACCCGCCCACC
CTCF	hTFtarget	NC_000002.12:c238302065-238300066	715	723	+	15.4737	6.03e-06	0.024	CTGCAGTGC
CTCF	hTFtarget	NC_000002.12:c238302065-238300066	715	723	+	14.8553	6.03e-06	0.024	CTGCAGTGC
RUNX1	hTFtarget	NC_000002.12:c238302065-238300066	64	74	-	14.4091	6.04e-06	0.024	TAAACCACAGA
SPI1	hTFtarget	NC_000002.12:c238302065-238300066	750	761	-	14.7286	6.04e-06	0.0195	GGGAGGCGGAGG
JUN	hTFtarget	NC_000002.12:c238302065-238300066	1190	1204	-	14.6579	6.09e-06	0.012	GCTGACCTCAGCATT
TBX3	database	NC_000002.12:c238302065-238300066	798	821	+	12.1651	6.12e-06	0.0238	AGCTGGGATTACAGGTGTGCACCA
SPI1	hTFtarget	NC_000002.12:c238302065-238300066	746	761	+	14.4857	6.13e-06	0.0242	GCAACCTCCGCCTCCC
CDK8	hTFtarget	NC_000002.12:c238302065-238300066	1854	1869	+	14.2857	6.14e-06	0.0116	CTTTCTTTTTTTTTAT
IRF2	hTFtarget	NC_000002.12:c238302065-238300066	1846	1864	-	12.8485	6.15e-06	0.0234	AAAAAAGAAAGAAAAAATA
SMARCA4	hTFtarget	NC_000002.12:c238302065-238300066	1852	1867	-	14.3056	6.15e-06	0.00737	AAAAAAAAAGAAAGAA
YY1	hTFtarget	NC_000002.12:c238302065-238300066	744	765	+	12.3553	6.16e-06	0.0182	CTGCAACCTCCGCCTCCCGAGT
IRF1	hTFtarget	NC_000002.12:c238302065-238300066	1849	1864	-	14.4545	6.2e-06	0.0232	AAAAAAGAAAGAAAAA
GTF2I	hTFtarget	NC_000002.12:c238302065-238300066	1140	1161	+	12.8684	6.21e-06	0.0246	GACCTCCTCTTGGCCTTTGACC
SPI1	hTFtarget	NC_000002.12:c238302065-238300066	745	760	+	14.5286	6.22e-06	0.0246	TGCAACCTCCGCCTCC
AR	hTFtarget	NC_000002.12:c238302065-238300066	225	241	+	11.9474	6.23e-06	0.0233	GATTGGAAATGAATAGA
KDM5B	hTFtarget	NC_000002.12:c238302065-238300066	1848	1863	+	14.6806	6.42e-06	0.0123	TTTTTTCTTTCTTTTT
NR2E3	database	NC_000002.12:c238302065-238300066	1150	1163	-	13.5354	6.45e-06	0.0244	GAGGTCAAAGGCCA
POLR2A	hTFtarget	NC_000002.12:c238302065-238300066	745	760	+	14.0395	6.45e-06	0.0128	TGCAACCTCCGCCTCC
SPI1	hTFtarget	NC_000002.12:c238302065-238300066	746	761	+	14.5132	6.48e-06	0.0256	GCAACCTCCGCCTCCC
SPI1	hTFtarget	NC_000002.12:c238302065-238300066	908	919	-	14.5921	6.49e-06	0.0258	GGTGGGCGGGTC
FOSL1	hTFtarget	NC_000002.12:c238302065-238300066	1936	1951	+	13.6842	6.5e-06	0.0258	GAATCAGTTCCTGGTG
PRDM1	hTFtarget	NC_000002.12:c238302065-238300066	1764	1778	-	14.4545	6.54e-06	0.0253	CCCCAGTGAAAGTGG
IRF1	hTFtarget	NC_000002.12:c238302065-238300066	1849	1864	-	14.4286	6.55e-06	0.0122	AAAAAAGAAAGAAAAA
SPI1	hTFtarget	NC_000002.12:c238302065-238300066	908	919	-	14.6053	6.56e-06	0.0261	GGTGGGCGGGTC
SPI1	hTFtarget	NC_000002.12:c238302065-238300066	908	919	-	14.6053	6.56e-06	0.0261	GGTGGGCGGGTC
EZH2	hTFtarget	NC_000002.12:c238302065-238300066	1852	1873	-	12.5233	6.58e-06	0.0103	AAAAATAAAAAAAAAGAAAGAA
SPI1	hTFtarget	NC_000002.12:c238302065-238300066	908	919	-	14.5395	6.6e-06	0.0262	GGTGGGCGGGTC
ZNF219	database	NC_000002.12:c238302065-238300066	910	921	-	14.4045	6.61e-06	0.0263	GAGGTGGGCGGG
PML	hTFtarget	NC_000002.12:c238302065-238300066	1194	1202	+	14.7763	6.62e-06	0.0263	CTGAGGTCA
GTF3C2	hTFtarget	NC_000002.12:c238302065-238300066	765	776	-	13.9474	6.66e-06	0.0263	GAATCACTTGAA
SPI1	hTFtarget	NC_000002.12:c238302065-238300066	744	764	+	14.3289	6.67e-06	0.0263	CTGCAACCTCCGCCTCCCGAG
SUZ12	hTFtarget	NC_000002.12:c238302065-238300066	746	761	+	14.4079	6.67e-06	0.0264	GCAACCTCCGCCTCCC
RNF2	hTFtarget	NC_000002.12:c238302065-238300066	1807	1822	-	4.24286	6.69e-06	0.0265	ACACAGATACGCCCAC
SPI1	hTFtarget	NC_000002.12:c238302065-238300066	908	919	+	14.4737	6.7e-06	0.0266	GACCCGCCCACC
AR	hTFtarget	NC_000002.12:c238302065-238300066	230	241	+	14.2632	6.72e-06	0.0262	GAAATGAATAGA
THRB	database	NC_000002.12:c238302065-238300066	1193	1202	+	14.0854	6.74e-06	0.0268	GCTGAGGTCA
GLI2	hTFtarget	NC_000002.12:c238302065-238300066	750	761	-	14.5143	6.78e-06	0.0269	GGGAGGCGGAGG
ERG	hTFtarget	NC_000002.12:c238302065-238300066	1080	1095	+	14.2424	6.79e-06	0.0267	CACCCTTCCTGCATCC
POLR2A	hTFtarget	NC_000002.12:c238302065-238300066	742	757	+	13.9474	6.8e-06	0.0128	CACTGCAACCTCCGCC
PPARD/PPARG	hTFtarget	NC_000002.12:c238302065-238300066	649	660	+	13.7763	6.81e-06	0.0256	CATACACCTCCT
HOXC6	database	NC_000002.12:c238302065-238300066	67	81	+	11.4312	6.86e-06	0.0251	GTGGTTTATTTGTTT
RBCK1	hTFtarget	NC_000002.12:c238302065-238300066	750	761	+	14.6053	6.88e-06	0.0273	CCTCCGCCTCCC
FLI1	hTFtarget	NC_000002.12:c238302065-238300066	1080	1094	+	14.303	6.92e-06	0.0275	CACCCTTCCTGCATC
RUNX1	hTFtarget	NC_000002.12:c238302065-238300066	63	73	+	13.7121	6.93e-06	0.0276	TTCTGTGGTTT
STAT1	hTFtarget	NC_000002.12:c238302065-238300066	1849	1866	+	14.4225	6.97e-06	0.0259	TTTTTCTTTCTTTTTTTT
PLAG1	database	NC_000002.12:c238302065-238300066	1294	1310	-	14.4157	6.99e-06	0.0277	GAGGGCCTGGGTAGGGC
SMAD4	hTFtarget	NC_000002.12:c238302065-238300066	228	243	+	14.1447	7.01e-06	0.0264	TGGAAATGAATAGAAG
PRAME	hTFtarget	NC_000002.12:c238302065-238300066	750	761	-	14.5526	7.02e-06	0.0279	GGGAGGCGGAGG
MYC	hTFtarget	NC_000002.12:c238302065-238300066	1801	1812	+	14.2879	7.05e-06	0.0281	GGCCATGTGGGC
FOXD3	database	NC_000002.12:c238302065-238300066	70	81	+	13.7174	7.07e-06	0.0245	GTTTATTTGTTT
USF1	hTFtarget	NC_000002.12:c238302065-238300066	747	762	+	13.9605	7.08e-06	0.0281	CAACCTCCGCCTCCCG
MAFK	hTFtarget	NC_000002.12:c238302065-238300066	1307	1318	+	14.3182	7.09e-06	0.0282	CCTCACTCAGCA
GTF2I	hTFtarget	NC_000002.12:c238302065-238300066	1145	1166	+	13.6875	7.12e-06	0.0281	CCTCTTGGCCTTTGACCTCAAG
MAF	database	NC_000002.12:c238302065-238300066	1308	1318	-	13.2088	7.15e-06	0.0187	TGCTGAGTGAG
FOXM1	database	NC_000002.12:c238302065-238300066	71	83	+	13.1569	7.18e-06	0.028	TTTATTTGTTTTC
RFX2	hTFtarget	NC_000002.12:c238302065-238300066	908	919	-	14.1974	7.19e-06	0.0228	GGTGGGCGGGTC
SPI1	hTFtarget	NC_000002.12:c238302065-238300066	908	919	-	14.4	7.19e-06	0.0285	GGTGGGCGGGTC
HCFC1	hTFtarget	NC_000002.12:c238302065-238300066	889	910	+	12.75	7.29e-06	0.0288	CGAACTCCTGACCCCAGGTGAC
SP1	hTFtarget	NC_000002.12:c238302065-238300066	908	919	-	14.3	7.29e-06	0.0282	GGTGGGCGGGTC
SPI1	hTFtarget	NC_000002.12:c238302065-238300066	906	921	+	14.1316	7.3e-06	0.0289	GTGACCCGCCCACCTC
XBP1	hTFtarget	NC_000002.12:c238302065-238300066	1691	1702	+	14.3571	7.34e-06	0.0292	GGCCACGTTGGC
SPI1	hTFtarget	NC_000002.12:c238302065-238300066	908	919	-	14.3684	7.35e-06	0.0292	GGTGGGCGGGTC
ZNF384	hTFtarget	NC_000002.12:c238302065-238300066	1845	1869	-	7.30556	7.35e-06	0.00209	ATAAAAAAAAAGAAAGAAAAAATAT
PPARG	hTFtarget	NC_000002.12:c238302065-238300066	1150	1165	-	13.9848	7.38e-06	0.0283	TTGAGGTCAAAGGCCA
SPI1	hTFtarget	NC_000002.12:c238302065-238300066	747	762	+	14.2429	7.41e-06	0.0293	CAACCTCCGCCTCCCG
SP2	hTFtarget	NC_000002.12:c238302065-238300066	742	765	+	13.2763	7.48e-06	0.0293	CACTGCAACCTCCGCCTCCCGAGT
TAF1	hTFtarget	NC_000002.12:c238302065-238300066	21	44	-	14.0263	7.49e-06	0.0293	GACCAGGAATGACTGTGAGGGCAA
DDX5	hTFtarget	NC_000002.12:c238302065-238300066	621	636	+	14.039	7.56e-06	0.0287	CACACCCCTAAAAACC
SIX5	hTFtarget	NC_000002.12:c238302065-238300066	1326	1337	+	14.0658	7.59e-06	0.03	GCCTCCTTTGTA
AR	hTFtarget	NC_000002.12:c238302065-238300066	230	241	+	14.2105	7.62e-06	0.0303	GAAATGAATAGA
RUNX1	hTFtarget	NC_000002.12:c238302065-238300066	65	75	-	14.0606	7.62e-06	0.0302	ATAAACCACAG
BTAF1	hTFtarget	NC_000002.12:c238302065-238300066	1861	1876	-	14.0256	7.65e-06	0.00282	TGGAAAAATAAAAAAA
USF1	hTFtarget	NC_000002.12:c238302065-238300066	901	912	+	14.4474	7.66e-06	0.0305	CCCAGGTGACCC
ERG	hTFtarget	NC_000002.12:c238302065-238300066	1084	1095	+	14.3684	7.68e-06	0.0301	CTTCCTGCATCC
NF1	database	NC_000002.12:c238302065-238300066	1946	1963	-	13.1098	7.69e-06	0.0151	CTTTGGCAAGGACACCAG
MYC	hTFtarget	NC_000002.12:c238302065-238300066	1802	1812	+	14.1212	7.72e-06	0.0307	GCCATGTGGGC
TAF1	hTFtarget	NC_000002.12:c238302065-238300066	735	756	+	13.3158	7.73e-06	0.0305	CTTGGCTCACTGCAACCTCCGC
SMARCA4	hTFtarget	NC_000002.12:c238302065-238300066	901	925	+	13.8831	7.77e-06	0.0303	CCCAGGTGACCCGCCCACCTCAGCC
SPI1	hTFtarget	NC_000002.12:c238302065-238300066	899	920	+	13.6857	7.77e-06	0.0221	ACCCCAGGTGACCCGCCCACCT
KLF4	hTFtarget	NC_000002.12:c238302065-238300066	821	832	-	14.3	7.79e-06	0.0309	GCCGGGCGTGGT
ZFP42	hTFtarget	NC_000002.12:c238302065-238300066	908	919	-	14.1316	7.81e-06	0.0309	GGTGGGCGGGTC
MYC	hTFtarget	NC_000002.12:c238302065-238300066	1849	1863	+	13.974	7.84e-06	0.0295	TTTTTCTTTCTTTTT
SPI1	hTFtarget	NC_000002.12:c238302065-238300066	746	761	+	13.9571	7.85e-06	0.031	GCAACCTCCGCCTCCC
RARB	database	NC_000002.12:c238302065-238300066	1196	1206	+	14.0204	7.91e-06	0.0164	GAGGTCAGCCC
MYC	hTFtarget	NC_000002.12:c238302065-238300066	1801	1812	+	14.2273	7.91e-06	0.0315	GGCCATGTGGGC
SOX17	hTFtarget	NC_000002.12:c238302065-238300066	37	51	+	14.1857	7.91e-06	0.031	TCCTGGTCTGTATCT
CTCF	hTFtarget	NC_000002.12:c238302065-238300066	712	727	-	14.0921	7.91e-06	0.031	CATTGCACTGCAGCTT
GTF2I	hTFtarget	NC_000002.12:c238302065-238300066	1019	1034	-	13.7857	8.02e-06	0.0158	TTTGTGCCTCATGTTG
IRF5	hTFtarget	NC_000002.12:c238302065-238300066	891	906	+	13.8312	8.03e-06	0.0157	AACTCCTGACCCCAGG
ESR2	hTFtarget	NC_000002.12:c238302065-238300066	1196	1211	-	13.9394	8.04e-06	0.0318	AGTCCGGGCTGACCTC
SPI1	hTFtarget	NC_000002.12:c238302065-238300066	746	761	+	14.1	8.04e-06	0.0318	GCAACCTCCGCCTCCC
NCOR2	hTFtarget	NC_000002.12:c238302065-238300066	65	73	-	14.5	8.06e-06	0.0321	AAACCACAG
HNF1B	hTFtarget	NC_000002.12:c238302065-238300066	1887	1902	+	13.9697	8.07e-06	0.0186	TGTTACACATTAACTA
MYC	hTFtarget	NC_000002.12:c238302065-238300066	1801	1812	-	14.0455	8.12e-06	0.0323	GCCCACATGGCC
MYC	hTFtarget	NC_000002.12:c238302065-238300066	1802	1812	+	14.2727	8.12e-06	0.0323	GCCATGTGGGC
PALB2	hTFtarget	NC_000002.12:c238302065-238300066	588	603	+	14.1429	8.13e-06	0.0297	GGTTTTTCTTCCAGAT
POLR2A	hTFtarget	NC_000002.12:c238302065-238300066	745	760	+	13.6714	8.14e-06	0.0263	TGCAACCTCCGCCTCC
SP1	hTFtarget	NC_000002.12:c238302065-238300066	908	919	+	14.2571	8.27e-06	0.0329	GACCCGCCCACC
RARB	database	NC_000002.12:c238302065-238300066	1153	1163	-	13.9898	8.29e-06	0.0164	GAGGTCAAAGG
MYC	hTFtarget	NC_000002.12:c238302065-238300066	1849	1864	-	13.75	8.3e-06	0.0317	AAAAAAGAAAGAAAAA
SPI1	hTFtarget	NC_000002.12:c238302065-238300066	908	919	-	14.3026	8.3e-06	0.0329	GGTGGGCGGGTC
POLR2A	hTFtarget	NC_000002.12:c238302065-238300066	744	759	+	13.1842	8.32e-06	0.033	CTGCAACCTCCGCCTC
MYF6	database	NC_000002.12:c238302065-238300066	171	186	+	13.7927	8.37e-06	0.0331	CAGCAACAGTTGTTCA
SPI1	hTFtarget	NC_000002.12:c238302065-238300066	906	921	+	13.9286	8.4e-06	0.0332	GTGACCCGCCCACCTC
POU2F1	hTFtarget	NC_000002.12:c238302065-238300066	777	792	-	13.6579	8.42e-06	0.0334	GGAGGCTGAGGCAGGA
MYC	hTFtarget	NC_000002.12:c238302065-238300066	910	925	+	12.8421	8.44e-06	0.0238	CCCGCCCACCTCAGCC
EZH2	hTFtarget	NC_000002.12:c238302065-238300066	110	131	-	12.314	8.46e-06	0.0103	AGAGATTATAAACAAATAAAGT
MYC	hTFtarget	NC_000002.12:c238302065-238300066	1802	1812	+	14.2424	8.47e-06	0.0337	GCCATGTGGGC
MYC	hTFtarget	NC_000002.12:c238302065-238300066	1802	1812	+	14.2424	8.47e-06	0.0337	GCCATGTGGGC
ZNF274	hTFtarget	NC_000002.12:c238302065-238300066	1273	1287	-	12.6857	8.49e-06	0.0336	GCTCTCCCACATATT
RUNX2	database	NC_000002.12:c238302065-238300066	65	75	+	13.1707	8.5e-06	0.0338	CTGTGGTTTAT
SPI1	hTFtarget	NC_000002.12:c238302065-238300066	908	919	-	14.2237	8.5e-06	0.0337	GGTGGGCGGGTC
SPI1	hTFtarget	NC_000002.12:c238302065-238300066	907	918	-	14.1316	8.53e-06	0.0339	GTGGGCGGGTCA
FOXP1	database	NC_000002.12:c238302065-238300066	255	274	-	-3.80952	8.55e-06	0.0208	TTTTTTGTATTGTGAAGTTA
CTCF	hTFtarget	NC_000002.12:c238302065-238300066	715	724	-	14.0526	8.59e-06	0.0341	TGCACTGCAG
IRF5	hTFtarget	NC_000002.12:c238302065-238300066	1854	1869	-	9.20779	8.61e-06	0.00314	ATAAAAAAAAAGAAAG
SPI1	hTFtarget	NC_000002.12:c238302065-238300066	896	911	+	13.6974	8.61e-06	0.0342	CTGACCCCAGGTGACC
RXRA	hTFtarget	NC_000002.12:c238302065-238300066	1149	1166	-	13.8289	8.64e-06	0.0336	CTTGAGGTCAAAGGCCAA
CDK9	hTFtarget	NC_000002.12:c238302065-238300066	1855	1870	-	13.9615	8.65e-06	0.0164	AATAAAAAAAAAGAAA
ZNF263	hTFtarget	NC_000002.12:c238302065-238300066	1364	1375	-	14.1	8.65e-06	0.0342	CCACTCCTCCTC
PRDM1	hTFtarget	NC_000002.12:c238302065-238300066	245	269	+	13.5783	8.7e-06	0.0319	CAAATAAAAATAACTTCACAATACA
SPI1	hTFtarget	NC_000002.12:c238302065-238300066	908	919	+	14.1711	8.7e-06	0.0345	GACCCGCCCACC
POLR2A	hTFtarget	NC_000002.12:c238302065-238300066	743	762	+	12.878	8.72e-06	0.0344	ACTGCAACCTCCGCCTCCCG
ETS1	hTFtarget	NC_000002.12:c238302065-238300066	890	905	-	13.7105	8.77e-06	0.0346	CTGGGGTCAGGAGTTC
SPI1	hTFtarget	NC_000002.12:c238302065-238300066	746	761	-	14.0429	8.8e-06	0.0349	GGGAGGCGGAGGTTGC
SPI1	hTFtarget	NC_000002.12:c238302065-238300066	908	919	-	14.2237	8.85e-06	0.0351	GGTGGGCGGGTC
SPI1	hTFtarget	NC_000002.12:c238302065-238300066	1987	2000	-	13.4211	8.85e-06	0.0352	GGCACAGGGGCAGT
BCL3	hTFtarget	NC_000002.12:c238302065-238300066	1806	1821	-	13.4697	8.86e-06	0.0351	CACAGATACGCCCACA
POLR3A	hTFtarget	NC_000002.12:c238302065-238300066	817	832	-	13.9	8.9e-06	0.0177	GCCGGGCGTGGTGGTG
SPI1	hTFtarget	NC_000002.12:c238302065-238300066	908	919	-	14.1184	8.93e-06	0.0306	GGTGGGCGGGTC
FLI1	hTFtarget	NC_000002.12:c238302065-238300066	65	73	-	14.7632	8.94e-06	0.0356	AAACCACAG
FOXM1	hTFtarget	NC_000002.12:c238302065-238300066	65	73	-	13.6842	8.94e-06	0.0355	AAACCACAG
HDAC1	hTFtarget	NC_000002.12:c238302065-238300066	65	73	-	14.9211	8.94e-06	0.0351	AAACCACAG
LHX2	hTFtarget	NC_000002.12:c238302065-238300066	65	73	-	14.4474	8.94e-06	0.0355	AAACCACAG
MYB	hTFtarget	NC_000002.12:c238302065-238300066	65	73	+	13.8182	8.94e-06	0.0355	CTGTGGTTT
MYB	hTFtarget	NC_000002.12:c238302065-238300066	65	73	-	14.0286	8.94e-06	0.0356	AAACCACAG
BCL6	hTFtarget	NC_000002.12:c238302065-238300066	65	73	-	14.5921	8.94e-06	0.0348	AAACCACAG
SPI1	hTFtarget	NC_000002.12:c238302065-238300066	65	73	+	13.5658	8.94e-06	0.0342	CTGTGGTTT
TCF12	hTFtarget	NC_000002.12:c238302065-238300066	65	73	-	14	8.94e-06	0.0355	AAACCACAG
TEAD4	hTFtarget	NC_000002.12:c238302065-238300066	64	72	-	14.3158	8.94e-06	0.0356	AACCACAGA
MYC	hTFtarget	NC_000002.12:c238302065-238300066	1802	1812	+	14.1515	8.97e-06	0.0357	GCCATGTGGGC
RUNX1	hTFtarget	NC_000002.12:c238302065-238300066	1080	1091	+	14.0789	8.99e-06	0.0358	CACCCTTCCTGC
RCOR1	hTFtarget	NC_000002.12:c238302065-238300066	777	792	+	13.507	9.01e-06	0.0353	TCCTGCCTCAGCCTCC
RELA	hTFtarget	NC_000002.12:c238302065-238300066	563	584	+	13.592	9.01e-06	0.0331	CTATGAAAATTTGGGCATTCCT
UBTF	hTFtarget	NC_000002.12:c238302065-238300066	752	760	-	13.0833	9.01e-06	0.0351	GGAGGCGGA
CTCF	hTFtarget	NC_000002.12:c238302065-238300066	713	724	-	13.9605	9.04e-06	0.0359	TGCACTGCAGCT
RUNX1	hTFtarget	NC_000002.12:c238302065-238300066	63	74	-	14.2273	9.12e-06	0.0363	TAAACCACAGAA
PAX6	hTFtarget	NC_000002.12:c238302065-238300066	1978	1993	-	14	9.18e-06	0.0364	GGGCAGTCATCTGTGA
SPI1	hTFtarget	NC_000002.12:c238302065-238300066	908	919	-	13.9857	9.19e-06	0.0363	GGTGGGCGGGTC
YY1	hTFtarget	NC_000002.12:c238302065-238300066	779	800	+	11.5132	9.23e-06	0.0182	CTGCCTCAGCCTCCCAAGTAGC
POLR2A	hTFtarget	NC_000002.12:c238302065-238300066	777	792	-	13.5526	9.24e-06	0.0183	GGAGGCTGAGGCAGGA
SPI1	hTFtarget	NC_000002.12:c238302065-238300066	908	919	-	14.0132	9.24e-06	0.0367	GGTGGGCGGGTC
FOXO1	database	NC_000002.12:c238302065-238300066	73	88	+	13.7229	9.28e-06	0.035	TATTTGTTTTCATCAT
EP300	hTFtarget	NC_000002.12:c238302065-238300066	742	757	+	13.0789	9.31e-06	0.0188	CACTGCAACCTCCGCC
IRF4	database	NC_000002.12:c238302065-238300066	1850	1865	-	13.9661	9.32e-06	0.0119	AAAAAAAGAAAGAAAA
ETS1	hTFtarget	NC_000002.12:c238302065-238300066	890	912	-	7.77143	9.33e-06	0.0368	GGGTCACCTGGGGTCAGGAGTTC
CTCF	hTFtarget	NC_000002.12:c238302065-238300066	715	723	+	14.3415	9.34e-06	0.0361	CTGCAGTGC
HAND2	hTFtarget	NC_000002.12:c238302065-238300066	37	52	+	13.9848	9.38e-06	0.0371	TCCTGGTCTGTATCTG
SPI1	hTFtarget	NC_000002.12:c238302065-238300066	902	919	+	13.5789	9.39e-06	0.0372	CCAGGTGACCCGCCCACC
HIRA	hTFtarget	NC_000002.12:c238302065-238300066	1865	1876	+	14.0658	9.43e-06	0.0356	TTTATTTTTCCA
CTCF	hTFtarget	NC_000002.12:c238302065-238300066	713	724	-	14.0658	9.45e-06	0.0375	TGCACTGCAGCT
IRF1	hTFtarget	NC_000002.12:c238302065-238300066	1848	1863	-	12.9697	9.46e-06	0.0358	AAAAAGAAAGAAAAAA
NFYA	hTFtarget	NC_000002.12:c238302065-238300066	908	919	-	14.1842	9.47e-06	0.0212	GGTGGGCGGGTC
GLYR1	hTFtarget	NC_000002.12:c238302065-238300066	742	761	-	11.4024	9.49e-06	0.00937	GGGAGGCGGAGGTTGCAGTG
POLR2A	hTFtarget	NC_000002.12:c238302065-238300066	778	792	-	13.1447	9.49e-06	0.0211	GGAGGCTGAGGCAGG
POLR3A	hTFtarget	NC_000002.12:c238302065-238300066	837	852	-	13.6795	9.51e-06	0.0113	ACTAAAAATACAAAAA
EP300	hTFtarget	NC_000002.12:c238302065-238300066	745	760	+	13.0395	9.51e-06	0.0188	TGCAACCTCCGCCTCC
CBX3	hTFtarget	NC_000002.12:c238302065-238300066	226	241	+	13.5769	9.54e-06	0.0373	ATTGGAAATGAATAGA
ERG	hTFtarget	NC_000002.12:c238302065-238300066	1849	1873	+	-13.9342	9.54e-06	0.0179	TTTTTCTTTCTTTTTTTTTATTTTT
SPI1	hTFtarget	NC_000002.12:c238302065-238300066	744	765	-	13.6	9.55e-06	0.0191	ACTCGGGAGGCGGAGGTTGCAG
XBP1	hTFtarget	NC_000002.12:c238302065-238300066	1692	1702	-	14.0857	9.62e-06	0.0383	GCCAACGTGGC
HAND1	hTFtarget	NC_000002.12:c238302065-238300066	1210	1225	-	13.9714	9.64e-06	0.0377	TGAGGAGAGCCAGAAG
ZNF384	hTFtarget	NC_000002.12:c238302065-238300066	1839	1863	-	6.41667	9.64e-06	0.00254	AAAAAGAAAGAAAAAATATGTAGCA
POLR2A	hTFtarget	NC_000002.12:c238302065-238300066	777	792	+	13.3158	9.65e-06	0.0128	TCCTGCCTCAGCCTCC
E2F7	hTFtarget	NC_000002.12:c238302065-238300066	1361	1376	-	13.6857	9.66e-06	0.038	GCCACTCCTCCTCTTC
MAF	database	NC_000002.12:c238302065-238300066	779	789	-	12.8681	9.68e-06	0.0187	GGCTGAGGCAG
MYC	hTFtarget	NC_000002.12:c238302065-238300066	747	762	+	13.5526	9.68e-06	0.0382	CAACCTCCGCCTCCCG
SPI1	hTFtarget	NC_000002.12:c238302065-238300066	746	761	-	13.8571	9.68e-06	0.0383	GGGAGGCGGAGGTTGC
SP2	hTFtarget	NC_000002.12:c238302065-238300066	358	379	+	13.5385	9.69e-06	0.00658	ATAGGTTTCTTATTTTATATTT
STAT1	hTFtarget	NC_000002.12:c238302065-238300066	1093	1108	-	9.11842	9.69e-06	0.0377	CCAATTGTTTCCTGGA
FOXI1	database	NC_000002.12:c238302065-238300066	70	81	+	13.9239	9.7e-06	0.0368	GTTTATTTGTTT
SPI1	hTFtarget	NC_000002.12:c238302065-238300066	902	923	-	13.5714	9.72e-06	0.0191	CTGAGGTGGGCGGGTCACCTGG
MYC	hTFtarget	NC_000002.12:c238302065-238300066	1801	1812	-	14.0303	9.75e-06	0.0388	GCCCACATGGCC
SPI1	hTFtarget	NC_000002.12:c238302065-238300066	746	761	+	13.9286	9.75e-06	0.0386	GCAACCTCCGCCTCCC
RB1	hTFtarget	NC_000002.12:c238302065-238300066	1365	1376	+	13.9079	9.81e-06	0.0195	AGGAGGAGTGGC
SPI1	hTFtarget	NC_000002.12:c238302065-238300066	908	919	-	13.9857	9.84e-06	0.0195	GGTGGGCGGGTC
SPI1	hTFtarget	NC_000002.12:c238302065-238300066	746	761	+	13.7857	9.85e-06	0.0389	GCAACCTCCGCCTCCC
YY1	hTFtarget	NC_000002.12:c238302065-238300066	774	789	+	12.8026	9.85e-06	0.0195	TTCTCCTGCCTCAGCC
NFYB	hTFtarget	NC_000002.12:c238302065-238300066	748	762	+	13.6053	9.87e-06	0.0391	AACCTCCGCCTCCCG
TCF4	hTFtarget	NC_000002.12:c238302065-238300066	230	241	-	13.6579	9.88e-06	0.0372	TCTATTCATTTC
SPI1	hTFtarget	NC_000002.12:c238302065-238300066	908	919	-	13.7763	9.89e-06	0.0393	GGTGGGCGGGTC
PAX5	database	NC_000002.12:c238302065-238300066	782	789	-	13.6552	9.9e-06	0.0197	GGCTGAGG
PAX5	database	NC_000002.12:c238302065-238300066	918	925	-	13.6552	9.9e-06	0.0197	GGCTGAGG
SPI1	hTFtarget	NC_000002.12:c238302065-238300066	1530	1545	+	13.8182	9.92e-06	0.0369	ACAATGGACACTTTAT
MED1	hTFtarget	NC_000002.12:c238302065-238300066	1850	1865	+	13.7792	9.94e-06	0.0157	TTTTCTTTCTTTTTTT
RBL2	hTFtarget	NC_000002.12:c238302065-238300066	1361	1372	+	14.2237	9.95e-06	0.0197	GAAGAGGAGGAG
SP2	hTFtarget	NC_000002.12:c238302065-238300066	14	38	+	13.4868	9.95e-06	0.0393	CTATTTGTTGCCCTCACAGTCATTC
MYC	hTFtarget	NC_000002.12:c238302065-238300066	1801	1812	+	13.8485	9.96e-06	0.0396	GGCCATGTGGGC
SPI1	hTFtarget	NC_000002.12:c238302065-238300066	746	761	-	13.7143	9.98e-06	0.0395	GGGAGGCGGAGGTTGC
KDM1A	hTFtarget	NC_000002.12:c238302065-238300066	1858	1880	+	12.7895	1e-05	0.0373	CTTTTTTTTTATTTTTCCAGAGA
SPI1	hTFtarget	NC_000002.12:c238302065-238300066	746	761	+	14.1316	1e-05	0.0397	GCAACCTCCGCCTCCC
ZNF274	hTFtarget	NC_000002.12:c238302065-238300066	1476	1491	+	13.6761	1e-05	0.0394	GACTTATAGCAAAAGG
NFIC	hTFtarget	NC_000002.12:c238302065-238300066	1698	1713	-	14	1.01e-05	0.0401	CCTGGGTTCAGGCCAA
ESRRA	hTFtarget	NC_000002.12:c238302065-238300066	729	740	-	13.7632	1.02e-05	0.0401	GCCAAGGTCGCG
HNF1B	hTFtarget	NC_000002.12:c238302065-238300066	1886	1901	-	13.5758	1.02e-05	0.0186	AGTTAATGTGTAACAG
SPI1	hTFtarget	NC_000002.12:c238302065-238300066	908	919	+	13.9	1.02e-05	0.0406	GACCCGCCCACC
FOS	hTFtarget	NC_000002.12:c238302065-238300066	908	919	-	14.0132	1.03e-05	0.0326	GGTGGGCGGGTC
SPI1	hTFtarget	NC_000002.12:c238302065-238300066	747	762	-	13.6429	1.03e-05	0.0409	CGGGAGGCGGAGGTTG
CTCF	hTFtarget	NC_000002.12:c238302065-238300066	713	724	+	13.8947	1.03e-05	0.0411	AGCTGCAGTGCA
SMAD2	database	NC_000002.12:c238302065-238300066	960	970	+	13.3265	1.04e-05	0.0413	GTGCCTGGCTG
SP4	database	NC_000002.12:c238302065-238300066	908	918	+	13.9286	1.04e-05	0.0414	GACCCGCCCAC
FLI1	hTFtarget	NC_000002.12:c238302065-238300066	1080	1095	+	13.9242	1.04e-05	0.0414	CACCCTTCCTGCATCC
ZNF384	hTFtarget	NC_000002.12:c238302065-238300066	1840	1864	-	6.15278	1.04e-05	0.00257	AAAAAAGAAAGAAAAAATATGTAGC
HNF4G	database	NC_000002.12:c238302065-238300066	1150	1161	-	14.1284	1.05e-05	0.0415	GGTCAAAGGCCA
FOXJ1	database	NC_000002.12:c238302065-238300066	112	127	-	13.2892	1.05e-05	0.0381	ATTATAAACAAATAAA
KLF5	hTFtarget	NC_000002.12:c238302065-238300066	904	919	-	13.9242	1.05e-05	0.036	GGTGGGCGGGTCACCT
NRF1	hTFtarget	NC_000002.12:c238302065-238300066	751	762	+	13.7	1.05e-05	0.0415	CTCCGCCTCCCG
POLR2A	hTFtarget	NC_000002.12:c238302065-238300066	746	760	-	13.3429	1.05e-05	0.0417	GGAGGCGGAGGTTGC
SPI1	hTFtarget	NC_000002.12:c238302065-238300066	902	919	+	13.4605	1.05e-05	0.0284	CCAGGTGACCCGCCCACC
POLR3A	hTFtarget	NC_000002.12:c238302065-238300066	777	798	+	8.89474	1.06e-05	0.0211	TCCTGCCTCAGCCTCCCAAGTA
RUNX2	hTFtarget	NC_000002.12:c238302065-238300066	62	73	+	12.8485	1.06e-05	0.0418	TTTCTGTGGTTT
ELF3	database	NC_000002.12:c238302065-238300066	1941	1954	-	14.0204	1.07e-05	0.0193	GGACACCAGGAACT
FOXM1	hTFtarget	NC_000002.12:c238302065-238300066	1197	1212	-	13.3239	1.07e-05	0.0424	AAGTCCGGGCTGACCT
KLF1	hTFtarget	NC_000002.12:c238302065-238300066	1810	1821	-	13.7895	1.07e-05	0.0423	CACAGATACGCC
NFYA	hTFtarget	NC_000002.12:c238302065-238300066	750	761	-	14.0263	1.07e-05	0.0212	GGGAGGCGGAGG
NFYB	hTFtarget	NC_000002.12:c238302065-238300066	909	920	-	10.2763	1.07e-05	0.0426	AGGTGGGCGGGT
MEF2C	database	NC_000002.12:c238302065-238300066	180	194	+	13.7458	1.08e-05	0.0314	TTGTTCAAAATAGCA
ARRB1	hTFtarget	NC_000002.12:c238302065-238300066	226	241	+	10.75	1.08e-05	0.0402	ATTGGAAATGAATAGA
KDM5B	hTFtarget	NC_000002.12:c238302065-238300066	1850	1874	-	12.1923	1.08e-05	0.0136	GAAAAATAAAAAAAAAGAAAGAAAA
MYC	hTFtarget	NC_000002.12:c238302065-238300066	1802	1813	+	13.8182	1.08e-05	0.0432	GCCATGTGGGCG
STAT1	hTFtarget	NC_000002.12:c238302065-238300066	1848	1863	+	13.5634	1.08e-05	0.0409	TTTTTTCTTTCTTTTT
PDX1	database	NC_000002.12:c238302065-238300066	207	215	-	14.0357	1.09e-05	0.0404	AGTAATTAG
FOXM1	hTFtarget	NC_000002.12:c238302065-238300066	983	991	+	12.7662	1.09e-05	0.0401	TTTTCAAAC
SPI1	hTFtarget	NC_000002.12:c238302065-238300066	745	760	+	13.6316	1.09e-05	0.0431	TGCAACCTCCGCCTCC
MAFK	hTFtarget	NC_000002.12:c238302065-238300066	1307	1318	+	13.7121	1.1e-05	0.0437	CCTCACTCAGCA
SMAD2/SMAD3	hTFtarget	NC_000002.12:c238302065-238300066	1036	1044	+	14.3026	1.1e-05	0.0436	ATCAGCAGG
SP2	hTFtarget	NC_000002.12:c238302065-238300066	1848	1869	+	13.3846	1.1e-05	0.00658	TTTTTTCTTTCTTTTTTTTTAT
SPI1	hTFtarget	NC_000002.12:c238302065-238300066	750	761	-	13.9857	1.1e-05	0.0435	GGGAGGCGGAGG
STAT5A	hTFtarget	NC_000002.12:c238302065-238300066	1093	1108	-	9.23684	1.1e-05	0.0433	CCAATTGTTTCCTGGA
TP53	hTFtarget	NC_000002.12:c238302065-238300066	1297	1305	-	14.6711	1.1e-05	0.0437	CCTGGGTAG
ZNF217	hTFtarget	NC_000002.12:c238302065-238300066	1712	1733	+	13.5395	1.1e-05	0.043	GGGCAAGCAGGGCAGGCTTCTT
KDM1A	hTFtarget	NC_000002.12:c238302065-238300066	1806	1821	+	12.9861	1.11e-05	0.0439	TGTGGGCGTATCTGTG
E2F4	hTFtarget	NC_000002.12:c238302065-238300066	750	761	-	13.9079	1.11e-05	0.0441	GGGAGGCGGAGG
ESR1	hTFtarget	NC_000002.12:c238302065-238300066	1197	1212	-	13.5857	1.12e-05	0.0441	AAGTCCGGGCTGACCT
ESR1	hTFtarget	NC_000002.12:c238302065-238300066	1720	1728	+	13.8684	1.12e-05	0.0448	AGGGCAGGC
SPI1	hTFtarget	NC_000002.12:c238302065-238300066	750	761	-	13.8816	1.12e-05	0.0414	GGGAGGCGGAGG
SPI1	hTFtarget	NC_000002.12:c238302065-238300066	908	919	+	13.8947	1.12e-05	0.0446	GACCCGCCCACC
HNF1A	database	NC_000002.12:c238302065-238300066	1887	1901	-	13.4675	1.13e-05	0.0405	AGTTAATGTGTAACA
HNF1A	database	NC_000002.12:c238302065-238300066	1887	1901	-	13.6556	1.13e-05	0.0389	AGTTAATGTGTAACA
MYC	hTFtarget	NC_000002.12:c238302065-238300066	1802	1811	+	14.1	1.13e-05	0.045	GCCATGTGGG
SPI1	hTFtarget	NC_000002.12:c238302065-238300066	741	762	+	13.0143	1.13e-05	0.0221	TCACTGCAACCTCCGCCTCCCG
TRIM28	hTFtarget	NC_000002.12:c238302065-238300066	1849	1873	+	11.8929	1.13e-05	0.0417	TTTTTCTTTCTTTTTTTTTATTTTT
CTCF	hTFtarget	NC_000002.12:c238302065-238300066	714	724	-	13.6974	1.13e-05	0.045	TGCACTGCAGC
TCF3	database	NC_000002.12:c238302065-238300066	804	819	+	14.0526	1.14e-05	0.0453	GATTACAGGTGTGCAC
IRF1	hTFtarget	NC_000002.12:c238302065-238300066	1850	1865	+	13.4857	1.14e-05	0.0435	TTTTCTTTCTTTTTTT
SPI1	hTFtarget	NC_000002.12:c238302065-238300066	744	761	-	13.4342	1.14e-05	0.0449	GGGAGGCGGAGGTTGCAG
SPI1	hTFtarget	NC_000002.12:c238302065-238300066	577	585	-	14.0395	1.14e-05	0.0436	AAGGAATGC
FOXJ3	database	NC_000002.12:c238302065-238300066	1860	1872	+	14.0299	1.15e-05	0.0416	TTTTTTTTATTTT
ESR1	hTFtarget	NC_000002.12:c238302065-238300066	1196	1211	+	13.4242	1.15e-05	0.0455	GAGGTCAGCCCGGACT
SPI1	hTFtarget	NC_000002.12:c238302065-238300066	907	918	+	13.6184	1.15e-05	0.0457	TGACCCGCCCAC
TAF1	hTFtarget	NC_000002.12:c238302065-238300066	742	757	-	12.9868	1.15e-05	0.0455	GGCGGAGGTTGCAGTG
FOXP1	database	NC_000002.12:c238302065-238300066	1845	1864	+	-4.78571	1.16e-05	0.0208	ATATTTTTTCTTTCTTTTTT
HMGA1	database	NC_000002.12:c238302065-238300066	671	685	+	11.6373	1.16e-05	0.0421	AGTTCATTTTTTTTT
GATA1	hTFtarget	NC_000002.12:c238302065-238300066	1080	1091	-	13.8158	1.16e-05	0.0462	GCAGGAAGGGTG
BARX2	hTFtarget	NC_000002.12:c238302065-238300066	750	761	-	13.8143	1.16e-05	0.0462	GGGAGGCGGAGG
PRDM1	hTFtarget	NC_000002.12:c238302065-238300066	1764	1777	-	13.4697	1.16e-05	0.0441	CCCAGTGAAAGTGG
PRDM1	hTFtarget	NC_000002.12:c238302065-238300066	1765	1781	+	13.2714	1.16e-05	0.0449	CACTTTCACTGGGGGTC
SP4	hTFtarget	NC_000002.12:c238302065-238300066	907	918	+	13.1714	1.16e-05	0.046	TGACCCGCCCAC
SPI1	hTFtarget	NC_000002.12:c238302065-238300066	908	919	-	13.7143	1.16e-05	0.0459	GGTGGGCGGGTC
STAT2	hTFtarget	NC_000002.12:c238302065-238300066	750	761	-	13.6143	1.16e-05	0.046	GGGAGGCGGAGG
YY1	hTFtarget	NC_000002.12:c238302065-238300066	745	760	-	12.8553	1.16e-05	0.0231	GGAGGCGGAGGTTGCA
IRF1	hTFtarget	NC_000002.12:c238302065-238300066	1846	1863	-	10.8939	1.17e-05	0.0374	AAAAAGAAAGAAAAAATA
IRF2	hTFtarget	NC_000002.12:c238302065-238300066	280	291	-	13.8571	1.17e-05	0.0434	AAAGCAAAAGCA
MED1	hTFtarget	NC_000002.12:c238302065-238300066	1852	1867	+	13.4805	1.17e-05	0.021	TTCTTTCTTTTTTTTT
ESRRA	hTFtarget	NC_000002.12:c238302065-238300066	730	741	-	13.5909	1.18e-05	0.0468	AGCCAAGGTCGC
KLF4	hTFtarget	NC_000002.12:c238302065-238300066	1193	1204	+	13.4342	1.18e-05	0.0234	GCTGAGGTCAGC
MAX	hTFtarget	NC_000002.12:c238302065-238300066	750	761	+	13.4342	1.18e-05	0.0442	CCTCCGCCTCCC
BRD4	hTFtarget	NC_000002.12:c238302065-238300066	1854	1875	-	13.4487	1.18e-05	0.0239	GGAAAAATAAAAAAAAAGAAAG
SP2	hTFtarget	NC_000002.12:c238302065-238300066	748	761	+	13.8143	1.18e-05	0.0468	AACCTCCGCCTCCC
ZBTB33	hTFtarget	NC_000002.12:c238302065-238300066	745	760	+	12.8421	1.18e-05	0.0469	TGCAACCTCCGCCTCC
E2F7	hTFtarget	NC_000002.12:c238302065-238300066	116	127	-	13.2338	1.18e-05	0.0425	ATTATAAACAAA
AIRE	database	NC_000002.12:c238302065-238300066	1499	1524	-	13.7978	1.19e-05	0.0439	ATTTCTCAAGGTTATTAAGGCTTCTT
NFE2	database	NC_000002.12:c238302065-238300066	778	793	+	13.4862	1.19e-05	0.0473	CCTGCCTCAGCCTCCC
KLF5	hTFtarget	NC_000002.12:c238302065-238300066	750	761	-	13.5658	1.19e-05	0.0474	GGGAGGCGGAGG
NFYB	hTFtarget	NC_000002.12:c238302065-238300066	908	919	-	13.6184	1.19e-05	0.0473	GGTGGGCGGGTC
POLR2A	hTFtarget	NC_000002.12:c238302065-238300066	743	757	-	12.7368	1.19e-05	0.0211	GGCGGAGGTTGCAGT
TAF1	hTFtarget	NC_000002.12:c238302065-238300066	776	791	-	12.4737	1.19e-05	0.0237	GAGGCTGAGGCAGGAG
ZNF143	hTFtarget	NC_000002.12:c238302065-238300066	1851	1871	-	13.1154	1.19e-05	0.0179	AAATAAAAAAAAAGAAAGAAA
EGR1	hTFtarget	NC_000002.12:c238302065-238300066	1297	1318	-	12.9744	1.19e-05	0.0424	TGCTGAGTGAGGGCCTGGGTAG
MYC	hTFtarget	NC_000002.12:c238302065-238300066	742	757	+	12.1316	1.2e-05	0.0238	CACTGCAACCTCCGCC
NFYA	hTFtarget	NC_000002.12:c238302065-238300066	908	919	-	13.6711	1.2e-05	0.045	GGTGGGCGGGTC
RARG	hTFtarget	NC_000002.12:c238302065-238300066	1197	1211	+	13.4857	1.2e-05	0.0476	AGGTCAGCCCGGACT
SP2	hTFtarget	NC_000002.12:c238302065-238300066	1850	1865	+	13.4306	1.2e-05	0.00763	TTTTCTTTCTTTTTTT
SPI1	hTFtarget	NC_000002.12:c238302065-238300066	745	760	-	13.4143	1.2e-05	0.0475	GGAGGCGGAGGTTGCA
SUZ12	hTFtarget	NC_000002.12:c238302065-238300066	776	791	+	12.75	1.2e-05	0.0419	CTCCTGCCTCAGCCTC
IKZF1	database	NC_000002.12:c238302065-238300066	788	795	-	12.1341	1.21e-05	0.048	TTGGGAGG
EHF	database	NC_000002.12:c238302065-238300066	1083	1090	+	14.377	1.21e-05	0.0478	CCTTCCTG
NR2F2	hTFtarget	NC_000002.12:c238302065-238300066	1148	1163	+	12.9848	1.21e-05	0.0463	CTTGGCCTTTGACCTC
CREBBP	hTFtarget	NC_000002.12:c238302065-238300066	1828	1839	+	13.6316	1.21e-05	0.0472	AAATAGATAAAT
HNF4A	hTFtarget	NC_000002.12:c238302065-238300066	1150	1158	-	14.1842	1.22e-05	0.0483	CAAAGGCCA
KDM5B	hTFtarget	NC_000002.12:c238302065-238300066	1849	1864	+	13.6667	1.22e-05	0.0157	TTTTTCTTTCTTTTTT
ZBTB7B	hTFtarget	NC_000002.12:c238302065-238300066	907	918	+	13.2368	1.22e-05	0.0483	TGACCCGCCCAC
ZEB1	database	NC_000002.12:c238302065-238300066	806	817	-	14.3211	1.23e-05	0.0488	GCACACCTGTAA
ESR1	hTFtarget	NC_000002.12:c238302065-238300066	1197	1212	-	13.4394	1.23e-05	0.0489	AAGTCCGGGCTGACCT
SPI1	hTFtarget	NC_000002.12:c238302065-238300066	741	765	+	12.8	1.23e-05	0.0371	TCACTGCAACCTCCGCCTCCCGAGT
TAF1	hTFtarget	NC_000002.12:c238302065-238300066	741	756	-	12.5921	1.23e-05	0.0277	GCGGAGGTTGCAGTGA
ZNF274	hTFtarget	NC_000002.12:c238302065-238300066	1727	1742	+	9.22857	1.23e-05	0.0488	GCTTCTTCCCTCCATG
ESR1	hTFtarget	NC_000002.12:c238302065-238300066	226	241	-	2.73684	1.24e-05	0.0488	TCTATTCATTTCCAAT
PPARG	hTFtarget	NC_000002.12:c238302065-238300066	1150	1165	+	13.1791	1.24e-05	0.0468	TGGCCTTTGACCTCAA
ETV4	hTFtarget	NC_000002.12:c238302065-238300066	1806	1827	-	9.85542	1.25e-05	0.0484	CTGTGACACAGATACGCCCACA
MAX	hTFtarget	NC_000002.12:c238302065-238300066	1801	1812	+	13.9143	1.25e-05	0.0496	GGCCATGTGGGC
SPI1	hTFtarget	NC_000002.12:c238302065-238300066	907	918	-	13.4737	1.25e-05	0.0498	GTGGGCGGGTCA
MED1	hTFtarget	NC_000002.12:c238302065-238300066	1859	1874	+	13.4935	1.26e-05	0.0157	TTTTTTTTTATTTTTC
STAT1	hTFtarget	NC_000002.12:c238302065-238300066	1093	1108	-	8.90789	1.26e-05	0.0489	CCAATTGTTTCCTGGA
STAT1	hTFtarget	NC_000002.12:c238302065-238300066	1093	1108	-	8.90789	1.26e-05	0.0489	CCAATTGTTTCCTGGA
MYEF2	database	NC_000002.12:c238302065-238300066	248	259	-	13.7921	1.27e-05	0.0452	AGTTATTTTTAT
CEBPA	database	NC_000002.12:c238302065-238300066	705	714	-	11.6556	1.28e-05	0.0504	CTTGGGCAAT
IRF5	hTFtarget	NC_000002.12:c238302065-238300066	1860	1875	-	7.90909	1.28e-05	0.00426	GGAAAAATAAAAAAAA
MYC	hTFtarget	NC_000002.12:c238302065-238300066	1801	1812	-	13.7571	1.28e-05	0.0508	GCCCACATGGCC
SPI1	hTFtarget	NC_000002.12:c238302065-238300066	745	760	-	13.5571	1.28e-05	0.0507	GGAGGCGGAGGTTGCA
SPI1	hTFtarget	NC_000002.12:c238302065-238300066	907	918	+	13.4342	1.28e-05	0.0508	TGACCCGCCCAC
SPI1	hTFtarget	NC_000002.12:c238302065-238300066	750	761	-	13.8816	1.28e-05	0.0507	GGGAGGCGGAGG
TCF12	hTFtarget	NC_000002.12:c238302065-238300066	1095	1103	+	13.6143	1.28e-05	0.0508	CAGGAAACA
CTCF	hTFtarget	NC_000002.12:c238302065-238300066	715	723	+	13.6447	1.28e-05	0.0497	CTGCAGTGC
RXRB	database	NC_000002.12:c238302065-238300066	1195	1204	+	12.8901	1.29e-05	0.0514	TGAGGTCAGC
AR	hTFtarget	NC_000002.12:c238302065-238300066	1099	1121	-	13.0606	1.29e-05	0.0487	GTTTGCAGTGTTCCCAATTGTTT
IRF1	hTFtarget	NC_000002.12:c238302065-238300066	1854	1869	+	13.5325	1.29e-05	0.0485	CTTTCTTTTTTTTTAT
TRIM28	hTFtarget	NC_000002.12:c238302065-238300066	1727	1747	-	10.8816	1.29e-05	0.0491	ACATGCATGGAGGGAAGAAGC
CTCF	hTFtarget	NC_000002.12:c238302065-238300066	713	724	-	13.5921	1.29e-05	0.0512	TGCACTGCAGCT
CREM	database	NC_000002.12:c238302065-238300066	607	617	-	13.6333	1.3e-05	0.0519	TCATGTCAGTG
TLX1:NFIC	database	NC_000002.12:c238302065-238300066	736	749	-	10.0714	1.3e-05	0.0515	TTGCAGTGAGCCAA
FOXJ2	database	NC_000002.12:c238302065-238300066	109	126	-	13.7283	1.3e-05	0.0246	TTATAAACAAATAAAGTA
CTF1	database	NC_000002.12:c238302065-238300066	736	749	-	10.0714	1.3e-05	0.0515	TTGCAGTGAGCCAA
ESRRA	hTFtarget	NC_000002.12:c238302065-238300066	729	740	-	13.4571	1.3e-05	0.0515	GCCAAGGTCGCG
PPARG	hTFtarget	NC_000002.12:c238302065-238300066	705	713	-	12.2286	1.3e-05	0.0505	TTGGGCAAT
SPI1	hTFtarget	NC_000002.12:c238302065-238300066	746	761	+	13.5286	1.3e-05	0.0516	GCAACCTCCGCCTCCC
TP53	hTFtarget	NC_000002.12:c238302065-238300066	1629	1644	-	13.2632	1.3e-05	0.0501	CAAGGAGAAATGGAGC
CDK7	hTFtarget	NC_000002.12:c238302065-238300066	750	765	+	12.8553	1.3e-05	0.0514	CCTCCGCCTCCCGAGT
CEBPA	hTFtarget	NC_000002.12:c238302065-238300066	705	713	+	12.1571	1.3e-05	0.0502	ATTGCCCAA
NR2E3	database	NC_000002.12:c238302065-238300066	1150	1163	-	13.22	1.31e-05	0.05	GAGGTCAAAGGCCA
FOXA1	hTFtarget	NC_000002.12:c238302065-238300066	1941	1956	+	13.4342	1.31e-05	0.0518	AGTTCCTGGTGTCCTT
SP2	hTFtarget	NC_000002.12:c238302065-238300066	908	919	-	13.5789	1.31e-05	0.0375	GGTGGGCGGGTC
SPI1	hTFtarget	NC_000002.12:c238302065-238300066	907	918	-	13.5921	1.31e-05	0.0523	GTGGGCGGGTCA
CBFB	hTFtarget	NC_000002.12:c238302065-238300066	63	74	-	13.2632	1.31e-05	0.052	TAAACCACAGAA
ZNF263	hTFtarget	NC_000002.12:c238302065-238300066	1356	1371	+	12.7714	1.31e-05	0.0519	GCCACGAAGAGGAGGA
ARID3A	database	NC_000002.12:c238302065-238300066	448	469	-	12.837	1.32e-05	0.0444	ATTTACATAAATTATAAATTAT
MAX	hTFtarget	NC_000002.12:c238302065-238300066	1801	1812	+	13.5571	1.32e-05	0.0524	GGCCATGTGGGC
SPI1	hTFtarget	NC_000002.12:c238302065-238300066	745	760	-	13.3286	1.32e-05	0.0522	GGAGGCGGAGGTTGCA
SPI1	hTFtarget	NC_000002.12:c238302065-238300066	908	919	-	13.6571	1.32e-05	0.0304	GGTGGGCGGGTC
EP300	hTFtarget	NC_000002.12:c238302065-238300066	1849	1864	+	13.3026	1.32e-05	0.0503	TTTTTCTTTCTTTTTT
NFATC4	database	NC_000002.12:c238302065-238300066	519	528	+	12.7143	1.33e-05	0.0511	AGGAAAACTA
SP1	database	NC_000002.12:c238302065-238300066	750	760	+	13.8269	1.33e-05	0.0526	CCTCCGCCTCC
ESRRA	database	NC_000002.12:c238302065-238300066	729	739	-	13.6143	1.33e-05	0.0529	CCAAGGTCGCG
HOXA13	database	NC_000002.12:c238302065-238300066	69	77	-	11.1329	1.33e-05	0.0511	AAATAAACC
2024-12-01	database	NC_000002.12:c238302065-238300066	901	911	+	12.6633	1.33e-05	0.0202	CCCAGGTGACC
POLR2A	hTFtarget	NC_000002.12:c238302065-238300066	777	792	+	12.8571	1.33e-05	0.0263	TCCTGCCTCAGCCTCC
SPI1	hTFtarget	NC_000002.12:c238302065-238300066	908	919	+	13.0526	1.33e-05	0.0527	GACCCGCCCACC
SPI1	hTFtarget	NC_000002.12:c238302065-238300066	745	760	-	13.2143	1.33e-05	0.0526	GGAGGCGGAGGTTGCA
MYC	hTFtarget	NC_000002.12:c238302065-238300066	1357	1372	+	13.3026	1.34e-05	0.0531	CCACGAAGAGGAGGAG
BTAF1	hTFtarget	NC_000002.12:c238302065-238300066	782	793	-	13.6842	1.34e-05	0.0254	GGGAGGCTGAGG
SPI1	hTFtarget	NC_000002.12:c238302065-238300066	746	761	+	13.3714	1.34e-05	0.0528	GCAACCTCCGCCTCCC
SPI1	hTFtarget	NC_000002.12:c238302065-238300066	906	921	+	13.5429	1.34e-05	0.0439	GTGACCCGCCCACCTC
MYC	hTFtarget	NC_000002.12:c238302065-238300066	1800	1811	-	13.4857	1.35e-05	0.0537	CCCACATGGCCA
RELA	hTFtarget	NC_000002.12:c238302065-238300066	569	584	-	13.2535	1.35e-05	0.0511	AGGAATGCCCAAATTT
SPI1	hTFtarget	NC_000002.12:c238302065-238300066	745	760	+	13.3857	1.35e-05	0.0533	TGCAACCTCCGCCTCC
SPI1	hTFtarget	NC_000002.12:c238302065-238300066	750	761	-	13.5526	1.35e-05	0.038	GGGAGGCGGAGG
FOXM1	hTFtarget	NC_000002.12:c238302065-238300066	242	256	+	13.3766	1.37e-05	0.0505	AGTCAAATAAAAATA
MEF2A	hTFtarget	NC_000002.12:c238302065-238300066	840	853	+	13.3433	1.37e-05	0.0306	TTGTATTTTTAGTA
POLR2A	hTFtarget	NC_000002.12:c238302065-238300066	779	794	+	12.5789	1.37e-05	0.0319	CTGCCTCAGCCTCCCA
SPI1	hTFtarget	NC_000002.12:c238302065-238300066	745	760	+	13.2714	1.37e-05	0.0543	TGCAACCTCCGCCTCC
SPI1	hTFtarget	NC_000002.12:c238302065-238300066	908	919	-	13.3421	1.37e-05	0.0545	GGTGGGCGGGTC
ETS1	hTFtarget	NC_000002.12:c238302065-238300066	890	905	-	12.2763	1.38e-05	0.0546	CTGGGGTCAGGAGTTC
ATF3	hTFtarget	NC_000002.12:c238302065-238300066	900	911	+	13.1857	1.38e-05	0.0549	CCCCAGGTGACC
MYC	hTFtarget	NC_000002.12:c238302065-238300066	1802	1812	-	13.4848	1.38e-05	0.055	GCCCACATGGC
OCAB	database	NC_000002.12:c238302065-238300066	994	1004	+	13.8033	1.39e-05	0.0538	AATTGCAAATC
MAZ	hTFtarget	NC_000002.12:c238302065-238300066	1355	1376	+	11.9857	1.39e-05	0.0546	GGCCACGAAGAGGAGGAGTGGC
PPARG	hTFtarget	NC_000002.12:c238302065-238300066	1150	1165	-	13.1515	1.39e-05	0.0543	TTGAGGTCAAAGGCCA
SPI1	hTFtarget	NC_000002.12:c238302065-238300066	895	910	+	13.0526	1.39e-05	0.0551	CCTGACCCCAGGTGAC
TRIM24	hTFtarget	NC_000002.12:c238302065-238300066	1852	1873	-	13	1.39e-05	0.00944	AAAAATAAAAAAAAAGAAAGAA
TAF1	hTFtarget	NC_000002.12:c238302065-238300066	744	759	-	12.3553	1.4e-05	0.0277	GAGGCGGAGGTTGCAG
CTCF	hTFtarget	NC_000002.12:c238302065-238300066	713	724	-	13.3421	1.4e-05	0.0557	TGCACTGCAGCT
SPI1	hTFtarget	NC_000002.12:c238302065-238300066	746	761	+	13.3553	1.41e-05	0.056	GCAACCTCCGCCTCCC
SPI1	hTFtarget	NC_000002.12:c238302065-238300066	744	765	-	12.6571	1.41e-05	0.0444	ACTCGGGAGGCGGAGGTTGCAG
ZEB1	database	NC_000002.12:c238302065-238300066	809	817	-	14.4	1.42e-05	0.0563	GCACACCTG
IRF5	hTFtarget	NC_000002.12:c238302065-238300066	1859	1874	-	7.57143	1.42e-05	0.00431	GAAAAATAAAAAAAAA
SP1	hTFtarget	NC_000002.12:c238302065-238300066	750	761	-	13.4429	1.42e-05	0.0282	GGGAGGCGGAGG
SPI1	hTFtarget	NC_000002.12:c238302065-238300066	750	761	-	13.3857	1.42e-05	0.0392	GGGAGGCGGAGG
USF1	hTFtarget	NC_000002.12:c238302065-238300066	902	910	+	13.4868	1.42e-05	0.0565	CCAGGTGAC
EP300	hTFtarget	NC_000002.12:c238302065-238300066	1712	1733	+	13.1842	1.42e-05	0.056	GGGCAAGCAGGGCAGGCTTCTT
ESR2	database	NC_000002.12:c238302065-238300066	1197	1211	+	13.2692	1.43e-05	0.0566	AGGTCAGCCCGGACT
ESR1	hTFtarget	NC_000002.12:c238302065-238300066	1719	1727	+	13.0714	1.43e-05	0.0569	CAGGGCAGG
MYC	hTFtarget	NC_000002.12:c238302065-238300066	1801	1811	-	13.6212	1.43e-05	0.0568	CCCACATGGCC
SMAD3	hTFtarget	NC_000002.12:c238302065-238300066	1036	1044	-	14	1.43e-05	0.0564	CCTGCTGAT
SP2	hTFtarget	NC_000002.12:c238302065-238300066	1855	1870	+	13.2222	1.43e-05	0.00782	TTTCTTTTTTTTTATT
SPI1	hTFtarget	NC_000002.12:c238302065-238300066	904	925	+	12.4429	1.43e-05	0.0476	AGGTGACCCGCCCACCTCAGCC
SPI1	hTFtarget	NC_000002.12:c238302065-238300066	906	921	-	13.2143	1.43e-05	0.0568	GAGGTGGGCGGGTCAC
STAT3	hTFtarget	NC_000002.12:c238302065-238300066	362	377	-	13	1.43e-05	0.0505	ATATAAAATAAGAAAC
USF1	database	NC_000002.12:c238302065-238300066	901	911	+	13.7143	1.44e-05	0.0574	CCCAGGTGACC
SPI1	hTFtarget	NC_000002.12:c238302065-238300066	744	761	+	12.8684	1.44e-05	0.0284	CTGCAACCTCCGCCTCCC
ELF3	database	NC_000002.12:c238302065-238300066	1131	1144	-	13.5612	1.46e-05	0.0193	AGGTCCCAGGAAAT
MYC	hTFtarget	NC_000002.12:c238302065-238300066	890	911	+	9.81579	1.46e-05	0.0575	GAACTCCTGACCCCAGGTGACC
SP2	hTFtarget	NC_000002.12:c238302065-238300066	748	761	+	13.5286	1.46e-05	0.0579	AACCTCCGCCTCCC
FOXJ2	database	NC_000002.12:c238302065-238300066	114	123	+	13.5543	1.47e-05	0.0555	TATTTGTTTA
HCFC1	hTFtarget	NC_000002.12:c238302065-238300066	816	832	+	9.90909	1.47e-05	0.0571	GCACCACCACGCCCGGC
JUN	hTFtarget	NC_000002.12:c238302065-238300066	1193	1202	-	13.4737	1.47e-05	0.0564	TGACCTCAGC
RARG	hTFtarget	NC_000002.12:c238302065-238300066	1777	1788	+	13.0303	1.47e-05	0.0292	GGGTCATGGTGG
SP4	hTFtarget	NC_000002.12:c238302065-238300066	908	916	+	13.8816	1.47e-05	0.0586	GACCCGCCC
SPI1	hTFtarget	NC_000002.12:c238302065-238300066	749	760	+	13.2	1.47e-05	0.0583	ACCTCCGCCTCC
SPI1	hTFtarget	NC_000002.12:c238302065-238300066	1530	1545	+	13.2857	1.47e-05	0.054	ACAATGGACACTTTAT
TCF3	database	NC_000002.12:c238302065-238300066	1853	1865	+	12.9254	1.48e-05	0.042	TCTTTCTTTTTTT
ESR1	hTFtarget	NC_000002.12:c238302065-238300066	1197	1212	+	13.1667	1.48e-05	0.0585	AGGTCAGCCCGGACTT
PAX5	hTFtarget	NC_000002.12:c238302065-238300066	822	837	-	13.1791	1.48e-05	0.0292	AATTAGCCGGGCGTGG
PRKDC	hTFtarget	NC_000002.12:c238302065-238300066	908	919	-	13.4079	1.48e-05	0.0588	GGTGGGCGGGTC
ZNF143	hTFtarget	NC_000002.12:c238302065-238300066	1775	1790	+	12.25	1.48e-05	0.0586	GGGGGTCATGGTGGGA
NFATC3	database	NC_000002.12:c238302065-238300066	1868	1876	-	13.602	1.49e-05	0.0587	TGGAAAAAT
RELA	hTFtarget	NC_000002.12:c238302065-238300066	1988	1999	+	12.6184	1.49e-05	0.0593	CTGCCCCTGTGC
SP1	hTFtarget	NC_000002.12:c238302065-238300066	750	761	+	13.2763	1.49e-05	0.0294	CCTCCGCCTCCC
SPI1	hTFtarget	NC_000002.12:c238302065-238300066	745	760	+	13.2429	1.49e-05	0.0591	TGCAACCTCCGCCTCC
MYC	hTFtarget	NC_000002.12:c238302065-238300066	1801	1812	+	13.4394	1.5e-05	0.0596	GGCCATGTGGGC
SPI1	hTFtarget	NC_000002.12:c238302065-238300066	903	926	-	12.5789	1.5e-05	0.0589	AGGCTGAGGTGGGCGGGTCACCTG
NFE2L2	database	NC_000002.12:c238302065-238300066	1307	1318	-	12.848	1.51e-05	0.0601	TGCTGAGTGAGG
ETS1	hTFtarget	NC_000002.12:c238302065-238300066	890	911	+	8.48571	1.51e-05	0.0594	GAACTCCTGACCCCAGGTGACC
POLR2A	hTFtarget	NC_000002.12:c238302065-238300066	747	762	+	12.3026	1.51e-05	0.0599	CAACCTCCGCCTCCCG
SPI1	hTFtarget	NC_000002.12:c238302065-238300066	908	919	-	13.4079	1.51e-05	0.0597	GGTGGGCGGGTC
DLX3	database	NC_000002.12:c238302065-238300066	411	420	-	13.2717	1.52e-05	0.0594	GATAATTAGA
SP1	database	NC_000002.12:c238302065-238300066	750	760	-	13.0899	1.52e-05	0.0409	GGAGGCGGAGG
IRF3	hTFtarget	NC_000002.12:c238302065-238300066	750	761	-	13.4211	1.52e-05	0.0448	GGGAGGCGGAGG
MAX	hTFtarget	NC_000002.12:c238302065-238300066	1801	1812	+	13.5909	1.52e-05	0.0603	GGCCATGTGGGC
NFYA	hTFtarget	NC_000002.12:c238302065-238300066	749	760	+	13.6316	1.52e-05	0.0605	ACCTCCGCCTCC
RUNX1	hTFtarget	NC_000002.12:c238302065-238300066	62	73	+	13.5	1.52e-05	0.0596	TTTCTGTGGTTT
SETDB1	hTFtarget	NC_000002.12:c238302065-238300066	557	572	+	12.8553	1.52e-05	0.0589	AAAGCACTATGAAAAT
SMAD1	hTFtarget	NC_000002.12:c238302065-238300066	1330	1341	-	13.1818	1.52e-05	0.0595	TCAATACAAAGG
STAT1	hTFtarget	NC_000002.12:c238302065-238300066	1849	1866	-	12.3662	1.52e-05	0.0583	AAAAAAAAGAAAGAAAAA
CTCF	hTFtarget	NC_000002.12:c238302065-238300066	714	724	-	13.3553	1.52e-05	0.0604	TGCACTGCAGC
2024-12-01	database	NC_000002.12:c238302065-238300066	1691	1701	-	12.5714	1.53e-05	0.0202	CCAACGTGGCC
ETS1	hTFtarget	NC_000002.12:c238302065-238300066	1082	1093	-	13.3	1.53e-05	0.0609	ATGCAGGAAGGG
KLF4	hTFtarget	NC_000002.12:c238302065-238300066	1806	1821	-	12.1857	1.53e-05	0.0606	CACAGATACGCCCACA
BRD4	hTFtarget	NC_000002.12:c238302065-238300066	612	627	+	12.9643	1.53e-05	0.0557	ACATGAAGGCACACCC
SPI1	hTFtarget	NC_000002.12:c238302065-238300066	750	761	-	13.4286	1.53e-05	0.0304	GGGAGGCGGAGG
MAX	hTFtarget	NC_000002.12:c238302065-238300066	1801	1812	+	13.4242	1.54e-05	0.0613	GGCCATGTGGGC
SALL4	hTFtarget	NC_000002.12:c238302065-238300066	1036	1046	+	13.2368	1.54e-05	0.0614	ATCAGCAGGGT
SPI1	hTFtarget	NC_000002.12:c238302065-238300066	750	761	-	13.3026	1.54e-05	0.0306	GGGAGGCGGAGG
SPI1	hTFtarget	NC_000002.12:c238302065-238300066	745	760	+	12.9143	1.54e-05	0.0607	TGCAACCTCCGCCTCC
FOS	hTFtarget	NC_000002.12:c238302065-238300066	908	919	-	13.1711	1.55e-05	0.0307	GGTGGGCGGGTC
FOS	hTFtarget	NC_000002.12:c238302065-238300066	908	919	-	13.1974	1.55e-05	0.0328	GGTGGGCGGGTC
BRD4	hTFtarget	NC_000002.12:c238302065-238300066	1848	1869	-	13.0385	1.55e-05	0.0239	ATAAAAAAAAAGAAAGAAAAAA
SPI1	hTFtarget	NC_000002.12:c238302065-238300066	574	585	+	13.5526	1.55e-05	0.0599	TGGGCATTCCTT
SRF	hTFtarget	NC_000002.12:c238302065-238300066	1361	1372	+	13.3947	1.55e-05	0.0592	GAAGAGGAGGAG
EP300	hTFtarget	NC_000002.12:c238302065-238300066	1555	1566	+	13.6053	1.55e-05	0.0613	GTAAGAACAGCC
RBCK1	hTFtarget	NC_000002.12:c238302065-238300066	908	919	+	13.4079	1.56e-05	0.0309	GACCCGCCCACC
ESR1	hTFtarget	NC_000002.12:c238302065-238300066	1197	1212	+	13.0455	1.57e-05	0.0619	AGGTCAGCCCGGACTT
POLR3A	hTFtarget	NC_000002.12:c238302065-238300066	835	850	-	13.1026	1.57e-05	0.0139	TAAAAATACAAAAAAT
MXI1	hTFtarget	NC_000002.12:c238302065-238300066	907	918	+	12.6842	1.58e-05	0.043	TGACCCGCCCAC
TRIM24	hTFtarget	NC_000002.12:c238302065-238300066	358	379	-	12.8205	1.58e-05	0.00944	AAATATAAAATAAGAAACCTAT
USF1	hTFtarget	NC_000002.12:c238302065-238300066	900	911	+	13.1212	1.58e-05	0.0627	CCCCAGGTGACC
USF2	hTFtarget	NC_000002.12:c238302065-238300066	1365	1376	-	12.7763	1.58e-05	0.0313	GCCACTCCTCCT
AR	database	NC_000002.12:c238302065-238300066	1558	1572	-	12.5138	1.59e-05	0.0593	AAAAGGGGCTGTTCT
SP1	hTFtarget	NC_000002.12:c238302065-238300066	904	919	-	12.0152	1.59e-05	0.0629	GGTGGGCGGGTCACCT
SPI1	hTFtarget	NC_000002.12:c238302065-238300066	907	918	+	13.1974	1.59e-05	0.0631	TGACCCGCCCAC
MAF	database	NC_000002.12:c238302065-238300066	1725	1740	-	10.1789	1.6e-05	0.0626	TGGAGGGAAGAAGCCT
ESR2	hTFtarget	NC_000002.12:c238302065-238300066	1193	1211	+	12.8182	1.6e-05	0.0635	GCTGAGGTCAGCCCGGACT
FOXA1	hTFtarget	NC_000002.12:c238302065-238300066	1197	1212	+	12.9211	1.6e-05	0.0636	AGGTCAGCCCGGACTT
POLR2A	hTFtarget	NC_000002.12:c238302065-238300066	746	760	-	12.1842	1.6e-05	0.0211	GGAGGCGGAGGTTGC
EP300	hTFtarget	NC_000002.12:c238302065-238300066	1197	1212	+	12.9848	1.6e-05	0.0632	AGGTCAGCCCGGACTT
GLI3	database	NC_000002.12:c238302065-238300066	543	553	-	13.5	1.61e-05	0.0642	CTGGGTGGTAG
ESR1	hTFtarget	NC_000002.12:c238302065-238300066	1816	1824	+	13	1.61e-05	0.0639	TCTGTGTCA
ESR1	hTFtarget	NC_000002.12:c238302065-238300066	1197	1211	+	12.7727	1.61e-05	0.0637	AGGTCAGCCCGGACT
EZH2	hTFtarget	NC_000002.12:c238302065-238300066	228	249	+	11.7558	1.61e-05	0.0116	TGGAAATGAATAGAAGTCAAAT
ASCL2	hTFtarget	NC_000002.12:c238302065-238300066	1082	1090	+	12.5429	1.61e-05	0.0637	CCCTTCCTG
NFYA	hTFtarget	NC_000002.12:c238302065-238300066	750	761	-	13.1143	1.61e-05	0.0415	GGGAGGCGGAGG
POLR2A	hTFtarget	NC_000002.12:c238302065-238300066	747	762	+	12.2763	1.61e-05	0.0319	CAACCTCCGCCTCCCG
RFX2	hTFtarget	NC_000002.12:c238302065-238300066	1365	1376	+	12.6447	1.61e-05	0.0228	AGGAGGAGTGGC
SMARCA4	hTFtarget	NC_000002.12:c238302065-238300066	1308	1318	-	13.2368	1.61e-05	0.0639	TGCTGAGTGAG
SPI1	hTFtarget	NC_000002.12:c238302065-238300066	903	923	+	12.6	1.61e-05	0.0634	CAGGTGACCCGCCCACCTCAG
JUN	hTFtarget	NC_000002.12:c238302065-238300066	1193	1203	+	13.8421	1.62e-05	0.0645	GCTGAGGTCAG
EWSR1	hTFtarget	NC_000002.12:c238302065-238300066	576	600	-	-9.34848	1.63e-05	0.0635	TGGAAGAAAAACCTGAAGGAATGCC
MAZ	hTFtarget	NC_000002.12:c238302065-238300066	751	762	+	13.4091	1.63e-05	0.0645	CTCCGCCTCCCG
POLR2A	hTFtarget	NC_000002.12:c238302065-238300066	735	759	-	11.1974	1.63e-05	0.0642	GAGGCGGAGGTTGCAGTGAGCCAAG
ZFP42	hTFtarget	NC_000002.12:c238302065-238300066	908	918	+	12.3816	1.63e-05	0.0542	GACCCGCCCAC
HOXA7	database	NC_000002.12:c238302065-238300066	1923	1937	+	12.3564	1.64e-05	0.0651	CAACAAATGATTGGA
KLF15	database	NC_000002.12:c238302065-238300066	816	832	-	12.8545	1.64e-05	0.0649	GCCGGGCGTGGTGGTGC
FOS	hTFtarget	NC_000002.12:c238302065-238300066	750	761	-	13.2368	1.64e-05	0.0326	GGGAGGCGGAGG
GTF3C2	hTFtarget	NC_000002.12:c238302065-238300066	917	938	-	11.9342	1.64e-05	0.0324	CAGCACTTTCAGAGGCTGAGGT
JUN	hTFtarget	NC_000002.12:c238302065-238300066	1306	1321	+	12.2571	1.64e-05	0.0643	CCCTCACTCAGCAGAC
SPI1	hTFtarget	NC_000002.12:c238302065-238300066	746	761	+	12.9857	1.64e-05	0.0646	GCAACCTCCGCCTCCC
SPI1	hTFtarget	NC_000002.12:c238302065-238300066	748	763	+	13.0286	1.64e-05	0.0358	AACCTCCGCCTCCCGA
ZNF384	hTFtarget	NC_000002.12:c238302065-238300066	1840	1861	+	7.81944	1.64e-05	0.00472	GCTACATATTTTTTCTTTCTTT
CDK9	hTFtarget	NC_000002.12:c238302065-238300066	747	762	+	12.4605	1.64e-05	0.0589	CAACCTCCGCCTCCCG
FOXM1	database	NC_000002.12:c238302065-238300066	112	124	+	12.4706	1.65e-05	0.0322	TTTATTTGTTTAT
BCL6	database	NC_000002.12:c238302065-238300066	49	64	+	10.2574	1.65e-05	0.0596	TCTGTTGAATTGCTTT
CLOCK	hTFtarget	NC_000002.12:c238302065-238300066	749	760	+	13.3947	1.65e-05	0.0565	ACCTCCGCCTCC
THRB	database	NC_000002.12:c238302065-238300066	1139	1155	-	13.0222	1.66e-05	0.0329	AGGCCAAGAGGAGGTCC
ESR1	hTFtarget	NC_000002.12:c238302065-238300066	1197	1211	-	12.7576	1.66e-05	0.0656	AGTCCGGGCTGACCT
FOS	hTFtarget	NC_000002.12:c238302065-238300066	750	761	-	13.0526	1.66e-05	0.0328	GGGAGGCGGAGG
BRD2	hTFtarget	NC_000002.12:c238302065-238300066	599	618	+	12.2778	1.66e-05	0.0659	CAGATATACACTGACATGAA
TBP	hTFtarget	NC_000002.12:c238302065-238300066	749	760	+	13.0263	1.66e-05	0.0661	ACCTCCGCCTCC
TFAP2A	hTFtarget	NC_000002.12:c238302065-238300066	908	916	+	13.4079	1.66e-05	0.0663	GACCCGCCC
ZNF384	hTFtarget	NC_000002.12:c238302065-238300066	825	849	-	4.56944	1.66e-05	0.00372	AAAAATACAAAAAATTAGCCGGGCG
TFAP2D	database	NC_000002.12:c238302065-238300066	777	790	-	11.6098	1.67e-05	0.0663	AGGCTGAGGCAGGA
SMAD4	database	NC_000002.12:c238302065-238300066	1982	1996	-	13.3028	1.67e-05	0.0551	CAGGGGCAGTCATCT
KLF5	hTFtarget	NC_000002.12:c238302065-238300066	906	917	+	13.3939	1.67e-05	0.0662	GTGACCCGCCCA
EPAS1	hTFtarget	NC_000002.12:c238302065-238300066	227	242	+	11.3909	1.67e-05	0.0657	TTGGAAATGAATAGAA
PAX5	hTFtarget	NC_000002.12:c238302065-238300066	1779	1794	-	13.0395	1.68e-05	0.0665	AAGCTCCCACCATGAC
BRD4	hTFtarget	NC_000002.12:c238302065-238300066	1854	1865	-	13.3947	1.68e-05	0.0639	AAAAAAAGAAAG
SPI1	hTFtarget	NC_000002.12:c238302065-238300066	745	760	-	12.4605	1.68e-05	0.0668	GGAGGCGGAGGTTGCA
NFATC2	database	NC_000002.12:c238302065-238300066	1868	1876	-	13.061	1.69e-05	0.0661	TGGAAAAAT
PURA	database	NC_000002.12:c238302065-238300066	751	767	-	12.8911	1.69e-05	0.0329	GAACTCGGGAGGCGGAG
MYEF2	database	NC_000002.12:c238302065-238300066	246	261	+	8.44954	1.69e-05	0.0612	AAATAAAAATAACTTC
CREM	database	NC_000002.12:c238302065-238300066	1192	1202	-	13	1.69e-05	0.0671	TGACCTCAGCA
POLR2A	hTFtarget	NC_000002.12:c238302065-238300066	776	791	+	11.9079	1.69e-05	0.067	CTCCTGCCTCAGCCTC
RXRA	hTFtarget	NC_000002.12:c238302065-238300066	897	908	+	12.9286	1.69e-05	0.0343	TGACCCCAGGTG
EP300	hTFtarget	NC_000002.12:c238302065-238300066	1212	1225	+	13.1447	1.69e-05	0.067	TCTGGCTCTCCTCA
ETV7	hTFtarget	NC_000002.12:c238302065-238300066	890	911	-	11.5789	1.7e-05	0.0673	GGTCACCTGGGGTCAGGAGTTC
FOXG1	hTFtarget	NC_000002.12:c238302065-238300066	1204	1228	+	11.8961	1.7e-05	0.0664	CCCGGACTTCTGGCTCTCCTCACTC
MAX	hTFtarget	NC_000002.12:c238302065-238300066	749	760	+	12.5658	1.7e-05	0.0499	ACCTCCGCCTCC
PBX1	hTFtarget	NC_000002.12:c238302065-238300066	908	919	-	13.1842	1.7e-05	0.0535	GGTGGGCGGGTC
SPI1	hTFtarget	NC_000002.12:c238302065-238300066	750	761	-	13.0921	1.71e-05	0.0339	GGGAGGCGGAGG
ZNF384	hTFtarget	NC_000002.12:c238302065-238300066	1837	1861	-	4.45833	1.71e-05	0.00372	AAAGAAAGAAAAAATATGTAGCATT
EP300	hTFtarget	NC_000002.12:c238302065-238300066	495	509	-	12.6538	1.71e-05	0.0588	TTTCAGTATCCTTCA
RFX2	hTFtarget	NC_000002.12:c238302065-238300066	750	761	-	12.5395	1.72e-05	0.0228	GGGAGGCGGAGG
SPI1	hTFtarget	NC_000002.12:c238302065-238300066	748	762	+	12.7632	1.72e-05	0.0681	AACCTCCGCCTCCCG
SPI1	hTFtarget	NC_000002.12:c238302065-238300066	745	760	-	12.8571	1.72e-05	0.0677	GGAGGCGGAGGTTGCA
SPI1	hTFtarget	NC_000002.12:c238302065-238300066	897	912	-	11.4737	1.72e-05	0.0683	GGGTCACCTGGGGTCA
ZNF143	hTFtarget	NC_000002.12:c238302065-238300066	835	850	+	12.8333	1.72e-05	0.0252	ATTTTTTGTATTTTTA
SOX2	database	NC_000002.12:c238302065-238300066	1326	1341	+	13.3878	1.73e-05	0.0654	GCCTCCTTTGTATTGA
GABPA	hTFtarget	NC_000002.12:c238302065-238300066	907	918	+	12.0526	1.73e-05	0.0538	TGACCCGCCCAC
MYC	hTFtarget	NC_000002.12:c238302065-238300066	749	760	+	12.9737	1.73e-05	0.0668	ACCTCCGCCTCC
PBX3	hTFtarget	NC_000002.12:c238302065-238300066	749	760	-	12.6711	1.73e-05	0.0687	GGAGGCGGAGGT
RXRA	hTFtarget	NC_000002.12:c238302065-238300066	1191	1202	-	12.9143	1.73e-05	0.0343	TGACCTCAGCAT
AR	hTFtarget	NC_000002.12:c238302065-238300066	1097	1113	+	12.8028	1.73e-05	0.0645	GGAAACAATTGGGAACA
GTF3C2	hTFtarget	NC_000002.12:c238302065-238300066	833	857	-	8.61039	1.74e-05	0.0193	TGTCTACTAAAAATACAAAAAATTA
MAX	hTFtarget	NC_000002.12:c238302065-238300066	1801	1812	-	13.3571	1.74e-05	0.0694	GCCCACATGGCC
MXI1	hTFtarget	NC_000002.12:c238302065-238300066	1801	1812	-	13.5714	1.74e-05	0.0693	GCCCACATGGCC
TRIM28	hTFtarget	NC_000002.12:c238302065-238300066	1728	1749	+	10.5714	1.74e-05	0.0677	CTTCTTCCCTCCATGCATGTGG
OTX2	database	NC_000002.12:c238302065-238300066	797	811	+	13.011	1.75e-05	0.0327	TAGCTGGGATTACAG
MAFK	database	NC_000002.12:c238302065-238300066	1308	1322	+	13.4222	1.75e-05	0.0664	CTCACTCAGCAGACA
ESR1	hTFtarget	NC_000002.12:c238302065-238300066	1196	1211	+	12.9545	1.75e-05	0.0694	GAGGTCAGCCCGGACT
IRF3	hTFtarget	NC_000002.12:c238302065-238300066	1850	1874	-	11.0641	1.75e-05	0.0223	GAAAAATAAAAAAAAAGAAAGAAAA
BRCA1	hTFtarget	NC_000002.12:c238302065-238300066	750	761	+	12.8158	1.75e-05	0.0691	CCTCCGCCTCCC
SPI1	hTFtarget	NC_000002.12:c238302065-238300066	745	760	+	12.8429	1.75e-05	0.0692	TGCAACCTCCGCCTCC
MED1	hTFtarget	NC_000002.12:c238302065-238300066	1852	1867	-	12.987	1.76e-05	0.0281	AAAAAAAAAGAAAGAA
NFYA	hTFtarget	NC_000002.12:c238302065-238300066	749	760	-	13.3286	1.76e-05	0.0698	GGAGGCGGAGGT
SPI1	hTFtarget	NC_000002.12:c238302065-238300066	750	761	-	13.0132	1.76e-05	0.0371	GGGAGGCGGAGG
EP300	hTFtarget	NC_000002.12:c238302065-238300066	1197	1212	-	12.9697	1.76e-05	0.0695	AAGTCCGGGCTGACCT
PPARD	database	NC_000002.12:c238302065-238300066	1150	1163	-	12.8586	1.77e-05	0.0705	GAGGTCAAAGGCCA
ESR1	hTFtarget	NC_000002.12:c238302065-238300066	1283	1298	-	12.8636	1.77e-05	0.0546	AGGGCAGCGTAGCTCT
ETS1	hTFtarget	NC_000002.12:c238302065-238300066	1709	1724	-	12.7895	1.77e-05	0.0698	GCCCTGCTTGCCCTGG
BCL6	hTFtarget	NC_000002.12:c238302065-238300066	818	833	+	9.57895	1.77e-05	0.07	ACCACCACGCCCGGCT
SP1	hTFtarget	NC_000002.12:c238302065-238300066	908	919	-	12.8143	1.77e-05	0.0656	GGTGGGCGGGTC
SPI1	hTFtarget	NC_000002.12:c238302065-238300066	745	760	-	12.7105	1.77e-05	0.0699	GGAGGCGGAGGTTGCA
TCF12	hTFtarget	NC_000002.12:c238302065-238300066	1208	1225	-	12.7576	1.77e-05	0.0676	TGAGGAGAGCCAGAAGTC
USF2	hTFtarget	NC_000002.12:c238302065-238300066	749	760	+	12.5658	1.77e-05	0.0564	ACCTCCGCCTCC
FOXO3	database	NC_000002.12:c238302065-238300066	73	86	+	12.9694	1.78e-05	0.0367	TATTTGTTTTCATC
EZH2	hTFtarget	NC_000002.12:c238302065-238300066	1419	1440	+	11.6628	1.78e-05	0.0116	TGGCAATGATTACAAATCCAAA
MAX	hTFtarget	NC_000002.12:c238302065-238300066	1801	1812	-	13.4286	1.78e-05	0.0709	GCCCACATGGCC
RAD21	hTFtarget	NC_000002.12:c238302065-238300066	893	908	-	11.6842	1.78e-05	0.0706	CACCTGGGGTCAGGAG
RARA	hTFtarget	NC_000002.12:c238302065-238300066	737	752	-	12.75	1.78e-05	0.044	AGGTTGCAGTGAGCCA
EPAS1	hTFtarget	NC_000002.12:c238302065-238300066	1224	1235	+	13.2105	1.78e-05	0.0709	CACTCAGACAGA
PAX5	database	NC_000002.12:c238302065-238300066	1977	1995	-	12.7903	1.79e-05	0.0634	AGGGGCAGTCATCTGTGAT
MEF2A	hTFtarget	NC_000002.12:c238302065-238300066	350	363	-	12.9851	1.79e-05	0.0306	ACCTATTTTGAGCA
BCL6	hTFtarget	NC_000002.12:c238302065-238300066	66	73	-	14.0395	1.79e-05	0.0713	AAACCACA
BRD2	hTFtarget	NC_000002.12:c238302065-238300066	1737	1748	-	13.0263	1.79e-05	0.0712	CACATGCATGGA
BRD4	hTFtarget	NC_000002.12:c238302065-238300066	66	74	-	14.0395	1.79e-05	0.0712	TAAACCACA
SMARCA4	hTFtarget	NC_000002.12:c238302065-238300066	1861	1876	-	12.9306	1.79e-05	0.0161	TGGAAAAATAAAAAAA
BTAF1	hTFtarget	NC_000002.12:c238302065-238300066	1845	1860	-	12.7821	1.79e-05	0.006	AAGAAAGAAAAAATAT
TCF12	hTFtarget	NC_000002.12:c238302065-238300066	1154	1162	-	13.3026	1.79e-05	0.0693	AGGTCAAAG
YY1	hTFtarget	NC_000002.12:c238302065-238300066	329	336	+	13.7632	1.79e-05	0.0695	GCCATTTT
ZNF143	hTFtarget	NC_000002.12:c238302065-238300066	1708	1723	+	12.0526	1.79e-05	0.0708	CCCAGGGCAAGCAGGG
ZNF263	hTFtarget	NC_000002.12:c238302065-238300066	1365	1376	-	13.6212	1.79e-05	0.0709	GCCACTCCTCCT
ERG	hTFtarget	NC_000002.12:c238302065-238300066	1094	1107	-	13.1364	1.79e-05	0.0711	CAATTGTTTCCTGG
CACD	database	NC_000002.12:c238302065-238300066	822	829	+	13.9388	1.8e-05	0.0717	CCACGCCC
ESR1	hTFtarget	NC_000002.12:c238302065-238300066	818	833	+	12.2632	1.8e-05	0.0712	ACCACCACGCCCGGCT
KLF9	hTFtarget	NC_000002.12:c238302065-238300066	903	918	-	11.8429	1.8e-05	0.0712	GTGGGCGGGTCACCTG
POU5F1	hTFtarget	NC_000002.12:c238302065-238300066	53	68	-	12.8333	1.8e-05	0.0677	ACAGAAAGCAATTCAA
SOX17	hTFtarget	NC_000002.12:c238302065-238300066	1301	1308	-	13.6714	1.8e-05	0.0716	GGGCCTGG
YY1	hTFtarget	NC_000002.12:c238302065-238300066	741	762	+	10.0658	1.8e-05	0.0237	TCACTGCAACCTCCGCCTCCCG
NF1	database	NC_000002.12:c238302065-238300066	1696	1712	-	12.1951	1.81e-05	0.0713	CTGGGTTCAGGCCAACG
MYC	hTFtarget	NC_000002.12:c238302065-238300066	1850	1864	+	12.9091	1.81e-05	0.034	TTTTCTTTCTTTTTT
SPI1	hTFtarget	NC_000002.12:c238302065-238300066	906	921	+	12.8571	1.81e-05	0.0358	GTGACCCGCCCACCTC
ENO1	database	NC_000002.12:c238302065-238300066	1691	1703	+	12.6778	1.82e-05	0.0362	GGCCACGTTGGCC
SP2	database	NC_000002.12:c238302065-238300066	750	764	+	12.9483	1.82e-05	0.0707	CCTCCGCCTCCCGAG
ESR1	hTFtarget	NC_000002.12:c238302065-238300066	890	905	+	10.6053	1.82e-05	0.0372	GAACTCCTGACCCCAG
KLF5	hTFtarget	NC_000002.12:c238302065-238300066	817	832	-	13.1515	1.82e-05	0.036	GCCGGGCGTGGTGGTG
SPI1	hTFtarget	NC_000002.12:c238302065-238300066	894	909	+	11.6711	1.82e-05	0.0723	TCCTGACCCCAGGTGA
NR5A1	database	NC_000002.12:c238302065-238300066	1511	1519	-	12.3158	1.83e-05	0.0726	TCAAGGTTA
PR:GR	database	NC_000002.12:c238302065-238300066	1555	1564	+	12	1.83e-05	0.0709	GTAAGAACAG
FLI1	hTFtarget	NC_000002.12:c238302065-238300066	1846	1867	+	-5.1	1.83e-05	0.0707	TATTTTTTCTTTCTTTTTTTTT
GATA2	hTFtarget	NC_000002.12:c238302065-238300066	516	524	+	12.8289	1.83e-05	0.0709	AAGAGGAAA
GTF2I	hTFtarget	NC_000002.12:c238302065-238300066	1140	1161	+	11.8421	1.83e-05	0.0718	GACCTCCTCTTGGCCTTTGACC
KLF5	hTFtarget	NC_000002.12:c238302065-238300066	1290	1305	+	12.8939	1.83e-05	0.0361	CGCTGCCCTACCCAGG
SPI1	hTFtarget	NC_000002.12:c238302065-238300066	745	760	-	12.5857	1.83e-05	0.0726	GGAGGCGGAGGTTGCA
MYC	hTFtarget	NC_000002.12:c238302065-238300066	1801	1811	+	13.2576	1.84e-05	0.073	GGCCATGTGGG
PPARG	hTFtarget	NC_000002.12:c238302065-238300066	1150	1169	-	12.7042	1.84e-05	0.0701	ACTCTTGAGGTCAAAGGCCA
SPI1	hTFtarget	NC_000002.12:c238302065-238300066	908	919	+	12.9474	1.84e-05	0.0731	GACCCGCCCACC
MED1	hTFtarget	NC_000002.12:c238302065-238300066	1855	1870	+	13	1.85e-05	0.0173	TTTCTTTTTTTTTATT
NANOG	hTFtarget	NC_000002.12:c238302065-238300066	1851	1861	+	12.4444	1.85e-05	0.071	TTTCTTTCTTT
NFE2	hTFtarget	NC_000002.12:c238302065-238300066	1355	1376	-	12.8974	1.85e-05	0.0595	GCCACTCCTCCTCTTCGTGGCC
BRD4	hTFtarget	NC_000002.12:c238302065-238300066	1850	1871	-	12.7692	1.85e-05	0.0239	AAATAAAAAAAAAGAAAGAAAA
SPI1	hTFtarget	NC_000002.12:c238302065-238300066	908	918	-	12.6447	1.85e-05	0.0737	GTGGGCGGGTC
CDK9	hTFtarget	NC_000002.12:c238302065-238300066	1853	1868	-	12.9872	1.85e-05	0.0193	TAAAAAAAAAGAAAGA
FLI1	hTFtarget	NC_000002.12:c238302065-238300066	1082	1093	+	13.2879	1.86e-05	0.0735	CCCTTCCTGCAT
JUN	hTFtarget	NC_000002.12:c238302065-238300066	1193	1203	-	13.4868	1.86e-05	0.0737	CTGACCTCAGC
MAX	hTFtarget	NC_000002.12:c238302065-238300066	1802	1810	+	13.0303	1.86e-05	0.0743	GCCATGTGG
SMARCA4	hTFtarget	NC_000002.12:c238302065-238300066	1036	1044	-	12.7895	1.86e-05	0.0738	CCTGCTGAT
SPI1	hTFtarget	NC_000002.12:c238302065-238300066	908	923	+	12.8143	1.86e-05	0.044	GACCCGCCCACCTCAG
ESR1	hTFtarget	NC_000002.12:c238302065-238300066	228	238	-	12.2632	1.87e-05	0.0704	ATTCATTTCCA
SPI1	hTFtarget	NC_000002.12:c238302065-238300066	908	919	-	12.9211	1.87e-05	0.0371	GGTGGGCGGGTC
SPI1	hTFtarget	NC_000002.12:c238302065-238300066	746	761	+	12.8857	1.87e-05	0.0499	GCAACCTCCGCCTCCC
ZNF143	hTFtarget	NC_000002.12:c238302065-238300066	748	762	-	11.7632	1.87e-05	0.0741	CGGGAGGCGGAGGTT
SOX9	database	NC_000002.12:c238302065-238300066	1328	1338	-	12.2844	1.88e-05	0.0741	ATACAAAGGAG
ESR1	hTFtarget	NC_000002.12:c238302065-238300066	816	831	+	10.5263	1.88e-05	0.0372	GCACCACCACGCCCGG
STAT2	hTFtarget	NC_000002.12:c238302065-238300066	752	763	+	13.0395	1.88e-05	0.0746	TCCGCCTCCCGA
KLF4	hTFtarget	NC_000002.12:c238302065-238300066	908	919	-	13.1571	1.89e-05	0.0375	GGTGGGCGGGTC
MEF2A	hTFtarget	NC_000002.12:c238302065-238300066	838	853	-	12.9552	1.89e-05	0.0414	TACTAAAAATACAAAA
PCGF2	hTFtarget	NC_000002.12:c238302065-238300066	900	921	+	12.8553	1.89e-05	0.0744	CCCCAGGTGACCCGCCCACCTC
PPARG	hTFtarget	NC_000002.12:c238302065-238300066	705	713	-	12.2714	1.89e-05	0.0734	TTGGGCAAT
SP2	hTFtarget	NC_000002.12:c238302065-238300066	750	761	-	12.9211	1.89e-05	0.0375	GGGAGGCGGAGG
SPI1	hTFtarget	NC_000002.12:c238302065-238300066	899	923	+	11.9857	1.89e-05	0.0371	ACCCCAGGTGACCCGCCCACCTCAG
E2F8	hTFtarget	NC_000002.12:c238302065-238300066	80	88	-	13.4714	1.89e-05	0.0745	ATGATGAAA
EZH2	hTFtarget	NC_000002.12:c238302065-238300066	1849	1870	-	11.6047	1.9e-05	0.0116	AATAAAAAAAAAGAAAGAAAAA
MEF2A	hTFtarget	NC_000002.12:c238302065-238300066	350	365	-	12.8657	1.9e-05	0.0622	AAACCTATTTTGAGCA
RELA	hTFtarget	NC_000002.12:c238302065-238300066	816	831	-	12.4342	1.9e-05	0.0405	CCGGGCGTGGTGGTGC
SOX2	hTFtarget	NC_000002.12:c238302065-238300066	890	905	-	10.6974	1.9e-05	0.075	CTGGGGTCAGGAGTTC
SPI1	hTFtarget	NC_000002.12:c238302065-238300066	907	918	-	12.9211	1.9e-05	0.0618	GTGGGCGGGTCA
MEF2C	database	NC_000002.12:c238302065-238300066	840	854	-	13.0169	1.91e-05	0.0314	CTACTAAAAATACAA
FLI1	hTFtarget	NC_000002.12:c238302065-238300066	1083	1094	-	12.1912	1.91e-05	0.0727	GATGCAGGAAGG
FOXA1	hTFtarget	NC_000002.12:c238302065-238300066	70	85	-	12.2836	1.91e-05	0.0743	ATGAAAACAAATAAAC
MYC	hTFtarget	NC_000002.12:c238302065-238300066	1802	1812	+	13.3571	1.91e-05	0.076	GCCATGTGGGC
SPI1	hTFtarget	NC_000002.12:c238302065-238300066	908	919	-	12.9868	1.91e-05	0.038	GGTGGGCGGGTC
FOXO1	database	NC_000002.12:c238302065-238300066	75	83	-	12.3232	1.92e-05	0.0739	GAAAACAAA
GTF2I	hTFtarget	NC_000002.12:c238302065-238300066	1138	1159	+	11.4737	1.92e-05	0.076	GGGACCTCCTCTTGGCCTTTGA
POLR2A	hTFtarget	NC_000002.12:c238302065-238300066	776	791	+	11.8857	1.92e-05	0.0712	CTCCTGCCTCAGCCTC
REL	database	NC_000002.12:c238302065-238300066	574	583	+	12.8586	1.93e-05	0.0767	TGGGCATTCC
SPI1	hTFtarget	NC_000002.12:c238302065-238300066	748	762	-	12.8684	1.93e-05	0.0564	CGGGAGGCGGAGGTT
ZNF143	hTFtarget	NC_000002.12:c238302065-238300066	892	913	+	10.6842	1.93e-05	0.0762	ACTCCTGACCCCAGGTGACCCG
MAZ	database	NC_000002.12:c238302065-238300066	1359	1375	+	12.3258	1.94e-05	0.0766	ACGAAGAGGAGGAGTGG
FOXP2	hTFtarget	NC_000002.12:c238302065-238300066	1083	1091	-	13	1.94e-05	0.077	GCAGGAAGG
RFX5	hTFtarget	NC_000002.12:c238302065-238300066	169	182	+	12.7431	1.94e-05	0.0769	TCCAGCAACAGTTG
TRIM28	hTFtarget	NC_000002.12:c238302065-238300066	657	672	-	12.2987	1.94e-05	0.076	CTTACCTTATAGAGGA
SIX5	hTFtarget	NC_000002.12:c238302065-238300066	890	905	-	8.27273	1.95e-05	0.0536	CTGGGGTCAGGAGTTC
ZNF143	hTFtarget	NC_000002.12:c238302065-238300066	1847	1862	+	12.6795	1.95e-05	0.0252	ATTTTTTCTTTCTTTT
ZNF274	hTFtarget	NC_000002.12:c238302065-238300066	1727	1742	-	7.59091	1.95e-05	0.0765	CATGGAGGGAAGAAGC
HDAC2	hTFtarget	NC_000002.12:c238302065-238300066	1150	1158	-	13.2895	1.96e-05	0.0753	CAAAGGCCA
IRF1	hTFtarget	NC_000002.12:c238302065-238300066	1852	1869	-	9.39394	1.96e-05	0.0374	ATAAAAAAAAAGAAAGAA
ATF2	hTFtarget	NC_000002.12:c238302065-238300066	1193	1204	+	13.0857	1.96e-05	0.0779	GCTGAGGTCAGC
MYC	hTFtarget	NC_000002.12:c238302065-238300066	1801	1812	-	13.0758	1.96e-05	0.0779	GCCCACATGGCC
SP1	hTFtarget	NC_000002.12:c238302065-238300066	742	757	-	12.3714	1.96e-05	0.0388	GGCGGAGGTTGCAGTG
SPI1	hTFtarget	NC_000002.12:c238302065-238300066	908	919	-	12.9079	1.96e-05	0.055	GGTGGGCGGGTC
TRIM28	hTFtarget	NC_000002.12:c238302065-238300066	514	535	-	12.3929	1.96e-05	0.0743	GTGACATTAGTTTTCCTCTTTA
ZNF274	hTFtarget	NC_000002.12:c238302065-238300066	1274	1288	+	10.4286	1.96e-05	0.0767	ATATGTGGGAGAGCT
FOXO3	database	NC_000002.12:c238302065-238300066	114	127	+	12.7755	1.97e-05	0.0367	TATTTGTTTATAAT
CBX1	hTFtarget	NC_000002.12:c238302065-238300066	228	243	-	12.4583	1.97e-05	0.0738	CTTCTATTCATTTCCA
ZNF274	hTFtarget	NC_000002.12:c238302065-238300066	1727	1742	-	7.35714	1.97e-05	0.0778	CATGGAGGGAAGAAGC
PDX1	database	NC_000002.12:c238302065-238300066	207	216	-	12.4783	1.98e-05	0.0759	CAGTAATTAG
SPI1	hTFtarget	NC_000002.12:c238302065-238300066	908	919	-	12.8	1.98e-05	0.0392	GGTGGGCGGGTC
SPI1	hTFtarget	NC_000002.12:c238302065-238300066	907	918	+	12.6711	1.98e-05	0.0789	TGACCCGCCCAC
THAP11	hTFtarget	NC_000002.12:c238302065-238300066	890	911	+	5.10606	1.98e-05	0.0782	GAACTCCTGACCCCAGGTGACC
ZEB1	hTFtarget	NC_000002.12:c238302065-238300066	809	817	-	13.0571	1.98e-05	0.0787	GCACACCTG
CTCF	hTFtarget	NC_000002.12:c238302065-238300066	714	725	+	13	1.98e-05	0.0787	GCTGCAGTGCAA
HCFC1	hTFtarget	NC_000002.12:c238302065-238300066	1618	1639	-	10.6447	1.99e-05	0.0393	AGAAATGGAGCTCCCAAAGTTC
MYC	hTFtarget	NC_000002.12:c238302065-238300066	1801	1812	-	13.0758	1.99e-05	0.079	GCCCACATGGCC
POLR3A	hTFtarget	NC_000002.12:c238302065-238300066	834	849	-	12.8205	1.99e-05	0.0139	AAAAATACAAAAAATT
BRD7	hTFtarget	NC_000002.12:c238302065-238300066	948	969	-	11.1923	1.99e-05	0.0782	AGCCAGGCACGGTGGCTCACGC
ESR1	hTFtarget	NC_000002.12:c238302065-238300066	1196	1211	-	12.6515	2e-05	0.0791	AGTCCGGGCTGACCTC
PML	hTFtarget	NC_000002.12:c238302065-238300066	897	905	-	13.25	2e-05	0.0398	CTGGGGTCA
E2F6	hTFtarget	NC_000002.12:c238302065-238300066	1731	1742	-	13.4714	2e-05	0.0796	CATGGAGGGAAG
GTF2I	hTFtarget	NC_000002.12:c238302065-238300066	1849	1864	-	12.6538	2.01e-05	0.0521	AAAAAAGAAAGAAAAA
IRF1	hTFtarget	NC_000002.12:c238302065-238300066	1845	1864	-	11.7183	2.01e-05	0.0533	AAAAAAGAAAGAAAAAATAT
SPI1	hTFtarget	NC_000002.12:c238302065-238300066	749	760	+	12.8421	2.01e-05	0.0749	ACCTCCGCCTCC
SPI1	hTFtarget	NC_000002.12:c238302065-238300066	748	763	+	12.7857	2.01e-05	0.0697	AACCTCCGCCTCCCGA
MEF2A	database	NC_000002.12:c238302065-238300066	350	364	+	12.8254	2.02e-05	0.0381	TGCTCAAAATAGGTT
ESR1	hTFtarget	NC_000002.12:c238302065-238300066	1196	1211	-	12.5152	2.03e-05	0.0802	AGTCCGGGCTGACCTC
ETS1	hTFtarget	NC_000002.12:c238302065-238300066	818	831	+	11	2.03e-05	0.0803	ACCACCACGCCCGG
GATA4	hTFtarget	NC_000002.12:c238302065-238300066	576	584	-	13.0789	2.03e-05	0.0783	AGGAATGCC
JUN	hTFtarget	NC_000002.12:c238302065-238300066	577	585	+	13.0141	2.03e-05	0.0753	GCATTCCTT
RARA	hTFtarget	NC_000002.12:c238302065-238300066	705	713	+	12.1842	2.03e-05	0.0773	ATTGCCCAA
SPI1	hTFtarget	NC_000002.12:c238302065-238300066	906	920	-	12.6184	2.03e-05	0.0803	AGGTGGGCGGGTCAC
SPI1	hTFtarget	NC_000002.12:c238302065-238300066	902	917	+	12.2368	2.03e-05	0.0804	CCAGGTGACCCGCCCA
CDK9	hTFtarget	NC_000002.12:c238302065-238300066	1850	1865	-	12.859	2.03e-05	0.0193	AAAAAAAGAAAGAAAA
CEBPA	hTFtarget	NC_000002.12:c238302065-238300066	705	713	+	11.8571	2.03e-05	0.0768	ATTGCCCAA
EP300	hTFtarget	NC_000002.12:c238302065-238300066	743	762	+	1.52857	2.03e-05	0.0804	ACTGCAACCTCCGCCTCCCG
MED1	hTFtarget	NC_000002.12:c238302065-238300066	1849	1864	+	12.7532	2.04e-05	0.021	TTTTTCTTTCTTTTTT
SPI1	hTFtarget	NC_000002.12:c238302065-238300066	746	761	-	12.1714	2.05e-05	0.0785	GGGAGGCGGAGGTTGC
ERG	hTFtarget	NC_000002.12:c238302065-238300066	1846	1870	+	-17.7105	2.05e-05	0.0257	TATTTTTTCTTTCTTTTTTTTTATT
POU2F1	database	NC_000002.12:c238302065-238300066	460	471	-	11.746	2.06e-05	0.0769	TAATTTACATAA
ZNF384	hTFtarget	NC_000002.12:c238302065-238300066	1843	1864	+	7.09722	2.06e-05	0.00553	ACATATTTTTTCTTTCTTTTTT
SP1	database	NC_000002.12:c238302065-238300066	908	918	-	12.6629	2.07e-05	0.0409	GTGGGCGGGTC
DDIT3	database	NC_000002.12:c238302065-238300066	742	754	-	12.8667	2.08e-05	0.0825	GGAGGTTGCAGTG
RELA	hTFtarget	NC_000002.12:c238302065-238300066	890	905	-	9.8	2.08e-05	0.0729	CTGGGGTCAGGAGTTC
RELA	hTFtarget	NC_000002.12:c238302065-238300066	890	905	-	12.2632	2.08e-05	0.0405	CTGGGGTCAGGAGTTC
SPI1	hTFtarget	NC_000002.12:c238302065-238300066	908	919	-	12.9737	2.08e-05	0.0414	GGTGGGCGGGTC
USF1	hTFtarget	NC_000002.12:c238302065-238300066	1361	1376	-	11.5526	2.08e-05	0.0411	GCCACTCCTCCTCTTC
ZEB1	hTFtarget	NC_000002.12:c238302065-238300066	808	816	+	13.2121	2.08e-05	0.0828	ACAGGTGTG
JUN	hTFtarget	NC_000002.12:c238302065-238300066	1192	1203	-	13.0649	2.09e-05	0.083	CTGACCTCAGCA
NFYA	hTFtarget	NC_000002.12:c238302065-238300066	908	919	-	12.6857	2.09e-05	0.0415	GGTGGGCGGGTC
PBX3	hTFtarget	NC_000002.12:c238302065-238300066	750	761	-	12.3857	2.09e-05	0.0529	GGGAGGCGGAGG
SMC1A	hTFtarget	NC_000002.12:c238302065-238300066	892	911	+	11.1212	2.09e-05	0.0827	ACTCCTGACCCCAGGTGACC
SPI1	hTFtarget	NC_000002.12:c238302065-238300066	1361	1376	-	12.6579	2.09e-05	0.0414	GCCACTCCTCCTCTTC
ZBTB33	hTFtarget	NC_000002.12:c238302065-238300066	1128	1141	-	11.6184	2.09e-05	0.0832	TCCCAGGAAATCTG
ZNF143	hTFtarget	NC_000002.12:c238302065-238300066	1849	1864	+	12.5897	2.09e-05	0.0252	TTTTTCTTTCTTTTTT
SUZ12	hTFtarget	NC_000002.12:c238302065-238300066	613	624	+	12.5526	2.1e-05	0.0798	CATGAAGGCACA
IRF1	database	NC_000002.12:c238302065-238300066	1843	1863	+	11.6774	2.11e-05	0.0397	ACATATTTTTTCTTTCTTTTT
SPI1	hTFtarget	NC_000002.12:c238302065-238300066	907	918	+	12.5526	2.11e-05	0.0838	TGACCCGCCCAC
SUZ12	hTFtarget	NC_000002.12:c238302065-238300066	779	794	+	11.5526	2.11e-05	0.0419	CTGCCTCAGCCTCCCA
ZNF143	hTFtarget	NC_000002.12:c238302065-238300066	1845	1865	-	12.4487	2.11e-05	0.0179	AAAAAAAGAAAGAAAAAATAT
FOXF1	database	NC_000002.12:c238302065-238300066	144	154	-	13.3153	2.12e-05	0.0813	ATGTTTATCAT
ETS1	hTFtarget	NC_000002.12:c238302065-238300066	890	911	+	6.85714	2.12e-05	0.0834	GAACTCCTGACCCCAGGTGACC
SP1	hTFtarget	NC_000002.12:c238302065-238300066	16	39	+	12.4935	2.12e-05	0.0838	ATTTGTTGCCCTCACAGTCATTCC
BTAF1	hTFtarget	NC_000002.12:c238302065-238300066	1362	1373	+	12.8289	2.12e-05	0.0254	AAGAGGAGGAGT
CBX3	hTFtarget	NC_000002.12:c238302065-238300066	1081	1094	+	11.0921	2.12e-05	0.0841	ACCCTTCCTGCATC
BRD2	hTFtarget	NC_000002.12:c238302065-238300066	612	626	+	12.5143	2.13e-05	0.0835	ACATGAAGGCACACC
SPI1	hTFtarget	NC_000002.12:c238302065-238300066	908	919	-	12.7105	2.13e-05	0.0479	GGTGGGCGGGTC
TFE3	database	NC_000002.12:c238302065-238300066	902	911	-	13.0102	2.14e-05	0.0851	GGTCACCTGG
SPI1	hTFtarget	NC_000002.12:c238302065-238300066	746	761	+	12.5132	2.14e-05	0.0602	GCAACCTCCGCCTCCC
SPI1	hTFtarget	NC_000002.12:c238302065-238300066	908	923	-	11.7368	2.14e-05	0.085	CTGAGGTGGGCGGGTC
VDR:CAR:PXR	database	NC_000002.12:c238302065-238300066	1707	1727	-	12.1224	2.15e-05	0.085	CCTGCCCTGCTTGCCCTGGGT
EGR2	database	NC_000002.12:c238302065-238300066	911	921	-	13.0714	2.16e-05	0.0858	GAGGTGGGCGG
STAT6	database	NC_000002.12:c238302065-238300066	1670	1682	+	12.5658	2.16e-05	0.0821	TTCTAAGGAATCG
MYEF2	database	NC_000002.12:c238302065-238300066	176	197	+	3.5	2.16e-05	0.0778	ACAGTTGTTCAAAATAGCATGA
IRF1	hTFtarget	NC_000002.12:c238302065-238300066	1848	1863	-	12.9091	2.16e-05	0.0269	AAAAAGAAAGAAAAAA
BHLHE40	hTFtarget	NC_000002.12:c238302065-238300066	750	764	+	11.5789	2.16e-05	0.0855	CCTCCGCCTCCCGAG
MAF	hTFtarget	NC_000002.12:c238302065-238300066	1306	1321	+	12.6667	2.17e-05	0.0817	CCCTCACTCAGCAGAC
MAZ	hTFtarget	NC_000002.12:c238302065-238300066	744	759	+	12.2424	2.17e-05	0.0859	CTGCAACCTCCGCCTC
MXI1	hTFtarget	NC_000002.12:c238302065-238300066	1366	1377	-	11.9868	2.17e-05	0.043	AGCCACTCCTCC
MYC	hTFtarget	NC_000002.12:c238302065-238300066	1355	1376	+	12	2.17e-05	0.085	GGCCACGAAGAGGAGGAGTGGC
SMAD1	hTFtarget	NC_000002.12:c238302065-238300066	36	51	-	12.8553	2.17e-05	0.0845	AGATACAGACCAGGAA
SPI1	hTFtarget	NC_000002.12:c238302065-238300066	906	917	+	12.3289	2.17e-05	0.0863	GTGACCCGCCCA
SPI1	hTFtarget	NC_000002.12:c238302065-238300066	750	761	+	12.7286	2.17e-05	0.0429	CCTCCGCCTCCC
ESR1	hTFtarget	NC_000002.12:c238302065-238300066	1690	1705	-	12.0571	2.18e-05	0.0862	CAGGCCAACGTGGCCA
ESR1	hTFtarget	NC_000002.12:c238302065-238300066	71	82	-	12.8312	2.18e-05	0.0577	AAAACAAATAAA
KLF5	hTFtarget	NC_000002.12:c238302065-238300066	751	759	+	13.4474	2.18e-05	0.0667	CTCCGCCTC
NFYB	hTFtarget	NC_000002.12:c238302065-238300066	907	918	+	11.8947	2.18e-05	0.0866	TGACCCGCCCAC
SMAD4	hTFtarget	NC_000002.12:c238302065-238300066	777	792	-	11.4225	2.18e-05	0.0863	GGAGGCTGAGGCAGGA
YY1	hTFtarget	NC_000002.12:c238302065-238300066	912	927	+	10.1842	2.18e-05	0.0433	CGCCCACCTCAGCCTC
CTCF	hTFtarget	NC_000002.12:c238302065-238300066	713	724	-	12.5921	2.18e-05	0.0804	TGCACTGCAGCT
IRF1	hTFtarget	NC_000002.12:c238302065-238300066	1848	1863	-	10.2113	2.19e-05	0.0506	AAAAAGAAAGAAAAAA
FOXA2	hTFtarget	NC_000002.12:c238302065-238300066	1036	1044	+	12.9605	2.2e-05	0.0871	ATCAGCAGG
JUN	hTFtarget	NC_000002.12:c238302065-238300066	1193	1204	+	12.8947	2.2e-05	0.0875	GCTGAGGTCAGC
NFIC	hTFtarget	NC_000002.12:c238302065-238300066	1698	1713	-	12.1842	2.2e-05	0.0869	CCTGGGTTCAGGCCAA
MED1	hTFtarget	NC_000002.12:c238302065-238300066	1854	1869	+	12.6364	2.21e-05	0.021	CTTTCTTTTTTTTTAT
SMAD1	hTFtarget	NC_000002.12:c238302065-238300066	746	767	+	9.5	2.21e-05	0.0871	GCAACCTCCGCCTCCCGAGTTC
IRF1	hTFtarget	NC_000002.12:c238302065-238300066	1854	1869	-	11.1364	2.22e-05	0.0419	ATAAAAAAAAAGAAAG
RARA	hTFtarget	NC_000002.12:c238302065-238300066	1284	1299	+	12.3684	2.22e-05	0.044	GAGCTACGCTGCCCTA
SPI1	hTFtarget	NC_000002.12:c238302065-238300066	748	763	+	12.7286	2.22e-05	0.0439	AACCTCCGCCTCCCGA
NFE2L1	database	NC_000002.12:c238302065-238300066	1779	1791	+	11.382	2.23e-05	0.0886	GTCATGGTGGGAG
MAX	hTFtarget	NC_000002.12:c238302065-238300066	1365	1376	-	12.1579	2.23e-05	0.0442	GCCACTCCTCCT
SPI1	hTFtarget	NC_000002.12:c238302065-238300066	750	765	+	12.4857	2.23e-05	0.044	CCTCCGCCTCCCGAGT
HAND2	hTFtarget	NC_000002.12:c238302065-238300066	1211	1226	+	12.8939	2.24e-05	0.0442	TTCTGGCTCTCCTCAC
SIN3A	hTFtarget	NC_000002.12:c238302065-238300066	745	760	-	12.6053	2.24e-05	0.0687	GGAGGCGGAGGTTGCA
USF1	hTFtarget	NC_000002.12:c238302065-238300066	1044	1059	+	11.9394	2.24e-05	0.0889	GGTCTCATGCCCACCA
CEBPD	database	NC_000002.12:c238302065-238300066	705	715	-	11.9398	2.25e-05	0.0878	GCTTGGGCAAT
JUND	hTFtarget	NC_000002.12:c238302065-238300066	947	959	+	12.7237	2.25e-05	0.089	GGCGTGAGCCACC
SP1	hTFtarget	NC_000002.12:c238302065-238300066	750	761	-	12.3816	2.25e-05	0.0446	GGGAGGCGGAGG
SPI1	hTFtarget	NC_000002.12:c238302065-238300066	902	923	-	11.7571	2.25e-05	0.0444	CTGAGGTGGGCGGGTCACCTGG
MYF6	database	NC_000002.12:c238302065-238300066	1879	1894	-	12.6829	2.26e-05	0.0447	GTGTAACAGTTGGCTC
GMEB2	hTFtarget	NC_000002.12:c238302065-238300066	889	910	+	12.369	2.26e-05	0.0883	CGAACTCCTGACCCCAGGTGAC
IRF3	hTFtarget	NC_000002.12:c238302065-238300066	908	919	-	12.75	2.26e-05	0.0448	GGTGGGCGGGTC
TCF3	database	NC_000002.12:c238302065-238300066	1330	1342	+	12.4776	2.27e-05	0.042	CCTTTGTATTGAT
NFYA	hTFtarget	NC_000002.12:c238302065-238300066	750	761	-	12.5526	2.27e-05	0.045	GGGAGGCGGAGG
RBL2	hTFtarget	NC_000002.12:c238302065-238300066	1364	1375	+	12.8553	2.27e-05	0.0299	GAGGAGGAGTGG
STAT1	hTFtarget	NC_000002.12:c238302065-238300066	1632	1643	-	12.0286	2.27e-05	0.0882	AAGGAGAAATGG
TEAD4	hTFtarget	NC_000002.12:c238302065-238300066	577	585	-	12.9211	2.27e-05	0.0885	AAGGAATGC
CTCF	hTFtarget	NC_000002.12:c238302065-238300066	896	911	+	11.7273	2.27e-05	0.0901	CTGACCCCAGGTGACC
FOXP1	database	NC_000002.12:c238302065-238300066	1850	1869	+	-8.41667	2.28e-05	0.0273	TTTTCTTTCTTTTTTTTTAT
ESR1	hTFtarget	NC_000002.12:c238302065-238300066	305	315	-	12.0448	2.28e-05	0.0891	AGAGATGGAGA
SPI1	hTFtarget	NC_000002.12:c238302065-238300066	1698	1713	+	12.6974	2.28e-05	0.0901	TTGGCCTGAACCCAGG
ZNF92	hTFtarget	NC_000002.12:c238302065-238300066	250	274	-	11.1389	2.28e-05	0.0183	TTTTTTGTATTGTGAAGTTATTTTT
RARA	hTFtarget	NC_000002.12:c238302065-238300066	1196	1204	+	12.1818	2.29e-05	0.0822	GAGGTCAGC
FOXJ3	database	NC_000002.12:c238302065-238300066	111	123	+	12.6269	2.3e-05	0.0416	CTTTATTTGTTTA
SMAD1	hTFtarget	NC_000002.12:c238302065-238300066	1036	1044	+	12.6447	2.3e-05	0.0915	ATCAGCAGG
TAL1	hTFtarget	NC_000002.12:c238302065-238300066	1094	1107	+	12.6857	2.3e-05	0.0886	CCAGGAAACAATTG
EZH2	hTFtarget	NC_000002.12:c238302065-238300066	954	969	-	11.3506	2.31e-05	0.0916	AGCCAGGCACGGTGGC
CTCF	hTFtarget	NC_000002.12:c238302065-238300066	714	725	-	13.0921	2.31e-05	0.0888	TTGCACTGCAGC
NFE2	database	NC_000002.12:c238302065-238300066	1305	1318	+	12.3548	2.32e-05	0.0921	GCCCTCACTCAGCA
ESR1	hTFtarget	NC_000002.12:c238302065-238300066	1121	1136	+	12.2048	2.32e-05	0.0913	CTCTTCCCAGATTTCC
SPI1	hTFtarget	NC_000002.12:c238302065-238300066	907	918	+	12.3816	2.32e-05	0.092	TGACCCGCCCAC
TRIM28	hTFtarget	NC_000002.12:c238302065-238300066	1853	1877	-	12.1923	2.32e-05	0.0494	CTGGAAAAATAAAAAAAAAGAAAGA
ESR1	hTFtarget	NC_000002.12:c238302065-238300066	1197	1212	-	12.3939	2.33e-05	0.0923	AAGTCCGGGCTGACCT
MEF2A	hTFtarget	NC_000002.12:c238302065-238300066	350	365	+	12.6866	2.33e-05	0.0414	TGCTCAAAATAGGTTT
PURA	database	NC_000002.12:c238302065-238300066	1986	1994	-	11.0275	2.34e-05	0.0928	GGGGCAGTC
ATF3	hTFtarget	NC_000002.12:c238302065-238300066	1756	1767	-	13.5263	2.34e-05	0.093	GTGGTGATGCAT
ZNF92	hTFtarget	NC_000002.12:c238302065-238300066	727	751	+	12.1447	2.34e-05	0.0921	GGCGCGACCTTGGCTCACTGCAACC
GFI1B	hTFtarget	NC_000002.12:c238302065-238300066	1975	1985	+	12.3939	2.35e-05	0.0883	AAATCACAGAT
NR2F2	hTFtarget	NC_000002.12:c238302065-238300066	1189	1204	-	12.3636	2.35e-05	0.0463	GCTGACCTCAGCATTT
TBP	hTFtarget	NC_000002.12:c238302065-238300066	1043	1067	-	12.2308	2.35e-05	0.0926	CATGGACTTGGTGGGCATGAGACCC
EP300	hTFtarget	NC_000002.12:c238302065-238300066	922	937	-	11.0132	2.35e-05	0.0933	AGCACTTTCAGAGGCT
USF2	database	NC_000002.12:c238302065-238300066	1802	1812	+	12.5921	2.36e-05	0.0939	GCCATGTGGGC
ETS1	hTFtarget	NC_000002.12:c238302065-238300066	890	914	-	3.81429	2.36e-05	0.0931	GCGGGTCACCTGGGGTCAGGAGTTC
JUN	hTFtarget	NC_000002.12:c238302065-238300066	1909	1923	+	12.6667	2.36e-05	0.0934	CACTGGAGTCAGCCC
KLF5	hTFtarget	NC_000002.12:c238302065-238300066	577	585	+	13.2	2.36e-05	0.0915	GCATTCCTT
SPI1	hTFtarget	NC_000002.12:c238302065-238300066	750	760	+	12.5526	2.36e-05	0.0733	CCTCCGCCTCC
SPI1	hTFtarget	NC_000002.12:c238302065-238300066	749	760	+	12.6429	2.36e-05	0.0641	ACCTCCGCCTCC
SUMO2	hTFtarget	NC_000002.12:c238302065-238300066	40	55	+	11.7349	2.36e-05	0.0581	TGGTCTGTATCTGTTG
AR	hTFtarget	NC_000002.12:c238302065-238300066	1095	1113	-	12.2113	2.37e-05	0.0881	TGTTCCCAATTGTTTCCTG
MXI1	hTFtarget	NC_000002.12:c238302065-238300066	1801	1812	-	13.1143	2.37e-05	0.0945	GCCCACATGGCC
BCL11A	hTFtarget	NC_000002.12:c238302065-238300066	1033	1044	-	12.7857	2.37e-05	0.0941	CCTGCTGATCTT
POLR2A	hTFtarget	NC_000002.12:c238302065-238300066	746	761	-	11.8158	2.37e-05	0.0741	GGGAGGCGGAGGTTGC
EP300	hTFtarget	NC_000002.12:c238302065-238300066	1776	1787	-	12.4857	2.37e-05	0.0699	CACCATGACCCC
ESRRG	database	NC_000002.12:c238302065-238300066	1511	1519	-	12.8788	2.38e-05	0.0947	TCAAGGTTA
FOXA1	hTFtarget	NC_000002.12:c238302065-238300066	1806	1821	+	12.2941	2.38e-05	0.094	TGTGGGCGTATCTGTG
NFYB	hTFtarget	NC_000002.12:c238302065-238300066	1364	1378	-	11.9737	2.38e-05	0.0472	AAGCCACTCCTCCTC
POLR2A	hTFtarget	NC_000002.12:c238302065-238300066	780	791	-	12.2368	2.38e-05	0.0397	GAGGCTGAGGCA
SPI1	hTFtarget	NC_000002.12:c238302065-238300066	908	919	-	12.5132	2.38e-05	0.0574	GGTGGGCGGGTC
LMO2	hTFtarget	NC_000002.12:c238302065-238300066	1094	1108	-	12.697	2.39e-05	0.0796	CCAATTGTTTCCTGG
ZNF143	hTFtarget	NC_000002.12:c238302065-238300066	818	831	+	10	2.39e-05	0.0912	ACCACCACGCCCGG
ELF1	hTFtarget	NC_000002.12:c238302065-238300066	749	760	+	11.6579	2.39e-05	0.0489	ACCTCCGCCTCC
ETS1	hTFtarget	NC_000002.12:c238302065-238300066	818	833	+	12.1053	2.4e-05	0.0949	ACCACCACGCCCGGCT
NR2F2	hTFtarget	NC_000002.12:c238302065-238300066	1194	1202	+	12.1212	2.4e-05	0.0953	CTGAGGTCA
RXRA	hTFtarget	NC_000002.12:c238302065-238300066	1147	1162	-	12.2576	2.4e-05	0.0952	AGGTCAAAGGCCAAGA
RAD21	hTFtarget	NC_000002.12:c238302065-238300066	896	908	+	12.0909	2.41e-05	0.0956	CTGACCCCAGGTG
RUNX1	hTFtarget	NC_000002.12:c238302065-238300066	782	793	-	12.6711	2.41e-05	0.0958	GGGAGGCTGAGG
SPI1	hTFtarget	NC_000002.12:c238302065-238300066	750	761	-	12.4868	2.41e-05	0.0479	GGGAGGCGGAGG
MEF2C	database	NC_000002.12:c238302065-238300066	841	853	-	9.5	2.42e-05	0.0877	TACTAAAAATACA
SP1	database	NC_000002.12:c238302065-238300066	751	760	+	12.5056	2.42e-05	0.0952	CTCCGCCTCC
HCFC1	hTFtarget	NC_000002.12:c238302065-238300066	816	831	-	9.6	2.42e-05	0.0562	CCGGGCGTGGTGGTGC
RAC3	hTFtarget	NC_000002.12:c238302065-238300066	1988	1996	-	13.2895	2.42e-05	0.0654	CAGGGGCAG
E2F6	database	NC_000002.12:c238302065-238300066	1730	1740	-	13.2069	2.43e-05	0.0966	TGGAGGGAAGA
HNF4A	hTFtarget	NC_000002.12:c238302065-238300066	1147	1158	+	12.8026	2.43e-05	0.0959	TCTTGGCCTTTG
MAX	hTFtarget	NC_000002.12:c238302065-238300066	1801	1812	+	12.9091	2.43e-05	0.0966	GGCCATGTGGGC
POLR2A	hTFtarget	NC_000002.12:c238302065-238300066	742	757	+	10.6184	2.43e-05	0.0965	CACTGCAACCTCCGCC
CHD7	hTFtarget	NC_000002.12:c238302065-238300066	577	585	+	13.4211	2.43e-05	0.094	GCATTCCTT
CTCF	hTFtarget	NC_000002.12:c238302065-238300066	714	725	-	12.5132	2.43e-05	0.0963	TTGCACTGCAGC
POLR2A	hTFtarget	NC_000002.12:c238302065-238300066	781	792	+	11.6184	2.44e-05	0.0969	GCCTCAGCCTCC
SPI1	hTFtarget	NC_000002.12:c238302065-238300066	747	762	-	12.1974	2.44e-05	0.0512	CGGGAGGCGGAGGTTG
SPI1	hTFtarget	NC_000002.12:c238302065-238300066	1361	1376	-	12.3947	2.44e-05	0.0653	GCCACTCCTCCTCTTC
SRF	hTFtarget	NC_000002.12:c238302065-238300066	379	393	+	12.3421	2.44e-05	0.095	TAATAGTCTATAGCA
EP300	hTFtarget	NC_000002.12:c238302065-238300066	1210	1225	-	12.1714	2.44e-05	0.0965	TGAGGAGAGCCAGAAG
GTF2I	hTFtarget	NC_000002.12:c238302065-238300066	1978	1993	+	12.1842	2.45e-05	0.097	TCACAGATGACTGCCC
IRF1	hTFtarget	NC_000002.12:c238302065-238300066	1850	1866	-	11.5758	2.45e-05	0.0928	AAAAAAAAGAAAGAAAA
MYC	hTFtarget	NC_000002.12:c238302065-238300066	896	911	-	10.3026	2.46e-05	0.0975	GGTCACCTGGGGTCAG
SIN3A	hTFtarget	NC_000002.12:c238302065-238300066	112	124	+	12.8194	2.46e-05	0.0901	TTTATTTGTTTAT
STAT1	hTFtarget	NC_000002.12:c238302065-238300066	889	910	+	10.8816	2.46e-05	0.0975	CGAACTCCTGACCCCAGGTGAC
CREBBP	hTFtarget	NC_000002.12:c238302065-238300066	1690	1705	+	12.1857	2.46e-05	0.096	TGGCCACGTTGGCCTG
ELF1	hTFtarget	NC_000002.12:c238302065-238300066	907	918	+	11.6053	2.46e-05	0.0489	TGACCCGCCCAC
ESR1	hTFtarget	NC_000002.12:c238302065-238300066	1194	1212	+	12.3485	2.47e-05	0.0973	CTGAGGTCAGCCCGGACTT
KDM1A	hTFtarget	NC_000002.12:c238302065-238300066	1808	1823	-	11.3099	2.47e-05	0.0979	GACACAGATACGCCCA
MAX	hTFtarget	NC_000002.12:c238302065-238300066	1802	1812	-	13.0857	2.48e-05	0.0989	GCCCACATGGC
RBPJ	hTFtarget	NC_000002.12:c238302065-238300066	1009	1019	-	13.0263	2.48e-05	0.0986	GGCCTGAGAAA
TRIM28	hTFtarget	NC_000002.12:c238302065-238300066	1727	1742	+	7	2.48e-05	0.0981	GCTTCTTCCCTCCATG
FOXO3	database	NC_000002.12:c238302065-238300066	114	126	+	12.5595	2.49e-05	0.046	TATTTGTTTATAA
POU3F2	database	NC_000002.12:c238302065-238300066	460	469	+	9.81651	2.49e-05	0.0905	TTATGTAAAT
MYC	hTFtarget	NC_000002.12:c238302065-238300066	1802	1812	-	12.9286	2.49e-05	0.0991	GCCCACATGGC
PURA	database	NC_000002.12:c238302065-238300066	776	792	-	12.3861	2.5e-05	0.0329	GGAGGCTGAGGCAGGAG
MYC	hTFtarget	NC_000002.12:c238302065-238300066	1802	1812	-	12.9143	2.5e-05	0.0994	GCCCACATGGC
SPI1	hTFtarget	NC_000002.12:c238302065-238300066	745	760	-	11.7857	2.5e-05	0.0578	GGAGGCGGAGGTTGCA
FOXA3	database	NC_000002.12:c238302065-238300066	72	84	+	12.802	2.51e-05	0.0943	TTATTTGTTTTCA
SPI1	hTFtarget	NC_000002.12:c238302065-238300066	906	921	+	11.9143	2.51e-05	0.0612	GTGACCCGCCCACCTC
SPI1	hTFtarget	NC_000002.12:c238302065-238300066	745	760	-	12.0132	2.51e-05	0.0993	GGAGGCGGAGGTTGCA
RARA	hTFtarget	NC_000002.12:c238302065-238300066	1197	1205	+	12.5	2.52e-05	0.0823	AGGTCAGCC
SOX10	hTFtarget	NC_000002.12:c238302065-238300066	1319	1340	-	12.3485	2.52e-05	0.0935	CAATACAAAGGAGGCTGTTGTC
SPI1	hTFtarget	NC_000002.12:c238302065-238300066	904	919	+	12.3857	2.52e-05	0.0499	AGGTGACCCGCCCACC
SPI1	hTFtarget	NC_000002.12:c238302065-238300066	904	919	-	11.4605	2.52e-05	0.1	GGTGGGCGGGTCACCT
HNF4A	database	NC_000002.12:c238302065-238300066	1026	1040	-	12.4082	2.53e-05	0.0494	CTGATCTTTGTGCCT
RARG	hTFtarget	NC_000002.12:c238302065-238300066	897	905	-	12.2429	2.53e-05	0.1	CTGGGGTCA
CBX3	hTFtarget	NC_000002.12:c238302065-238300066	1383	1394	+	12.3553	2.53e-05	0.099	CAGAAAGGCCAG
TRIM24	hTFtarget	NC_000002.12:c238302065-238300066	1854	1875	-	12.1667	2.53e-05	0.0129	GGAAAAATAAAAAAAAAGAAAG
ZNF274	hTFtarget	NC_000002.12:c238302065-238300066	1727	1742	-	7.32857	2.53e-05	0.1	CATGGAGGGAAGAAGC
GLIS3	database	NC_000002.12:c238302065-238300066	544	553	-	12.7416	2.54e-05	0.101	CTGGGTGGTA
ESR1	hTFtarget	NC_000002.12:c238302065-238300066	750	761	+	12.2763	2.54e-05	0.101	CCTCCGCCTCCC
BARX2	hTFtarget	NC_000002.12:c238302065-238300066	908	919	-	12.7429	2.54e-05	0.0504	GGTGGGCGGGTC
STAT5A	hTFtarget	NC_000002.12:c238302065-238300066	1082	1090	+	12.4286	2.54e-05	0.101	CCCTTCCTG
T	hTFtarget	NC_000002.12:c238302065-238300066	1035	1046	+	12.7143	2.54e-05	0.1	GATCAGCAGGGT
USF2	hTFtarget	NC_000002.12:c238302065-238300066	903	911	+	13	2.54e-05	0.101	CAGGTGACC
FOXA1	hTFtarget	NC_000002.12:c238302065-238300066	207	222	+	12.1795	2.55e-05	0.0982	CTAATTACTGAAGACA
NANOG	hTFtarget	NC_000002.12:c238302065-238300066	1036	1044	+	12.7368	2.55e-05	0.102	ATCAGCAGG
SPI1	hTFtarget	NC_000002.12:c238302065-238300066	897	921	+	10.6714	2.55e-05	0.0503	TGACCCCAGGTGACCCGCCCACCTC
ZNF143	hTFtarget	NC_000002.12:c238302065-238300066	52	72	-	12.2179	2.55e-05	0.0179	AACCACAGAAAGCAATTCAAC
CDK9	hTFtarget	NC_000002.12:c238302065-238300066	772	795	+	10.6579	2.55e-05	0.0814	GATTCTCCTGCCTCAGCCTCCCAA
USF2	database	NC_000002.12:c238302065-238300066	901	911	+	13.1224	2.56e-05	0.102	CCCAGGTGACC
SF1	database	NC_000002.12:c238302065-238300066	1511	1519	+	12.2809	2.56e-05	0.101	TAACCTTGA
EGR1	database	NC_000002.12:c238302065-238300066	1804	1814	+	12.4388	2.56e-05	0.102	CATGTGGGCGT
MEF2A	hTFtarget	NC_000002.12:c238302065-238300066	181	194	-	12.4627	2.56e-05	0.0306	TGCTATTTTGAACA
POLR2A	hTFtarget	NC_000002.12:c238302065-238300066	779	794	+	11.5395	2.56e-05	0.0508	CTGCCTCAGCCTCCCA
BRD4	hTFtarget	NC_000002.12:c238302065-238300066	1775	1790	-	11.4868	2.56e-05	0.101	TCCCACCATGACCCCC
BTAF1	hTFtarget	NC_000002.12:c238302065-238300066	918	929	-	12.5395	2.56e-05	0.0254	CAGAGGCTGAGG
TRIM28	hTFtarget	NC_000002.12:c238302065-238300066	1135	1150	+	10.7105	2.56e-05	0.1	CCTGGGACCTCCTCTT
MAX	hTFtarget	NC_000002.12:c238302065-238300066	1365	1376	-	11.4474	2.57e-05	0.102	GCCACTCCTCCT
SIX5	hTFtarget	NC_000002.12:c238302065-238300066	1802	1813	+	12.5132	2.57e-05	0.102	GCCATGTGGGCG
ZNF143	hTFtarget	NC_000002.12:c238302065-238300066	1848	1868	-	12.2051	2.57e-05	0.0179	TAAAAAAAAAGAAAGAAAAAA
SP1	hTFtarget	NC_000002.12:c238302065-238300066	907	918	+	12.5658	2.58e-05	0.102	TGACCCGCCCAC
CREBBP	hTFtarget	NC_000002.12:c238302065-238300066	506	521	+	1.2	2.58e-05	0.102	GAAATATATAAAGAGG
GTF3C2	hTFtarget	NC_000002.12:c238302065-238300066	1869	1884	-	12.0526	2.59e-05	0.0513	TGGCTCTCTGGAAAAA
SPI1	hTFtarget	NC_000002.12:c238302065-238300066	905	920	-	10.9571	2.59e-05	0.103	AGGTGGGCGGGTCACC
TLX1	database	NC_000002.12:c238302065-238300066	1945	1961	-	11.7294	2.61e-05	0.0518	TTGGCAAGGACACCAGG
MEF2C	database	NC_000002.12:c238302065-238300066	349	363	+	12.5424	2.61e-05	0.0314	CTGCTCAAAATAGGT
ESR1	hTFtarget	NC_000002.12:c238302065-238300066	737	752	+	11.9714	2.61e-05	0.104	TGGCTCACTGCAACCT
GTF2B	hTFtarget	NC_000002.12:c238302065-238300066	1565	1578	-	12.5974	2.61e-05	0.099	GATTTTAAAAGGGG
SIX5	hTFtarget	NC_000002.12:c238302065-238300066	890	905	-	8	2.61e-05	0.0764	CTGGGGTCAGGAGTTC
TP53	hTFtarget	NC_000002.12:c238302065-238300066	1658	1673	-	12.026	2.61e-05	0.102	AGAAAATAGAGTTTTG
NR4A2	database	NC_000002.12:c238302065-238300066	1386	1394	+	12.6333	2.62e-05	0.102	AAAGGCCAG
RARB	database	NC_000002.12:c238302065-238300066	893	903	-	13.0918	2.62e-05	0.0346	GGGGTCAGGAG
GATA2	hTFtarget	NC_000002.12:c238302065-238300066	516	524	+	12.0429	2.62e-05	0.104	AAGAGGAAA
SOX17	hTFtarget	NC_000002.12:c238302065-238300066	1211	1225	+	12.7429	2.62e-05	0.0514	TTCTGGCTCTCCTCA
SP2	hTFtarget	NC_000002.12:c238302065-238300066	685	704	+	10.0526	2.62e-05	0.102	TAAGACAGAGTTTCACTGTT
USF1	hTFtarget	NC_000002.12:c238302065-238300066	897	911	+	11.4091	2.62e-05	0.104	TGACCCCAGGTGACC
ZEB1	hTFtarget	NC_000002.12:c238302065-238300066	900	910	-	13.0758	2.63e-05	0.104	GTCACCTGGGG
ZNF143	hTFtarget	NC_000002.12:c238302065-238300066	1847	1871	+	12.1282	2.63e-05	0.0672	ATTTTTTCTTTCTTTTTTTTTATTT
FLI1	hTFtarget	NC_000002.12:c238302065-238300066	1848	1872	-	-15.3289	2.64e-05	0.101	AAAATAAAAAAAAAGAAAGAAAAAA
SPI1	hTFtarget	NC_000002.12:c238302065-238300066	897	912	+	12.1053	2.64e-05	0.105	TGACCCCAGGTGACCC
USF2	hTFtarget	NC_000002.12:c238302065-238300066	901	912	+	12.6061	2.64e-05	0.105	CCCAGGTGACCC
ELF1	hTFtarget	NC_000002.12:c238302065-238300066	1366	1377	-	10.8421	2.64e-05	0.105	AGCCACTCCTCC
FOXP3	database	NC_000002.12:c238302065-238300066	117	124	-	12.8429	2.65e-05	0.102	ATAAACAA
FOXF1	database	NC_000002.12:c238302065-238300066	147	154	-	13.5625	2.65e-05	0.102	ATGTTTAT
ZNF143	hTFtarget	NC_000002.12:c238302065-238300066	816	831	-	7.68182	2.65e-05	0.0693	CCGGGCGTGGTGGTGC
NCOR1	hTFtarget	NC_000002.12:c238302065-238300066	1988	1999	+	11.5429	2.66e-05	0.106	CTGCCCCTGTGC
POLR2A	hTFtarget	NC_000002.12:c238302065-238300066	743	757	+	10.9737	2.66e-05	0.0529	ACTGCAACCTCCGCC
POLR3A	hTFtarget	NC_000002.12:c238302065-238300066	1846	1861	-	12.4615	2.66e-05	0.0139	AAAGAAAGAAAAAATA
SP2	hTFtarget	NC_000002.12:c238302065-238300066	1847	1862	+	12.4583	2.66e-05	0.0127	ATTTTTTCTTTCTTTT
GCM1	database	NC_000002.12:c238302065-238300066	1014	1027	-	12.7982	2.67e-05	0.106	CTCATGTTGGCCTG
NR2C2	hTFtarget	NC_000002.12:c238302065-238300066	1938	1950	+	12.1286	2.67e-05	0.106	ATCAGTTCCTGGT
PBX3	hTFtarget	NC_000002.12:c238302065-238300066	908	919	-	11.8857	2.67e-05	0.0529	GGTGGGCGGGTC
SMC3	hTFtarget	NC_000002.12:c238302065-238300066	894	912	+	9.90789	2.67e-05	0.106	TCCTGACCCCAGGTGACCC
ZNF143	hTFtarget	NC_000002.12:c238302065-238300066	890	905	-	8.51515	2.67e-05	0.0734	CTGGGGTCAGGAGTTC
CDK8	hTFtarget	NC_000002.12:c238302065-238300066	1850	1865	+	12.3896	2.68e-05	0.0333	TTTTCTTTCTTTTTTT
MEF2A	database	NC_000002.12:c238302065-238300066	181	195	+	12.3492	2.69e-05	0.0381	TGTTCAAAATAGCAT
AR	hTFtarget	NC_000002.12:c238302065-238300066	99	123	+	11.5352	2.69e-05	0.0989	CTCTATAGACTACTTTATTTGTTTA
GATA1	hTFtarget	NC_000002.12:c238302065-238300066	431	446	+	1.22368	2.69e-05	0.0992	AATAAAGTATATTACA
TP53	hTFtarget	NC_000002.12:c238302065-238300066	76	91	+	11.5325	2.69e-05	0.0415	TTGTTTTCATCATCTG
POLR3A	database	NC_000002.12:c238302065-238300066	758	773	+	11.5455	2.7e-05	0.0536	TCCCGAGTTCAAGTGA
GTF2I	hTFtarget	NC_000002.12:c238302065-238300066	1324	1332	+	12.7429	2.7e-05	0.0359	CAGCCTCCT
PBX1	hTFtarget	NC_000002.12:c238302065-238300066	750	761	-	12.4079	2.7e-05	0.0535	GGGAGGCGGAGG
RXRB	database	NC_000002.12:c238302065-238300066	1155	1164	-	12.3297	2.71e-05	0.0539	TGAGGTCAAA
HIC1	database	NC_000002.12:c238302065-238300066	1047	1062	+	12.4605	2.71e-05	0.107	CTCATGCCCACCAAGT
GABPA	hTFtarget	NC_000002.12:c238302065-238300066	749	760	+	11.0395	2.71e-05	0.0538	ACCTCCGCCTCC
KDM5B	hTFtarget	NC_000002.12:c238302065-238300066	1850	1865	+	12.25	2.71e-05	0.026	TTTTCTTTCTTTTTTT
SP1	hTFtarget	NC_000002.12:c238302065-238300066	750	761	+	12.2105	2.71e-05	0.0538	CCTCCGCCTCCC
BTAF1	hTFtarget	NC_000002.12:c238302065-238300066	1288	1312	+	1.56579	2.71e-05	0.106	TACGCTGCCCTACCCAGGCCCTCAC
SPI1	hTFtarget	NC_000002.12:c238302065-238300066	895	910	-	11.9342	2.72e-05	0.108	GTCACCTGGGGTCAGG
YY1	hTFtarget	NC_000002.12:c238302065-238300066	910	925	+	10.75	2.72e-05	0.0359	CCCGCCCACCTCAGCC
SP3	database	NC_000002.12:c238302065-238300066	745	764	-	12.0275	2.73e-05	0.107	CTCGGGAGGCGGAGGTTGCA
TRIM63	database	NC_000002.12:c238302065-238300066	1850	1864	+	12.6292	2.73e-05	0.105	TTTTCTTTCTTTTTT
PEBP1	database	NC_000002.12:c238302065-238300066	61	75	-	12.6837	2.73e-05	0.108	ATAAACCACAGAAAG
ATF3	hTFtarget	NC_000002.12:c238302065-238300066	78	89	-	12.3333	2.73e-05	0.107	GATGATGAAAAC
MEF2C	hTFtarget	NC_000002.12:c238302065-238300066	349	363	+	12.4179	2.73e-05	0.0386	CTGCTCAAAATAGGT
PGR	hTFtarget	NC_000002.12:c238302065-238300066	1379	1394	+	11.7917	2.73e-05	0.107	AACACAGAAAGGCCAG
CTCF	hTFtarget	NC_000002.12:c238302065-238300066	541	556	+	11.5152	2.73e-05	0.108	TTCTACCACCCAGAGG
IRF1	hTFtarget	NC_000002.12:c238302065-238300066	691	710	-	11.1127	2.74e-05	0.0533	GGCAATAACAGTGAAACTCT
IRF2	hTFtarget	NC_000002.12:c238302065-238300066	1852	1870	-	9.06061	2.74e-05	0.0521	AATAAAAAAAAAGAAAGAA
POLR3A	hTFtarget	NC_000002.12:c238302065-238300066	1848	1863	-	12.4231	2.74e-05	0.0139	AAAAAGAAAGAAAAAA
SP2	hTFtarget	NC_000002.12:c238302065-238300066	1822	1843	-	12.2308	2.74e-05	0.014	TAGCATTTATCTATTTCTGTGA
USF2	hTFtarget	NC_000002.12:c238302065-238300066	903	911	+	12.9474	2.74e-05	0.109	CAGGTGACC
ZFP42	hTFtarget	NC_000002.12:c238302065-238300066	750	760	+	11.2632	2.74e-05	0.0542	CCTCCGCCTCC
ESR1	database	NC_000002.12:c238302065-238300066	736	754	-	12.3535	2.75e-05	0.109	GGAGGTTGCAGTGAGCCAA
ESR1	hTFtarget	NC_000002.12:c238302065-238300066	1197	1212	+	12.2273	2.75e-05	0.0546	AGGTCAGCCCGGACTT
AR	hTFtarget	NC_000002.12:c238302065-238300066	717	728	-	12.4762	2.75e-05	0.103	CCATTGCACTGC
TP53	hTFtarget	NC_000002.12:c238302065-238300066	1850	1865	+	11.4935	2.75e-05	0.0415	TTTTCTTTCTTTTTTT
SPI1	hTFtarget	NC_000002.12:c238302065-238300066	895	910	+	10.9211	2.76e-05	0.11	CCTGACCCCAGGTGAC
CEBPA	hTFtarget	NC_000002.12:c238302065-238300066	705	713	+	11.7143	2.76e-05	0.107	ATTGCCCAA
HNF4A	hTFtarget	NC_000002.12:c238302065-238300066	1150	1158	-	12.7857	2.77e-05	0.0822	CAAAGGCCA
SPI1	hTFtarget	NC_000002.12:c238302065-238300066	750	761	-	12.3947	2.77e-05	0.055	GGGAGGCGGAGG
SPI1	hTFtarget	NC_000002.12:c238302065-238300066	750	761	-	12.3816	2.77e-05	0.055	GGGAGGCGGAGG
XBP1	hTFtarget	NC_000002.12:c238302065-238300066	1785	1803	-	11.7895	2.77e-05	0.11	GCCAATTTCAAGCTCCCAC
ZNF143	hTFtarget	NC_000002.12:c238302065-238300066	890	905	-	7.36364	2.77e-05	0.0557	CTGGGGTCAGGAGTTC
CENPA	hTFtarget	NC_000002.12:c238302065-238300066	253	268	+	8.65789	2.77e-05	0.102	AATAACTTCACAATAC
NR2F2	database	NC_000002.12:c238302065-238300066	1194	1203	+	12.5122	2.78e-05	0.111	CTGAGGTCAG
SMAD4	database	NC_000002.12:c238302065-238300066	904	918	-	12.4587	2.78e-05	0.0551	GTGGGCGGGTCACCT
IRF1	hTFtarget	NC_000002.12:c238302065-238300066	584	599	-	12.3636	2.78e-05	0.0522	GGAAGAAAAACCTGAA
THAP11	hTFtarget	NC_000002.12:c238302065-238300066	816	831	-	8.21429	2.78e-05	0.0644	CCGGGCGTGGTGGTGC
THAP11	hTFtarget	NC_000002.12:c238302065-238300066	890	905	-	6.24242	2.78e-05	0.0527	CTGGGGTCAGGAGTTC
CTCF	hTFtarget	NC_000002.12:c238302065-238300066	715	726	+	12.3947	2.78e-05	0.102	CTGCAGTGCAAT
FOXA2	hTFtarget	NC_000002.12:c238302065-238300066	714	722	-	12.8553	2.79e-05	0.111	CACTGCAGC
SPI1	hTFtarget	NC_000002.12:c238302065-238300066	1365	1380	-	12.0132	2.79e-05	0.11	TTAAGCCACTCCTCCT
STAT1	hTFtarget	NC_000002.12:c238302065-238300066	705	713	+	11.9571	2.79e-05	0.108	ATTGCCCAA
PPARGC1A	hTFtarget	NC_000002.12:c238302065-238300066	1949	1957	-	12.9342	2.8e-05	0.1	CAAGGACAC
CBX3	hTFtarget	NC_000002.12:c238302065-238300066	1038	1046	+	11.7368	2.8e-05	0.0598	CAGCAGGGT
E2F3	database	NC_000002.12:c238302065-238300066	722	736	+	12.3158	2.81e-05	0.112	GCAATGGCGCGACCT
HNF4A	hTFtarget	NC_000002.12:c238302065-238300066	1153	1164	-	12.6579	2.81e-05	0.11	TGAGGTCAAAGG
KLF5	hTFtarget	NC_000002.12:c238302065-238300066	904	919	+	12.197	2.81e-05	0.0369	AGGTGACCCGCCCACC
SP4	hTFtarget	NC_000002.12:c238302065-238300066	902	910	-	13.0789	2.81e-05	0.112	GTCACCTGG
POLR2A	hTFtarget	NC_000002.12:c238302065-238300066	916	927	-	11.9079	2.82e-05	0.0397	GAGGCTGAGGTG
SPI1	hTFtarget	NC_000002.12:c238302065-238300066	896	911	-	12	2.82e-05	0.112	GGTCACCTGGGGTCAG
ZNF143	hTFtarget	NC_000002.12:c238302065-238300066	816	831	-	7.30303	2.82e-05	0.0557	CCGGGCGTGGTGGTGC
GATA3	hTFtarget	NC_000002.12:c238302065-238300066	1930	1941	+	12.3158	2.83e-05	0.108	TGATTGGAATCA
GTF2B	hTFtarget	NC_000002.12:c238302065-238300066	908	919	+	12.0395	2.83e-05	0.0522	GACCCGCCCACC
IRF5	hTFtarget	NC_000002.12:c238302065-238300066	1853	1868	-	5.1039	2.83e-05	0.00796	TAAAAAAAAAGAAAGA
MEF2C	hTFtarget	NC_000002.12:c238302065-238300066	180	194	+	12.3731	2.83e-05	0.0386	TTGTTCAAAATAGCA
RAD21	hTFtarget	NC_000002.12:c238302065-238300066	1287	1307	+	10.4091	2.83e-05	0.1	CTACGCTGCCCTACCCAGGCC
RELA	hTFtarget	NC_000002.12:c238302065-238300066	1083	1091	-	12.3571	2.83e-05	0.112	GCAGGAAGG
REST	hTFtarget	NC_000002.12:c238302065-238300066	1281	1292	-	11.0526	2.83e-05	0.113	GCGTAGCTCTCC
STAT3	hTFtarget	NC_000002.12:c238302065-238300066	1391	1402	-	12.4857	2.83e-05	0.112	GGTAGGGACTGG
CTCF	hTFtarget	NC_000002.12:c238302065-238300066	896	911	+	11.5152	2.83e-05	0.112	CTGACCCCAGGTGACC
CTCF	hTFtarget	NC_000002.12:c238302065-238300066	541	556	+	11.4848	2.84e-05	0.112	TTCTACCACCCAGAGG
ESR1	hTFtarget	NC_000002.12:c238302065-238300066	1196	1211	-	12.1061	2.85e-05	0.113	AGTCCGGGCTGACCTC
IRF3	hTFtarget	NC_000002.12:c238302065-238300066	1852	1873	-	11.1831	2.85e-05	0.0361	AAAAATAAAAAAAAAGAAAGAA
BRD4	hTFtarget	NC_000002.12:c238302065-238300066	1082	1093	+	12.4211	2.85e-05	0.112	CCCTTCCTGCAT
SPI1	hTFtarget	NC_000002.12:c238302065-238300066	1082	1093	-	12.6053	2.85e-05	0.11	ATGCAGGAAGGG
CLOCK	hTFtarget	NC_000002.12:c238302065-238300066	907	918	+	12.5132	2.85e-05	0.0565	TGACCCGCCCAC
NPAT	hTFtarget	NC_000002.12:c238302065-238300066	1535	1550	+	12.2143	2.86e-05	0.103	GGACACTTTATTGAGA
SPI1	hTFtarget	NC_000002.12:c238302065-238300066	894	910	-	10.1579	2.86e-05	0.113	GTCACCTGGGGTCAGGA
SPI1	hTFtarget	NC_000002.12:c238302065-238300066	894	909	-	10.0132	2.86e-05	0.113	TCACCTGGGGTCAGGA
CTCF	hTFtarget	NC_000002.12:c238302065-238300066	714	725	-	12.2763	2.86e-05	0.0576	TTGCACTGCAGC
THRA	database	NC_000002.12:c238302065-238300066	896	905	-	12.3735	2.87e-05	0.0431	CTGGGGTCAG
PAX5	hTFtarget	NC_000002.12:c238302065-238300066	823	834	-	12.3803	2.87e-05	0.0991	TAGCCGGGCGTG
SRC	hTFtarget	NC_000002.12:c238302065-238300066	71	82	-	12.2208	2.87e-05	0.0831	AAAACAAATAAA
CTCF	hTFtarget	NC_000002.12:c238302065-238300066	896	911	+	11.5	2.87e-05	0.114	CTGACCCCAGGTGACC
NOTCH1	hTFtarget	NC_000002.12:c238302065-238300066	816	831	-	8.24286	2.88e-05	0.101	CCGGGCGTGGTGGTGC
SPI1	hTFtarget	NC_000002.12:c238302065-238300066	745	760	-	11.4211	2.88e-05	0.0948	GGAGGCGGAGGTTGCA
SUMO2	hTFtarget	NC_000002.12:c238302065-238300066	508	527	-	10.9221	2.88e-05	0.113	AGTTTTCCTCTTTATATATT
TP53	hTFtarget	NC_000002.12:c238302065-238300066	1851	1866	-	12	2.88e-05	0.111	AAAAAAAAGAAAGAAA
ETV7	database	NC_000002.12:c238302065-238300066	1094	1103	+	11.7105	2.89e-05	0.115	CCAGGAAACA
HCFC1	hTFtarget	NC_000002.12:c238302065-238300066	890	906	+	8.01515	2.89e-05	0.0571	GAACTCCTGACCCCAGG
IRF3	hTFtarget	NC_000002.12:c238302065-238300066	749	760	-	12.2237	2.89e-05	0.115	GGAGGCGGAGGT
SPI1	hTFtarget	NC_000002.12:c238302065-238300066	750	761	-	12.1184	2.89e-05	0.0574	GGGAGGCGGAGG
TBP	hTFtarget	NC_000002.12:c238302065-238300066	1491	1506	+	12.2639	2.89e-05	0.112	GAGTTTATAAGAAGCC
FOXC2	database	NC_000002.12:c238302065-238300066	1864	1878	+	11.1746	2.9e-05	0.0781	TTTTATTTTTCCAGA
GLI1	database	NC_000002.12:c238302065-238300066	1052	1061	+	12.5229	2.9e-05	0.114	GCCCACCAAG
RELA	hTFtarget	NC_000002.12:c238302065-238300066	705	713	+	12.3684	2.9e-05	0.109	ATTGCCCAA
SMC1A	hTFtarget	NC_000002.12:c238302065-238300066	896	911	+	10.4394	2.9e-05	0.115	CTGACCCCAGGTGACC
USF1	hTFtarget	NC_000002.12:c238302065-238300066	897	911	-	11.5606	2.9e-05	0.115	GGTCACCTGGGGTCA
CTCF	hTFtarget	NC_000002.12:c238302065-238300066	1291	1302	-	12.25	2.9e-05	0.0576	GGGTAGGGCAGC
RAD21	hTFtarget	NC_000002.12:c238302065-238300066	894	909	-	10.4286	2.91e-05	0.115	TCACCTGGGGTCAGGA
TCF12	hTFtarget	NC_000002.12:c238302065-238300066	1197	1212	+	12.1447	2.91e-05	0.115	AGGTCAGCCCGGACTT
MAFB	hTFtarget	NC_000002.12:c238302065-238300066	778	789	+	11.3421	2.92e-05	0.116	CCTGCCTCAGCC
IRX4	database	NC_000002.12:c238302065-238300066	438	454	-	11.8095	2.93e-05	0.103	AAATTATATGTAATATA
FOXK1	hTFtarget	NC_000002.12:c238302065-238300066	612	627	+	11.8732	2.93e-05	0.0968	ACATGAAGGCACACCC
RCOR1	hTFtarget	NC_000002.12:c238302065-238300066	1505	1523	-	11.4103	2.93e-05	0.116	TTTCTCAAGGTTATTAAGG
SPI1	hTFtarget	NC_000002.12:c238302065-238300066	908	919	-	12.2429	2.93e-05	0.103	GGTGGGCGGGTC
FLI1	hTFtarget	NC_000002.12:c238302065-238300066	1082	1090	-	12.2429	2.94e-05	0.105	CAGGAAGGG
KLF5	hTFtarget	NC_000002.12:c238302065-238300066	577	585	-	12.75	2.94e-05	0.0826	AAGGAATGC
TAF1	hTFtarget	NC_000002.12:c238302065-238300066	740	760	+	11.0921	2.94e-05	0.0685	CTCACTGCAACCTCCGCCTCC
ZNF143	hTFtarget	NC_000002.12:c238302065-238300066	834	854	-	12.0385	2.94e-05	0.0179	CTACTAAAAATACAAAAAATT
MYC	hTFtarget	NC_000002.12:c238302065-238300066	1209	1224	+	12.2821	2.95e-05	0.115	ACTTCTGGCTCTCCTC
POLR2A	hTFtarget	NC_000002.12:c238302065-238300066	1852	1867	-	12.1818	2.95e-05	0.068	AAAAAAAAAGAAAGAA
POLR2A	hTFtarget	NC_000002.12:c238302065-238300066	743	757	-	11.5429	2.95e-05	0.0585	GGCGGAGGTTGCAGT
CTCF	hTFtarget	NC_000002.12:c238302065-238300066	896	911	+	10.8788	2.95e-05	0.117	CTGACCCCAGGTGACC
SPI1	hTFtarget	NC_000002.12:c238302065-238300066	750	761	-	12.1316	2.96e-05	0.0587	GGGAGGCGGAGG
SUMO2	hTFtarget	NC_000002.12:c238302065-238300066	1378	1393	-	11.3012	2.96e-05	0.0581	TGGCCTTTCTGTGTTA
MAX	hTFtarget	NC_000002.12:c238302065-238300066	1801	1812	+	12.6857	2.97e-05	0.118	GGCCATGTGGGC
NFE2	hTFtarget	NC_000002.12:c238302065-238300066	779	790	+	12.1842	2.97e-05	0.059	CTGCCTCAGCCT
ESR1	database	NC_000002.12:c238302065-238300066	1690	1709	-	11.7016	2.98e-05	0.117	GGTTCAGGCCAACGTGGCCA
ESR1	database	NC_000002.12:c238302065-238300066	1690	1709	-	11.7016	2.98e-05	0.117	GGTTCAGGCCAACGTGGCCA
FOS	hTFtarget	NC_000002.12:c238302065-238300066	750	761	+	11.9605	2.98e-05	0.059	CCTCCGCCTCCC
SPI1	hTFtarget	NC_000002.12:c238302065-238300066	1767	1782	+	11	2.98e-05	0.118	CTTTCACTGGGGGTCA
SPI1	hTFtarget	NC_000002.12:c238302065-238300066	1365	1380	-	11.6429	2.98e-05	0.116	TTAAGCCACTCCTCCT
ESR1	hTFtarget	NC_000002.12:c238302065-238300066	1195	1211	-	12.1061	2.99e-05	0.118	AGTCCGGGCTGACCTCA
NFYA	hTFtarget	NC_000002.12:c238302065-238300066	907	918	+	11.6316	2.99e-05	0.116	TGACCCGCCCAC
PML	hTFtarget	NC_000002.12:c238302065-238300066	1194	1202	+	12.6429	2.99e-05	0.0609	CTGAGGTCA
POLR2A	hTFtarget	NC_000002.12:c238302065-238300066	748	759	-	11.7632	2.99e-05	0.0397	GAGGCGGAGGTT
EP300	hTFtarget	NC_000002.12:c238302065-238300066	1689	1704	-	12.1169	2.99e-05	0.0444	AGGCCAACGTGGCCAA
LMO2	hTFtarget	NC_000002.12:c238302065-238300066	1094	1108	+	12.3788	3e-05	0.0639	CCAGGAAACAATTGG
BRD4	hTFtarget	NC_000002.12:c238302065-238300066	1142	1150	-	12.4737	3e-05	0.0581	AAGAGGAGG
BRD4	hTFtarget	NC_000002.12:c238302065-238300066	1362	1370	+	12.4737	3e-05	0.0581	AAGAGGAGG
EP300	hTFtarget	NC_000002.12:c238302065-238300066	1712	1727	-	12.3684	3e-05	0.118	CCTGCCCTGCTTGCCC
OVOL1	database	NC_000002.12:c238302065-238300066	1885	1893	-	12.3214	3.01e-05	0.115	TGTAACAGT
ESR1	hTFtarget	NC_000002.12:c238302065-238300066	1196	1211	-	12.0152	3.01e-05	0.11	AGTCCGGGCTGACCTC
FOXP1	hTFtarget	NC_000002.12:c238302065-238300066	579	600	-	12.0526	3.01e-05	0.118	TGGAAGAAAAACCTGAAGGAAT
MTA3	hTFtarget	NC_000002.12:c238302065-238300066	66	74	-	12.8816	3.01e-05	0.12	TAAACCACA
SIX5	hTFtarget	NC_000002.12:c238302065-238300066	816	831	-	6.92424	3.01e-05	0.0536	CCGGGCGTGGTGGTGC
SREBF1	hTFtarget	NC_000002.12:c238302065-238300066	1366	1377	-	11.2105	3.01e-05	0.12	AGCCACTCCTCC
NR5A2	database	NC_000002.12:c238302065-238300066	1511	1520	-	12.7528	3.02e-05	0.0948	CTCAAGGTTA
ESR2	hTFtarget	NC_000002.12:c238302065-238300066	1817	1825	-	12.9342	3.02e-05	0.115	GTGACACAG
SPI1	hTFtarget	NC_000002.12:c238302065-238300066	1365	1380	+	11.4429	3.02e-05	0.107	AGGAGGAGTGGCTTAA
CBX3	hTFtarget	NC_000002.12:c238302065-238300066	962	970	-	11.3947	3.02e-05	0.0598	CAGCCAGGC
TRIM28	hTFtarget	NC_000002.12:c238302065-238300066	1470	1494	-	7.25	3.02e-05	0.0835	ACTCCTTTTGCTATAAGTCAGTTCA
ESRRA	hTFtarget	NC_000002.12:c238302065-238300066	1154	1162	-	12.8816	3.04e-05	0.121	AGGTCAAAG
ESR1	hTFtarget	NC_000002.12:c238302065-238300066	748	763	+	9.30263	3.05e-05	0.0403	AACCTCCGCCTCCCGA
SMAD1	hTFtarget	NC_000002.12:c238302065-238300066	1036	1045	-	12.7286	3.05e-05	0.121	CCCTGCTGAT
SPI1	hTFtarget	NC_000002.12:c238302065-238300066	904	919	+	11.8553	3.05e-05	0.0602	AGGTGACCCGCCCACC
SPI1	hTFtarget	NC_000002.12:c238302065-238300066	1698	1713	+	12.1579	3.06e-05	0.121	TTGGCCTGAACCCAGG
AR	hTFtarget	NC_000002.12:c238302065-238300066	71	82	+	12.4861	3.06e-05	0.0714	TTTATTTGTTTT
CREBBP	hTFtarget	NC_000002.12:c238302065-238300066	1828	1839	+	12.2368	3.06e-05	0.12	AAATAGATAAAT
NR4A1	database	NC_000002.12:c238302065-238300066	1385	1394	-	13.1743	3.07e-05	0.0768	CTGGCCTTTC
ESR1	hTFtarget	NC_000002.12:c238302065-238300066	1196	1211	-	12.0143	3.07e-05	0.121	AGTCCGGGCTGACCTC
MAX	hTFtarget	NC_000002.12:c238302065-238300066	907	918	+	11.3158	3.07e-05	0.0499	TGACCCGCCCAC
MED1	hTFtarget	NC_000002.12:c238302065-238300066	1854	1869	-	12.1688	3.07e-05	0.0281	ATAAAAAAAAAGAAAG
NFE2	hTFtarget	NC_000002.12:c238302065-238300066	708	729	-	12.2179	3.07e-05	0.0595	GCCATTGCACTGCAGCTTGGGC
PPARD/PPARG	hTFtarget	NC_000002.12:c238302065-238300066	714	733	-	11.6056	3.07e-05	0.122	TCGCGCCATTGCACTGCAGC
SMAD1	hTFtarget	NC_000002.12:c238302065-238300066	726	741	-	11.4079	3.07e-05	0.122	AGCCAAGGTCGCGCCA
SPI1	hTFtarget	NC_000002.12:c238302065-238300066	891	912	-	10.3947	3.07e-05	0.122	GGGTCACCTGGGGTCAGGAGTT
LTF	database	NC_000002.12:c238302065-238300066	1390	1398	-	11.789	3.08e-05	0.123	GGGACTGGC
HIF1A	hTFtarget	NC_000002.12:c238302065-238300066	230	241	+	12.3506	3.08e-05	0.119	GAAATGAATAGA
ATF2	hTFtarget	NC_000002.12:c238302065-238300066	66	74	-	12.6447	3.08e-05	0.123	TAAACCACA
POLR2A	hTFtarget	NC_000002.12:c238302065-238300066	744	759	+	10.5	3.08e-05	0.122	CTGCAACCTCCGCCTC
SMAD3	hTFtarget	NC_000002.12:c238302065-238300066	1227	1235	+	12.1286	3.08e-05	0.122	TCAGACAGA
SPI1	hTFtarget	NC_000002.12:c238302065-238300066	749	760	+	11.6974	3.08e-05	0.0612	ACCTCCGCCTCC
SPI1	hTFtarget	NC_000002.12:c238302065-238300066	1363	1378	-	11.5	3.09e-05	0.0612	AAGCCACTCCTCCTCT
ESR1	hTFtarget	NC_000002.12:c238302065-238300066	1196	1211	-	11.6515	3.1e-05	0.123	AGTCCGGGCTGACCTC
KLF4	hTFtarget	NC_000002.12:c238302065-238300066	909	917	+	12.9394	3.1e-05	0.123	ACCCGCCCA
MXI1	hTFtarget	NC_000002.12:c238302065-238300066	1207	1218	-	12.2763	3.1e-05	0.123	AGCCAGAAGTCC
TAF1	hTFtarget	NC_000002.12:c238302065-238300066	780	791	+	11.1316	3.1e-05	0.123	TGCCTCAGCCTC
ZNF92	hTFtarget	NC_000002.12:c238302065-238300066	231	255	-	10.5417	3.1e-05	0.0183	ATTTTTATTTGACTTCTATTCATTT
FOXJ2	database	NC_000002.12:c238302065-238300066	73	82	+	13.0217	3.11e-05	0.0587	TATTTGTTTT
ESR1	hTFtarget	NC_000002.12:c238302065-238300066	112	123	-	12.4935	3.11e-05	0.0577	TAAACAAATAAA
POLR3A	hTFtarget	NC_000002.12:c238302065-238300066	367	382	-	12.2564	3.11e-05	0.0139	ATTAAATATAAAATAA
SPI1	hTFtarget	NC_000002.12:c238302065-238300066	749	760	-	12.0921	3.11e-05	0.0618	GGAGGCGGAGGT
TBP	hTFtarget	NC_000002.12:c238302065-238300066	907	918	+	11.1974	3.11e-05	0.123	TGACCCGCCCAC
FOXJ1	database	NC_000002.12:c238302065-238300066	144	159	+	12.1205	3.12e-05	0.0566	ATGATAAACATAAGCT
IRF1	hTFtarget	NC_000002.12:c238302065-238300066	1854	1869	-	9.19718	3.12e-05	0.0506	ATAAAAAAAAAGAAAG
NANOG	hTFtarget	NC_000002.12:c238302065-238300066	1850	1861	-	12	3.12e-05	0.118	AAAGAAAGAAAA
POLR2A	hTFtarget	NC_000002.12:c238302065-238300066	744	766	+	10.5263	3.12e-05	0.123	CTGCAACCTCCGCCTCCCGAGTT
ESR1	hTFtarget	NC_000002.12:c238302065-238300066	1197	1212	-	11.5152	3.13e-05	0.124	AAGTCCGGGCTGACCT
GATA3	hTFtarget	NC_000002.12:c238302065-238300066	114	124	+	12.3611	3.13e-05	0.0875	TATTTGTTTAT
MAX	hTFtarget	NC_000002.12:c238302065-238300066	1743	1751	+	12.8026	3.13e-05	0.125	CATGTGGCC
SMAD1	hTFtarget	NC_000002.12:c238302065-238300066	226	247	+	11.6353	3.13e-05	0.0602	ATTGGAAATGAATAGAAGTCAA
SPI1	hTFtarget	NC_000002.12:c238302065-238300066	750	761	-	12.3421	3.13e-05	0.123	GGGAGGCGGAGG
EP300	hTFtarget	NC_000002.12:c238302065-238300066	1036	1044	+	12.1053	3.13e-05	0.123	ATCAGCAGG
ESR1	hTFtarget	NC_000002.12:c238302065-238300066	1196	1211	-	12.0714	3.14e-05	0.12	AGTCCGGGCTGACCTC
IRF3	hTFtarget	NC_000002.12:c238302065-238300066	1841	1865	-	9.64103	3.14e-05	0.03	AAAAAAAGAAAGAAAAAATATGTAG
BCL6	hTFtarget	NC_000002.12:c238302065-238300066	461	469	-	12.6753	3.14e-05	0.114	ATTTACATA
TBP	hTFtarget	NC_000002.12:c238302065-238300066	748	759	-	12.5263	3.14e-05	0.125	GAGGCGGAGGTT
PPAR:HNF4:COUP:RAR	database	NC_000002.12:c238302065-238300066	1027	1039	+	11.8352	3.15e-05	0.0625	GGCACAAAGATCA
SNAI1	database	NC_000002.12:c238302065-238300066	897	910	-	12.578	3.15e-05	0.125	GTCACCTGGGGTCA
RXRA	hTFtarget	NC_000002.12:c238302065-238300066	1286	1306	+	8.82895	3.15e-05	0.124	GCTACGCTGCCCTACCCAGGC
SMARCA4	hTFtarget	NC_000002.12:c238302065-238300066	1855	1870	-	12.125	3.15e-05	0.0202	AATAAAAAAAAAGAAA
SPI1	hTFtarget	NC_000002.12:c238302065-238300066	896	911	-	11.6974	3.15e-05	0.125	GGTCACCTGGGGTCAG
SPI1	hTFtarget	NC_000002.12:c238302065-238300066	746	767	+	10.8571	3.15e-05	0.0476	GCAACCTCCGCCTCCCGAGTTC
CTCF	hTFtarget	NC_000002.12:c238302065-238300066	713	724	+	12.1974	3.15e-05	0.121	AGCTGCAGTGCA
EP300	hTFtarget	NC_000002.12:c238302065-238300066	1361	1376	-	12	3.15e-05	0.0681	GCCACTCCTCCTCTTC
FOXO1	database	NC_000002.12:c238302065-238300066	73	86	+	12	3.16e-05	0.119	TATTTGTTTTCATC
IRF1	hTFtarget	NC_000002.12:c238302065-238300066	907	918	+	12.0143	3.16e-05	0.0866	TGACCCGCCCAC
KLF4	hTFtarget	NC_000002.12:c238302065-238300066	907	921	-	12.4545	3.16e-05	0.125	GAGGTGGGCGGGTCA
SP2	hTFtarget	NC_000002.12:c238302065-238300066	749	760	-	12.1711	3.16e-05	0.0785	GGAGGCGGAGGT
ETV1	hTFtarget	NC_000002.12:c238302065-238300066	117	127	+	12.2597	3.17e-05	0.115	TTGTTTATAAT
NRF1	hTFtarget	NC_000002.12:c238302065-238300066	909	920	+	11.3857	3.17e-05	0.0629	ACCCGCCCACCT
POLR2A	hTFtarget	NC_000002.12:c238302065-238300066	745	760	-	10.8158	3.17e-05	0.126	GGAGGCGGAGGTTGCA
USF1	hTFtarget	NC_000002.12:c238302065-238300066	1364	1379	-	10.4079	3.17e-05	0.0419	TAAGCCACTCCTCCTC
MAFF	database	NC_000002.12:c238302065-238300066	1307	1324	+	12.2	3.18e-05	0.119	CCTCACTCAGCAGACAAC
SPI1	hTFtarget	NC_000002.12:c238302065-238300066	745	760	+	11.1286	3.18e-05	0.123	TGCAACCTCCGCCTCC
FLI1	hTFtarget	NC_000002.12:c238302065-238300066	1714	1727	-	-9.11842	3.19e-05	0.126	CCTGCCCTGCTTGC
ARRB1	hTFtarget	NC_000002.12:c238302065-238300066	226	243	+	9.60241	3.19e-05	0.122	ATTGGAAATGAATAGAAG
NFIC	hTFtarget	NC_000002.12:c238302065-238300066	734	753	-	12	3.19e-05	0.0572	GAGGTTGCAGTGAGCCAAGG
RELA	hTFtarget	NC_000002.12:c238302065-238300066	1852	1867	-	11.7436	3.19e-05	0.0612	AAAAAAAAAGAAAGAA
CTCF	hTFtarget	NC_000002.12:c238302065-238300066	894	908	-	10.7576	3.19e-05	0.127	CACCTGGGGTCAGGA
SMARCA4	hTFtarget	NC_000002.12:c238302065-238300066	1290	1314	+	11.5195	3.2e-05	0.0623	CGCTGCCCTACCCAGGCCCTCACTC
CDK8	hTFtarget	NC_000002.12:c238302065-238300066	902	926	+	11.3377	3.2e-05	0.125	CCAGGTGACCCGCCCACCTCAGCCT
PAX5	database	NC_000002.12:c238302065-238300066	821	839	-	11.8387	3.21e-05	0.0634	AAAATTAGCCGGGCGTGGT
MEF2C	hTFtarget	NC_000002.12:c238302065-238300066	1854	1865	+	12.5789	3.21e-05	0.122	CTTTCTTTTTTT
MYC	hTFtarget	NC_000002.12:c238302065-238300066	218	226	+	11.6623	3.21e-05	0.114	AGACAAAGA
SPI1	hTFtarget	NC_000002.12:c238302065-238300066	892	913	+	10.6447	3.21e-05	0.127	ACTCCTGACCCCAGGTGACCCG
SPI1	hTFtarget	NC_000002.12:c238302065-238300066	745	766	-	9.34286	3.21e-05	0.0588	AACTCGGGAGGCGGAGGTTGCA
SPI1	hTFtarget	NC_000002.12:c238302065-238300066	891	912	-	9.85526	3.21e-05	0.127	GGGTCACCTGGGGTCAGGAGTT
ZNF384	hTFtarget	NC_000002.12:c238302065-238300066	1854	1875	+	5.68056	3.21e-05	0.00802	CTTTCTTTTTTTTTATTTTTCC
LMO2	hTFtarget	NC_000002.12:c238302065-238300066	1077	1091	-	12.2879	3.22e-05	0.0639	GCAGGAAGGGTGAGC
MYC	hTFtarget	NC_000002.12:c238302065-238300066	1802	1810	-	12.6286	3.22e-05	0.128	CCACATGGC
MED1	hTFtarget	NC_000002.12:c238302065-238300066	1858	1873	-	12.0909	3.23e-05	0.0281	AAAAATAAAAAAAAAG
MEF2C	hTFtarget	NC_000002.12:c238302065-238300066	1821	1835	+	12.194	3.23e-05	0.0386	GTCACAGAAATAGAT
POLR2A	hTFtarget	NC_000002.12:c238302065-238300066	776	791	+	10.4737	3.23e-05	0.064	CTCCTGCCTCAGCCTC
STAT3	hTFtarget	NC_000002.12:c238302065-238300066	1856	1871	-	12.0256	3.23e-05	0.0569	AAATAAAAAAAAAGAA
EP300	hTFtarget	NC_000002.12:c238302065-238300066	12	33	-	-3.17105	3.23e-05	0.128	ACTGTGAGGGCAACAAATAGCT
SPI1	hTFtarget	NC_000002.12:c238302065-238300066	746	761	-	11.6711	3.24e-05	0.0759	GGGAGGCGGAGGTTGC
SPI1	hTFtarget	NC_000002.12:c238302065-238300066	1364	1379	+	11.5714	3.24e-05	0.0437	GAGGAGGAGTGGCTTA
USF1	hTFtarget	NC_000002.12:c238302065-238300066	1799	1813	-	11.5152	3.24e-05	0.0778	CGCCCACATGGCCAA
THRA	database	NC_000002.12:c238302065-238300066	1156	1165	-	12.2651	3.25e-05	0.0431	TTGAGGTCAA
MEF2A	database	NC_000002.12:c238302065-238300066	839	853	-	12.0159	3.25e-05	0.0381	TACTAAAAATACAAA
ESR1	hTFtarget	NC_000002.12:c238302065-238300066	1196	1211	-	11.6667	3.25e-05	0.128	AGTCCGGGCTGACCTC
SPI1	hTFtarget	NC_000002.12:c238302065-238300066	746	761	+	11.8421	3.25e-05	0.116	GCAACCTCCGCCTCCC
SPI1	hTFtarget	NC_000002.12:c238302065-238300066	745	760	+	11.9474	3.25e-05	0.129	TGCAACCTCCGCCTCC
CDK7	hTFtarget	NC_000002.12:c238302065-238300066	510	518	-	12.0385	3.25e-05	0.119	CTTTATATA
KLF4	database	NC_000002.12:c238302065-238300066	908	917	-	12.0408	3.26e-05	0.0904	TGGGCGGGTC
FEV	database	NC_000002.12:c238302065-238300066	1131	1138	-	13.6531	3.26e-05	0.129	CAGGAAAT
ZNF263	database	NC_000002.12:c238302065-238300066	740	760	-	11.0408	3.26e-05	0.124	GGAGGCGGAGGTTGCAGTGAG
ZNF217	database	NC_000002.12:c238302065-238300066	1168	1175	-	12.2073	3.26e-05	0.122	ATTCCAAC
RUNX2	database	NC_000002.12:c238302065-238300066	65	72	-	12.061	3.26e-05	0.13	AACCACAG
FEV	database	NC_000002.12:c238302065-238300066	1131	1138	-	13.6531	3.26e-05	0.129	CAGGAAAT
KLF5	hTFtarget	NC_000002.12:c238302065-238300066	577	584	+	12.8947	3.26e-05	0.123	GCATTCCT
MYC	hTFtarget	NC_000002.12:c238302065-238300066	751	759	+	10.0658	3.26e-05	0.108	CTCCGCCTC
YY1	hTFtarget	NC_000002.12:c238302065-238300066	910	925	+	10.3947	3.26e-05	0.0515	CCCGCCCACCTCAGCC
REL	database	NC_000002.12:c238302065-238300066	573	584	+	12.2195	3.27e-05	0.129	TTGGGCATTCCT
BTAF1	hTFtarget	NC_000002.12:c238302065-238300066	1844	1859	-	11.8205	3.27e-05	0.00971	AGAAAGAAAAAATATG
ESR1	hTFtarget	NC_000002.12:c238302065-238300066	427	440	+	12.2597	3.28e-05	0.0737	TTATAATAAAGTAT
NOTCH1	hTFtarget	NC_000002.12:c238302065-238300066	909	929	-	9.77632	3.28e-05	0.129	CAGAGGCTGAGGTGGGCGGGT
SPI1	hTFtarget	NC_000002.12:c238302065-238300066	904	919	-	11.5714	3.28e-05	0.062	GGTGGGCGGGTCACCT
ZFP42	hTFtarget	NC_000002.12:c238302065-238300066	717	733	+	11.0395	3.28e-05	0.13	GCAGTGCAATGGCGCGA
ESRRA	hTFtarget	NC_000002.12:c238302065-238300066	731	739	-	12.3636	3.29e-05	0.131	CCAAGGTCG
RAC3	hTFtarget	NC_000002.12:c238302065-238300066	779	787	-	12.75	3.29e-05	0.0654	CTGAGGCAG
SP1	hTFtarget	NC_000002.12:c238302065-238300066	1365	1376	+	11.6143	3.3e-05	0.0656	AGGAGGAGTGGC
SPI1	hTFtarget	NC_000002.12:c238302065-238300066	1134	1155	-	9.27143	3.3e-05	0.0588	AGGCCAAGAGGAGGTCCCAGGA
STAT2	hTFtarget	NC_000002.12:c238302065-238300066	1362	1373	+	12.4429	3.3e-05	0.0654	AAGAGGAGGAGT
PPARA	database	NC_000002.12:c238302065-238300066	1150	1166	-	11.3367	3.31e-05	0.131	CTTGAGGTCAAAGGCCA
NFATC4	database	NC_000002.12:c238302065-238300066	519	528	-	12.051	3.31e-05	0.125	TAGTTTTCCT
SIX5	hTFtarget	NC_000002.12:c238302065-238300066	1717	1728	-	11.4079	3.31e-05	0.0655	GCCTGCCCTGCT
SPI1	hTFtarget	NC_000002.12:c238302065-238300066	746	761	-	11.4868	3.31e-05	0.11	GGGAGGCGGAGGTTGC
SPI1	hTFtarget	NC_000002.12:c238302065-238300066	906	924	+	11.1429	3.31e-05	0.0731	GTGACCCGCCCACCTCAGC
SPI1	hTFtarget	NC_000002.12:c238302065-238300066	905	920	-	11.5286	3.31e-05	0.0437	AGGTGGGCGGGTCACC
IRF2	database	NC_000002.12:c238302065-238300066	280	293	-	11.6829	3.32e-05	0.128	AAAAAGCAAAAGCA
TFAP2C	hTFtarget	NC_000002.12:c238302065-238300066	1016	1031	+	11.6053	3.32e-05	0.119	GGCCAACATGAGGCAC
TP63	hTFtarget	NC_000002.12:c238302065-238300066	1468	1480	+	12.3182	3.32e-05	0.132	CATGAACTGACTT
EP300	hTFtarget	NC_000002.12:c238302065-238300066	774	789	+	10.5395	3.32e-05	0.0439	TTCTCCTGCCTCAGCC
ETS1	hTFtarget	NC_000002.12:c238302065-238300066	1426	1441	-	9.82895	3.33e-05	0.13	TTTTGGATTTGTAATC
EWSR1	hTFtarget	NC_000002.12:c238302065-238300066	1728	1739	+	10.2714	3.33e-05	0.0834	CTTCTTCCCTCC
SP2	hTFtarget	NC_000002.12:c238302065-238300066	906	919	+	12.1	3.33e-05	0.0659	GTGACCCGCCCACC
SPI1	hTFtarget	NC_000002.12:c238302065-238300066	1366	1377	-	12.1	3.33e-05	0.0641	AGCCACTCCTCC
SPI1	hTFtarget	NC_000002.12:c238302065-238300066	1365	1380	-	11.5429	3.33e-05	0.132	TTAAGCCACTCCTCCT
FOXP1	database	NC_000002.12:c238302065-238300066	74	88	-	12.2958	3.34e-05	0.0634	ATGATGAAAACAAAT
IKZF1	hTFtarget	NC_000002.12:c238302065-238300066	1131	1146	+	11.9091	3.34e-05	0.132	ATTTCCTGGGACCTCC
CEBPE	database	NC_000002.12:c238302065-238300066	702	713	-	11.9516	3.35e-05	0.132	TTGGGCAATAAC
ATF3	hTFtarget	NC_000002.12:c238302065-238300066	78	89	-	12.5286	3.35e-05	0.132	GATGATGAAAAC
MAX	hTFtarget	NC_000002.12:c238302065-238300066	1743	1751	+	12.8421	3.35e-05	0.134	CATGTGGCC
SPI1	hTFtarget	NC_000002.12:c238302065-238300066	746	761	+	11.6447	3.35e-05	0.133	GCAACCTCCGCCTCCC
SPI1	hTFtarget	NC_000002.12:c238302065-238300066	746	761	+	11.9714	3.35e-05	0.109	GCAACCTCCGCCTCCC
TRIM28	hTFtarget	NC_000002.12:c238302065-238300066	1568	1592	+	11.5897	3.35e-05	0.0494	CTTTTAAAATCCTCTAACAAAGAGT
ZNF143	hTFtarget	NC_000002.12:c238302065-238300066	708	723	-	10.8684	3.35e-05	0.133	GCACTGCAGCTTGGGC
ETS1	hTFtarget	NC_000002.12:c238302065-238300066	816	831	-	10.3553	3.36e-05	0.0662	CCGGGCGTGGTGGTGC
HOXA9	hTFtarget	NC_000002.12:c238302065-238300066	1261	1272	+	12.1667	3.36e-05	0.122	ATGATTTACATC
KLF5	hTFtarget	NC_000002.12:c238302065-238300066	1364	1372	-	12.7237	3.36e-05	0.0667	CTCCTCCTC
TAF1	hTFtarget	NC_000002.12:c238302065-238300066	903	924	+	10.4605	3.36e-05	0.0663	CAGGTGACCCGCCCACCTCAGC
ESR1	hTFtarget	NC_000002.12:c238302065-238300066	1691	1706	+	11.8182	3.37e-05	0.133	GGCCACGTTGGCCTGA
SMARCA4	hTFtarget	NC_000002.12:c238302065-238300066	1857	1872	-	12.0278	3.37e-05	0.0202	AAAATAAAAAAAAAGA
SPI1	hTFtarget	NC_000002.12:c238302065-238300066	1365	1380	+	12	3.37e-05	0.0508	AGGAGGAGTGGCTTAA
CTCF	hTFtarget	NC_000002.12:c238302065-238300066	1291	1302	+	11.9868	3.37e-05	0.1	GCTGCCCTACCC
MYEF2	database	NC_000002.12:c238302065-238300066	328	339	+	12.4059	3.38e-05	0.0603	AGCCATTTTAAG
ESR1	hTFtarget	NC_000002.12:c238302065-238300066	1691	1705	+	11.8333	3.38e-05	0.134	GGCCACGTTGGCCTG
MAX	hTFtarget	NC_000002.12:c238302065-238300066	1801	1812	-	12.3788	3.38e-05	0.135	GCCCACATGGCC
MED1	hTFtarget	NC_000002.12:c238302065-238300066	1629	1644	-	12.1268	3.38e-05	0.118	CAAGGAGAAATGGAGC
MYC	hTFtarget	NC_000002.12:c238302065-238300066	1802	1810	-	12.9286	3.38e-05	0.135	CCACATGGC
MYC	hTFtarget	NC_000002.12:c238302065-238300066	741	762	-	10.1053	3.38e-05	0.133	CGGGAGGCGGAGGTTGCAGTGA
MYC	hTFtarget	NC_000002.12:c238302065-238300066	705	713	+	11.9868	3.39e-05	0.13	ATTGCCCAA
KDM1A	hTFtarget	NC_000002.12:c238302065-238300066	1300	1315	-	11.75	3.4e-05	0.0671	TGAGTGAGGGCCTGGG
MAFK	hTFtarget	NC_000002.12:c238302065-238300066	1306	1319	-	10.9697	3.4e-05	0.133	CTGCTGAGTGAGGG
BCL6	hTFtarget	NC_000002.12:c238302065-238300066	818	829	-	12.1316	3.4e-05	0.133	GGGCGTGGTGGT
ZNF143	hTFtarget	NC_000002.12:c238302065-238300066	890	905	-	6.66667	3.4e-05	0.0681	CTGGGGTCAGGAGTTC
ZNF92	hTFtarget	NC_000002.12:c238302065-238300066	1850	1874	+	10.3611	3.4e-05	0.0183	TTTTCTTTCTTTTTTTTTATTTTTC
FOXM1	hTFtarget	NC_000002.12:c238302065-238300066	240	259	-	11.8312	3.41e-05	0.0946	AGTTATTTTTATTTGACTTC
SPI1	hTFtarget	NC_000002.12:c238302065-238300066	895	910	-	10.8816	3.41e-05	0.135	GTCACCTGGGGTCAGG
STAT2	hTFtarget	NC_000002.12:c238302065-238300066	1851	1866	-	10.7273	3.41e-05	0.13	AAAAAAAAGAAAGAAA
TAF1	hTFtarget	NC_000002.12:c238302065-238300066	778	793	+	10.7763	3.41e-05	0.135	CCTGCCTCAGCCTCCC
TP53	hTFtarget	NC_000002.12:c238302065-238300066	1854	1865	-	11.8947	3.41e-05	0.104	AAAAAAAGAAAG
SPI1	hTFtarget	NC_000002.12:c238302065-238300066	1366	1381	+	11.4857	3.42e-05	0.0582	GGAGGAGTGGCTTAAC
GTF3C2	hTFtarget	NC_000002.12:c238302065-238300066	749	770	-	10.3158	3.43e-05	0.0452	CTTGAACTCGGGAGGCGGAGGT
IRF1	hTFtarget	NC_000002.12:c238302065-238300066	280	297	-	7.63636	3.43e-05	0.0436	TAGTAAAAAGCAAAAGCA
JUND	hTFtarget	NC_000002.12:c238302065-238300066	1195	1203	-	13.1974	3.43e-05	0.136	CTGACCTCA
TFCP2	database	NC_000002.12:c238302065-238300066	1291	1306	-	12.0612	3.44e-05	0.136	GCCTGGGTAGGGCAGC
HDAC2	hTFtarget	NC_000002.12:c238302065-238300066	945	966	-	9.72368	3.44e-05	0.134	CAGGCACGGTGGCTCACGCCTG
STAT1	hTFtarget	NC_000002.12:c238302065-238300066	1359	1370	-	12.4474	3.44e-05	0.133	CCTCCTCTTCGT
ZNF263	hTFtarget	NC_000002.12:c238302065-238300066	1359	1374	+	10.9714	3.45e-05	0.0682	ACGAAGAGGAGGAGTG
CTCF	hTFtarget	NC_000002.12:c238302065-238300066	894	908	+	10.9545	3.45e-05	0.137	TCCTGACCCCAGGTG
KLF13	database	NC_000002.12:c238302065-238300066	1361	1373	+	12.3028	3.46e-05	0.137	GAAGAGGAGGAGT
CDK9	hTFtarget	NC_000002.12:c238302065-238300066	1851	1866	-	12.1026	3.46e-05	0.0263	AAAAAAAAGAAAGAAA
ERG	hTFtarget	NC_000002.12:c238302065-238300066	1848	1872	+	-20.4079	3.46e-05	0.0325	TTTTTTCTTTCTTTTTTTTTATTTT
ESR1	hTFtarget	NC_000002.12:c238302065-238300066	1777	1788	+	12.0455	3.47e-05	0.0855	GGGTCATGGTGG
ETS1	hTFtarget	NC_000002.12:c238302065-238300066	1722	1743	-	11.4336	3.47e-05	0.137	GCATGGAGGGAAGAAGCCTGCC
SIN3A	hTFtarget	NC_000002.12:c238302065-238300066	1079	1094	-	11.8816	3.47e-05	0.0687	GATGCAGGAAGGGTGA
SPI1	hTFtarget	NC_000002.12:c238302065-238300066	748	763	+	11.0789	3.47e-05	0.0686	AACCTCCGCCTCCCGA
MYC	hTFtarget	NC_000002.12:c238302065-238300066	1801	1809	-	12.4545	3.48e-05	0.139	CACATGGCC
PML	hTFtarget	NC_000002.12:c238302065-238300066	1157	1165	-	12.5526	3.48e-05	0.0462	TTGAGGTCA
TAF1	hTFtarget	NC_000002.12:c238302065-238300066	1075	1095	+	10.7632	3.48e-05	0.0685	ACGCTCACCCTTCCTGCATCC
ZNF143	hTFtarget	NC_000002.12:c238302065-238300066	1773	1786	-	11.3553	3.48e-05	0.046	ACCATGACCCCCAG
FOXA1	hTFtarget	NC_000002.12:c238302065-238300066	206	221	+	10.3289	3.49e-05	0.138	TCTAATTACTGAAGAC
SOX2	hTFtarget	NC_000002.12:c238302065-238300066	1036	1044	+	12.4342	3.49e-05	0.139	ATCAGCAGG
PRDM1	database	NC_000002.12:c238302065-238300066	1764	1777	-	10.5169	3.5e-05	0.136	CCCAGTGAAAGTGG
STAT2	database	NC_000002.12:c238302065-238300066	1851	1865	-	11.9449	3.5e-05	0.134	AAAAAAAGAAAGAAA
MAX	hTFtarget	NC_000002.12:c238302065-238300066	1853	1864	-	12.3117	3.5e-05	0.132	AAAAAAGAAAGA
PRKDC	hTFtarget	NC_000002.12:c238302065-238300066	746	761	+	11.5	3.5e-05	0.139	GCAACCTCCGCCTCCC
SPI1	hTFtarget	NC_000002.12:c238302065-238300066	746	761	-	11.6842	3.5e-05	0.0919	GGGAGGCGGAGGTTGC
SRF	hTFtarget	NC_000002.12:c238302065-238300066	896	908	-	11.4091	3.5e-05	0.139	CACCTGGGGTCAG
CREBBP	hTFtarget	NC_000002.12:c238302065-238300066	779	790	-	11.66	3.5e-05	0.138	AGGCTGAGGCAG
DUX4	hTFtarget	NC_000002.12:c238302065-238300066	925	949	+	10.2987	3.5e-05	0.131	CTCTGAAAGTGCTGGGATTACAGGC
SPI1	hTFtarget	NC_000002.12:c238302065-238300066	1358	1373	-	11.7368	3.51e-05	0.0653	ACTCCTCCTCTTCGTG
ZNF143	hTFtarget	NC_000002.12:c238302065-238300066	890	905	-	6.83333	3.51e-05	0.0693	CTGGGGTCAGGAGTTC
ZNF274	hTFtarget	NC_000002.12:c238302065-238300066	197	212	+	11.8592	3.51e-05	0.136	AAACTCATATCTAATT
ARID3A	database	NC_000002.12:c238302065-238300066	430	451	+	10.8587	3.52e-05	0.0589	TAATAAAGTATATTACATATAA
HOXA6	hTFtarget	NC_000002.12:c238302065-238300066	1222	1232	+	12.0921	3.52e-05	0.139	CTCACTCAGAC
RAC3	hTFtarget	NC_000002.12:c238302065-238300066	738	752	+	11.7286	3.52e-05	0.14	GGCTCACTGCAACCT
RARG	hTFtarget	NC_000002.12:c238302065-238300066	1191	1211	+	11.5	3.52e-05	0.107	ATGCTGAGGTCAGCCCGGACT
SPI1	hTFtarget	NC_000002.12:c238302065-238300066	906	921	+	11.8	3.52e-05	0.0697	GTGACCCGCCCACCTC
CDK8	hTFtarget	NC_000002.12:c238302065-238300066	1852	1867	+	12	3.52e-05	0.0333	TTCTTTCTTTTTTTTT
ZNF143	hTFtarget	NC_000002.12:c238302065-238300066	890	905	-	7.16667	3.52e-05	0.0741	CTGGGGTCAGGAGTTC
ZNF92	hTFtarget	NC_000002.12:c238302065-238300066	1839	1863	+	10.2917	3.52e-05	0.0183	TGCTACATATTTTTTCTTTCTTTTT
EP300	hTFtarget	NC_000002.12:c238302065-238300066	1196	1207	-	12.0143	3.52e-05	0.0699	CGGGCTGACCTC
LXR:PXR:CAR:COUP:RAR	database	NC_000002.12:c238302065-238300066	897	913	+	11.8	3.53e-05	0.14	TGACCCCAGGTGACCCG
SP1:SP3	database	NC_000002.12:c238302065-238300066	753	763	+	12.4184	3.53e-05	0.14	CCGCCTCCCGA
ETV5	hTFtarget	NC_000002.12:c238302065-238300066	1080	1091	+	12.2143	3.53e-05	0.14	CACCCTTCCTGC
EZH2	hTFtarget	NC_000002.12:c238302065-238300066	231	242	+	9.47368	3.53e-05	0.136	AAATGAATAGAA
MAX	hTFtarget	NC_000002.12:c238302065-238300066	705	720	+	12.1053	3.53e-05	0.14	ATTGCCCAAGCTGCAG
XBP1	hTFtarget	NC_000002.12:c238302065-238300066	1690	1702	-	11.7632	3.53e-05	0.14	GCCAACGTGGCCA
IRF2	database	NC_000002.12:c238302065-238300066	1851	1866	-	12.122	3.54e-05	0.136	AAAAAAAAGAAAGAAA
SPI1	hTFtarget	NC_000002.12:c238302065-238300066	750	761	-	11.7143	3.54e-05	0.0701	GGGAGGCGGAGG
MEF2D	database	NC_000002.12:c238302065-238300066	396	407	+	12.0446	3.55e-05	0.109	ACTATATTTATG
JUND	hTFtarget	NC_000002.12:c238302065-238300066	754	762	+	11.9474	3.55e-05	0.142	CGCCTCCCG
SPI1	hTFtarget	NC_000002.12:c238302065-238300066	1361	1376	-	11.6	3.55e-05	0.0467	GCCACTCCTCCTCTTC
ESR1	hTFtarget	NC_000002.12:c238302065-238300066	1197	1210	+	11.9091	3.56e-05	0.141	AGGTCAGCCCGGAC
GATA1	hTFtarget	NC_000002.12:c238302065-238300066	1801	1822	+	8.37349	3.56e-05	0.137	GGCCATGTGGGCGTATCTGTGT
IRF1	hTFtarget	NC_000002.12:c238302065-238300066	717	728	-	11.6842	3.56e-05	0.142	CCATTGCACTGC
RXRA	hTFtarget	NC_000002.12:c238302065-238300066	230	241	+	5.61842	3.56e-05	0.141	GAAATGAATAGA
ESR1	hTFtarget	NC_000002.12:c238302065-238300066	1691	1704	-	11.3485	3.57e-05	0.141	AGGCCAACGTGGCC
L3MBTL2	hTFtarget	NC_000002.12:c238302065-238300066	1738	1748	-	12.75	3.57e-05	0.142	CACATGCATGG
RELA	hTFtarget	NC_000002.12:c238302065-238300066	231	246	+	11.6282	3.57e-05	0.0612	AAATGAATAGAAGTCA
E2F4	hTFtarget	NC_000002.12:c238302065-238300066	749	760	-	11.2632	3.57e-05	0.102	GGAGGCGGAGGT
SP2	database	NC_000002.12:c238302065-238300066	908	922	+	11.7241	3.58e-05	0.0707	GACCCGCCCACCTCA
STAT4	database	NC_000002.12:c238302065-238300066	1130	1137	+	9.28571	3.58e-05	0.139	GATTTCCT
GTF3C2	hTFtarget	NC_000002.12:c238302065-238300066	746	761	+	9.91566	3.58e-05	0.0464	GCAACCTCCGCCTCCC
ZKSCAN1	hTFtarget	NC_000002.12:c238302065-238300066	1937	1948	-	11.9342	3.58e-05	0.142	CAGGAACTGATT
EPAS1	hTFtarget	NC_000002.12:c238302065-238300066	1931	1939	-	12.1316	3.58e-05	0.137	ATTCCAATC
ERG	hTFtarget	NC_000002.12:c238302065-238300066	1082	1093	-	12.3429	3.58e-05	0.142	ATGCAGGAAGGG
MEF2A	database	NC_000002.12:c238302065-238300066	839	852	+	11.8052	3.59e-05	0.122	TTTGTATTTTTAGT
GATA3	hTFtarget	NC_000002.12:c238302065-238300066	66	81	-	11.5263	3.59e-05	0.143	AAACAAATAAACCACA
TEAD4	hTFtarget	NC_000002.12:c238302065-238300066	577	586	-	12.5909	3.59e-05	0.138	GAAGGAATGC
ZNF274	hTFtarget	NC_000002.12:c238302065-238300066	198	213	-	11.6571	3.59e-05	0.139	TAATTAGATATGAGTT
EOMES	hTFtarget	NC_000002.12:c238302065-238300066	1036	1044	-	12.3429	3.59e-05	0.142	CCTGCTGAT
TRIM63	database	NC_000002.12:c238302065-238300066	1854	1864	-	12.4333	3.6e-05	0.137	AAAAAAGAAAG
HAND1	hTFtarget	NC_000002.12:c238302065-238300066	1301	1307	+	13.4143	3.6e-05	0.143	CCAGGCC
NFYB	hTFtarget	NC_000002.12:c238302065-238300066	750	761	-	11.7632	3.6e-05	0.0715	GGGAGGCGGAGG
SPI1	hTFtarget	NC_000002.12:c238302065-238300066	896	911	+	10.2368	3.6e-05	0.143	CTGACCCCAGGTGACC
SPI1	hTFtarget	NC_000002.12:c238302065-238300066	903	918	-	10.8026	3.6e-05	0.0715	GTGGGCGGGTCACCTG
TBL1XR1	hTFtarget	NC_000002.12:c238302065-238300066	1848	1863	-	11.9437	3.6e-05	0.0707	AAAAAGAAAGAAAAAA
TP53	hTFtarget	NC_000002.12:c238302065-238300066	1807	1822	+	11.3553	3.6e-05	0.143	GTGGGCGTATCTGTGT
USF1	hTFtarget	NC_000002.12:c238302065-238300066	907	918	+	10.5263	3.6e-05	0.0723	TGACCCGCCCAC
HIC1	database	NC_000002.12:c238302065-238300066	1708	1722	-	11.7368	3.61e-05	0.143	CCTGCTTGCCCTGGG
MAX	hTFtarget	NC_000002.12:c238302065-238300066	908	919	+	11.0921	3.61e-05	0.0477	GACCCGCCCACC
MYC	hTFtarget	NC_000002.12:c238302065-238300066	1802	1810	-	12.6212	3.61e-05	0.144	CCACATGGC
SPI1	hTFtarget	NC_000002.12:c238302065-238300066	1364	1379	+	11.4605	3.61e-05	0.0512	GAGGAGGAGTGGCTTA
SPI1	hTFtarget	NC_000002.12:c238302065-238300066	905	920	+	11.2237	3.61e-05	0.124	GGTGACCCGCCCACCT
SPI1	hTFtarget	NC_000002.12:c238302065-238300066	745	768	-	10.8158	3.61e-05	0.07	TGAACTCGGGAGGCGGAGGTTGCA
TFAP2A	hTFtarget	NC_000002.12:c238302065-238300066	1715	1730	-	11.9605	3.61e-05	0.141	AAGCCTGCCCTGCTTG
ZFP42	hTFtarget	NC_000002.12:c238302065-238300066	1365	1376	+	10.8553	3.61e-05	0.0715	AGGAGGAGTGGC
THAP11	hTFtarget	NC_000002.12:c238302065-238300066	1235	1250	-	5.33333	3.62e-05	0.0527	GTGGAAGATGCAGGTT
ETV7	database	NC_000002.12:c238302065-238300066	1936	1952	-	9.70642	3.63e-05	0.144	ACACCAGGAACTGATTC
GTF2I	hTFtarget	NC_000002.12:c238302065-238300066	508	523	+	11.859	3.63e-05	0.0521	AATATATAAAGAGGAA
MAFK	hTFtarget	NC_000002.12:c238302065-238300066	1306	1318	-	10.8788	3.63e-05	0.144	TGCTGAGTGAGGG
SP1	hTFtarget	NC_000002.12:c238302065-238300066	742	763	-	9.89394	3.63e-05	0.0716	TCGGGAGGCGGAGGTTGCAGTG
SPI1	hTFtarget	NC_000002.12:c238302065-238300066	1359	1380	-	10.5571	3.63e-05	0.0476	TTAAGCCACTCCTCCTCTTCGT
SPI1	hTFtarget	NC_000002.12:c238302065-238300066	1365	1380	-	11.6429	3.63e-05	0.0687	TTAAGCCACTCCTCCT
POLR3A	hTFtarget	NC_000002.12:c238302065-238300066	244	259	+	12.0513	3.64e-05	0.0144	TCAAATAAAAATAACT
REST	hTFtarget	NC_000002.12:c238302065-238300066	815	830	+	10.7237	3.64e-05	0.144	TGCACCACCACGCCCG
USF1	hTFtarget	NC_000002.12:c238302065-238300066	1366	1377	-	10.5	3.64e-05	0.0723	AGCCACTCCTCC
ZNF76	hTFtarget	NC_000002.12:c238302065-238300066	1709	1724	-	11.2237	3.64e-05	0.0878	GCCCTGCTTGCCCTGG
FLI1	hTFtarget	NC_000002.12:c238302065-238300066	1080	1095	+	11.6447	3.65e-05	0.142	CACCCTTCCTGCATCC
SOX2	hTFtarget	NC_000002.12:c238302065-238300066	1036	1044	-	12.5658	3.65e-05	0.145	CCTGCTGAT
BTAF1	hTFtarget	NC_000002.12:c238302065-238300066	837	852	-	11.641	3.65e-05	0.00971	ACTAAAAATACAAAAA
E2F1	database	NC_000002.12:c238302065-238300066	725	740	+	12.0459	3.66e-05	0.145	ATGGCGCGACCTTGGC
ESRRG	database	NC_000002.12:c238302065-238300066	729	741	-	11.8776	3.66e-05	0.144	AGCCAAGGTCGCG
IRF2	hTFtarget	NC_000002.12:c238302065-238300066	1852	1863	-	12.2857	3.66e-05	0.0678	AAAAAGAAAGAA
HCFC1	hTFtarget	NC_000002.12:c238302065-238300066	890	905	-	8.51429	3.67e-05	0.0562	CTGGGGTCAGGAGTTC
ZNF143	hTFtarget	NC_000002.12:c238302065-238300066	818	831	+	8.88571	3.67e-05	0.0883	ACCACCACGCCCGG
ESR1	hTFtarget	NC_000002.12:c238302065-238300066	1197	1210	+	11.6	3.68e-05	0.145	AGGTCAGCCCGGAC
PRDM1	hTFtarget	NC_000002.12:c238302065-238300066	272	296	-	8.32468	3.68e-05	0.14	AGTAAAAAGCAAAAGCATTAAATTT
BTAF1	hTFtarget	NC_000002.12:c238302065-238300066	672	687	-	11.6282	3.68e-05	0.00971	TTAAAAAAAAATGAAC
IRF1	hTFtarget	NC_000002.12:c238302065-238300066	1853	1864	+	10.2273	3.69e-05	0.141	TCTTTCTTTTTT
KLF9	hTFtarget	NC_000002.12:c238302065-238300066	816	831	-	10.2429	3.69e-05	0.073	CCGGGCGTGGTGGTGC
SPI1	hTFtarget	NC_000002.12:c238302065-238300066	908	918	+	11.7237	3.69e-05	0.0733	GACCCGCCCAC
SPI1	hTFtarget	NC_000002.12:c238302065-238300066	906	920	-	11.6842	3.69e-05	0.0954	AGGTGGGCGGGTCAC
ZNF143	hTFtarget	NC_000002.12:c238302065-238300066	139	154	-	11.8333	3.69e-05	0.0334	ATGTTTATCATCCAAA
CTCF	hTFtarget	NC_000002.12:c238302065-238300066	713	724	+	11.8816	3.69e-05	0.147	AGCTGCAGTGCA
OTX2	hTFtarget	NC_000002.12:c238302065-238300066	1036	1044	+	12.2237	3.7e-05	0.147	ATCAGCAGG
CDK9	hTFtarget	NC_000002.12:c238302065-238300066	889	904	+	10.75	3.7e-05	0.0589	CGAACTCCTGACCCCA
MED12	hTFtarget	NC_000002.12:c238302065-238300066	1197	1211	-	11.8	3.71e-05	0.143	AGTCCGGGCTGACCT
SPI1	hTFtarget	NC_000002.12:c238302065-238300066	1530	1545	-	11.8052	3.71e-05	0.0681	ATAAAGTGTCCATTGT
ZNF143	hTFtarget	NC_000002.12:c238302065-238300066	816	831	-	7.59091	3.71e-05	0.0734	CCGGGCGTGGTGGTGC
E2F6	hTFtarget	NC_000002.12:c238302065-238300066	1731	1742	-	12.3429	3.71e-05	0.147	CATGGAGGGAAG
E2F7	hTFtarget	NC_000002.12:c238302065-238300066	751	762	+	11.3421	3.71e-05	0.147	CTCCGCCTCCCG
ARRB1	hTFtarget	NC_000002.12:c238302065-238300066	225	238	+	6.05263	3.72e-05	0.143	GATTGGAAATGAAT
MED1	hTFtarget	NC_000002.12:c238302065-238300066	705	713	+	11.9143	3.72e-05	0.143	ATTGCCCAA
RUNX2	hTFtarget	NC_000002.12:c238302065-238300066	66	81	-	11.9114	3.72e-05	0.0855	AAACAAATAAACCACA
SPI1	hTFtarget	NC_000002.12:c238302065-238300066	902	919	-	11.3947	3.72e-05	0.0735	GGTGGGCGGGTCACCTGG
TCF7	database	NC_000002.12:c238302065-238300066	1151	1162	-	11.9208	3.73e-05	0.148	AGGTCAAAGGCC
BMI1	hTFtarget	NC_000002.12:c238302065-238300066	1702	1723	+	11.6494	3.74e-05	0.148	CCTGAACCCAGGGCAAGCAGGG
RAD21	hTFtarget	NC_000002.12:c238302065-238300066	895	912	+	10.4697	3.74e-05	0.148	CCTGACCCCAGGTGACCC
FOXJ3	database	NC_000002.12:c238302065-238300066	368	380	+	11.597	3.75e-05	0.0435	TATTTTATATTTA
PRAME	hTFtarget	NC_000002.12:c238302065-238300066	908	919	-	11.9342	3.75e-05	0.0745	GGTGGGCGGGTC
TCF7L2	hTFtarget	NC_000002.12:c238302065-238300066	705	713	+	11.9211	3.75e-05	0.145	ATTGCCCAA
YY1	hTFtarget	NC_000002.12:c238302065-238300066	776	791	+	8.92105	3.75e-05	0.0496	CTCCTGCCTCAGCCTC
SOX2	hTFtarget	NC_000002.12:c238302065-238300066	1036	1044	-	12.3421	3.76e-05	0.149	CCTGCTGAT
SPI1	hTFtarget	NC_000002.12:c238302065-238300066	1360	1378	-	10.8714	3.76e-05	0.0731	AAGCCACTCCTCCTCTTCG
MAX	hTFtarget	NC_000002.12:c238302065-238300066	1366	1377	-	10.8553	3.77e-05	0.0499	AGCCACTCCTCC
MED1	hTFtarget	NC_000002.12:c238302065-238300066	1850	1865	-	11.8571	3.77e-05	0.0281	AAAAAAAGAAAGAAAA
SPI1	hTFtarget	NC_000002.12:c238302065-238300066	750	761	+	11.8553	3.77e-05	0.0749	CCTCCGCCTCCC
EP300	hTFtarget	NC_000002.12:c238302065-238300066	1130	1151	+	-1.57895	3.77e-05	0.148	GATTTCCTGGGACCTCCTCTTG
AR	hTFtarget	NC_000002.12:c238302065-238300066	1093	1113	-	10.6197	3.78e-05	0.146	TGTTCCCAATTGTTTCCTGGA
GLI2	hTFtarget	NC_000002.12:c238302065-238300066	908	919	-	12.0286	3.78e-05	0.0749	GGTGGGCGGGTC
NKX2-1	hTFtarget	NC_000002.12:c238302065-238300066	1367	1378	-	11.8636	3.78e-05	0.15	AAGCCACTCCTC
SPI1	hTFtarget	NC_000002.12:c238302065-238300066	907	918	+	11.8026	3.78e-05	0.0749	TGACCCGCCCAC
CIITA	hTFtarget	NC_000002.12:c238302065-238300066	329	340	+	12.3684	3.78e-05	0.145	GCCATTTTAAGC
NR3C1	database	NC_000002.12:c238302065-238300066	1552	1578	-	11.7317	3.79e-05	0.146	GATTTTAAAAGGGGCTGTTCTTACCAA
ESR1	hTFtarget	NC_000002.12:c238302065-238300066	895	903	-	12.1	3.79e-05	0.0754	GGGGTCAGG
GATA1	hTFtarget	NC_000002.12:c238302065-238300066	1217	1232	-	11.315	3.79e-05	0.15	GTCTGAGTGAGGAGAG
KLF5	hTFtarget	NC_000002.12:c238302065-238300066	906	917	+	12.2727	3.79e-05	0.15	GTGACCCGCCCA
TRIM28	hTFtarget	NC_000002.12:c238302065-238300066	1927	1938	+	11.4605	3.79e-05	0.0982	AAATGATTGGAA
ZNF143	hTFtarget	NC_000002.12:c238302065-238300066	818	833	+	10.2237	3.79e-05	0.15	ACCACCACGCCCGGCT
AR	hTFtarget	NC_000002.12:c238302065-238300066	853	875	+	11.5758	3.8e-05	0.0719	AGACATGGTGTTTCACCATGTTA
FLI1	hTFtarget	NC_000002.12:c238302065-238300066	1082	1093	-	10.7606	3.8e-05	0.148	ATGCAGGAAGGG
MYC	hTFtarget	NC_000002.12:c238302065-238300066	1803	1814	+	12.3143	3.8e-05	0.138	CCATGTGGGCGT
RBL2	hTFtarget	NC_000002.12:c238302065-238300066	1731	1739	-	12.3421	3.8e-05	0.151	GGAGGGAAG
TBX5	database	NC_000002.12:c238302065-238300066	945	954	-	9.3945	3.81e-05	0.149	CTCACGCCTG
FLI1	hTFtarget	NC_000002.12:c238302065-238300066	1728	1743	+	-18.3788	3.81e-05	0.0788	CTTCTTCCCTCCATGC
PAX5	hTFtarget	NC_000002.12:c238302065-238300066	823	834	-	12.0455	3.81e-05	0.151	TAGCCGGGCGTG
SPI1	hTFtarget	NC_000002.12:c238302065-238300066	750	761	-	11.5263	3.81e-05	0.0756	GGGAGGCGGAGG
T	hTFtarget	NC_000002.12:c238302065-238300066	1035	1049	+	11.9394	3.81e-05	0.151	GATCAGCAGGGTCTC
USF2	hTFtarget	NC_000002.12:c238302065-238300066	1366	1377	-	10.8816	3.81e-05	0.0564	AGCCACTCCTCC
AR	hTFtarget	NC_000002.12:c238302065-238300066	112	123	+	12.2778	3.82e-05	0.0714	TTTATTTGTTTA
ZNF143	hTFtarget	NC_000002.12:c238302065-238300066	818	829	-	11.1842	3.82e-05	0.114	GGGCGTGGTGGT
PDX1	database	NC_000002.12:c238302065-238300066	1504	1515	+	12.5089	3.83e-05	0.0819	GCCTTAATAACC
ESR1	hTFtarget	NC_000002.12:c238302065-238300066	1284	1298	-	11.7576	3.83e-05	0.0759	AGGGCAGCGTAGCTC
SPI1	hTFtarget	NC_000002.12:c238302065-238300066	904	919	-	11.3289	3.83e-05	0.0759	GGTGGGCGGGTCACCT
SPI1	hTFtarget	NC_000002.12:c238302065-238300066	750	761	-	11.1447	3.83e-05	0.076	GGGAGGCGGAGG
THAP11	hTFtarget	NC_000002.12:c238302065-238300066	818	833	-	10.5921	3.83e-05	0.151	AGCCGGGCGTGGTGGT
SP1	database	NC_000002.12:c238302065-238300066	747	765	-	11.2135	3.84e-05	0.0771	ACTCGGGAGGCGGAGGTTG
KDM1A	hTFtarget	NC_000002.12:c238302065-238300066	65	73	-	12.25	3.84e-05	0.0735	AAACCACAG
KDM1A	hTFtarget	NC_000002.12:c238302065-238300066	65	73	-	12.0571	3.84e-05	0.074	AAACCACAG
MAZ	hTFtarget	NC_000002.12:c238302065-238300066	745	760	+	11.7922	3.84e-05	0.0781	TGCAACCTCCGCCTCC
SPI1	hTFtarget	NC_000002.12:c238302065-238300066	1770	1793	-	9.73684	3.84e-05	0.0742	AGCTCCCACCATGACCCCCAGTGA
CREBBP	hTFtarget	NC_000002.12:c238302065-238300066	909	927	+	10.2895	3.84e-05	0.151	ACCCGCCCACCTCAGCCTC
FOXP3	database	NC_000002.12:c238302065-238300066	989	997	-	11.9189	3.85e-05	0.0635	AATTTGGTT
NANOG	hTFtarget	NC_000002.12:c238302065-238300066	1036	1044	+	12.5714	3.85e-05	0.153	ATCAGCAGG
ELF1	hTFtarget	NC_000002.12:c238302065-238300066	818	833	+	11.5263	3.85e-05	0.153	ACCACCACGCCCGGCT
AR	hTFtarget	NC_000002.12:c238302065-238300066	49	65	-	7.48684	3.86e-05	0.0722	GAAAGCAATTCAACAGA
AR	hTFtarget	NC_000002.12:c238302065-238300066	71	82	+	12.2468	3.86e-05	0.113	TTTATTTGTTTT
IRF4	hTFtarget	NC_000002.12:c238302065-238300066	1475	1490	+	11.8701	3.86e-05	0.142	TGACTTATAGCAAAAG
MAX	hTFtarget	NC_000002.12:c238302065-238300066	1848	1863	-	11.7532	3.86e-05	0.143	AAAAAGAAAGAAAAAA
REST	hTFtarget	NC_000002.12:c238302065-238300066	34	42	+	11.1143	3.86e-05	0.146	CATTCCTGG
SIX5	hTFtarget	NC_000002.12:c238302065-238300066	816	831	-	6.84286	3.86e-05	0.0764	CCGGGCGTGGTGGTGC
SPI1	hTFtarget	NC_000002.12:c238302065-238300066	1135	1150	-	11.7714	3.87e-05	0.0508	AAGAGGAGGTCCCAGG
TRIM28	hTFtarget	NC_000002.12:c238302065-238300066	471	495	+	11.3462	3.87e-05	0.0494	ATTGTAAATGCTTATTATAGAATAT
CTCF	hTFtarget	NC_000002.12:c238302065-238300066	713	724	+	11.8026	3.87e-05	0.154	AGCTGCAGTGCA
ESRRG	database	NC_000002.12:c238302065-238300066	731	738	-	11.7615	3.88e-05	0.15	CAAGGTCG
NCOR2	hTFtarget	NC_000002.12:c238302065-238300066	899	910	-	11.8947	3.88e-05	0.154	GTCACCTGGGGT
NCOR2	hTFtarget	NC_000002.12:c238302065-238300066	1321	1332	+	12.2105	3.88e-05	0.116	CAACAGCCTCCT
SPI1	hTFtarget	NC_000002.12:c238302065-238300066	905	920	-	11.3158	3.88e-05	0.0512	AGGTGGGCGGGTCACC
SPI1	hTFtarget	NC_000002.12:c238302065-238300066	538	559	+	9.85526	3.88e-05	0.124	ATATTCTACCACCCAGAGGAAA
USF1	hTFtarget	NC_000002.12:c238302065-238300066	902	910	-	12.5263	3.88e-05	0.155	GTCACCTGG
HAND1	hTFtarget	NC_000002.12:c238302065-238300066	36	51	-	12.1857	3.89e-05	0.0762	AGATACAGACCAGGAA
LYL1	hTFtarget	NC_000002.12:c238302065-238300066	1094	1107	-	11.6429	3.89e-05	0.154	CAATTGTTTCCTGG
SP1	hTFtarget	NC_000002.12:c238302065-238300066	821	829	+	11.4474	3.89e-05	0.155	ACCACGCCC
SPI1	hTFtarget	NC_000002.12:c238302065-238300066	1365	1376	+	11.5429	3.89e-05	0.0514	AGGAGGAGTGGC
TCF4	hTFtarget	NC_000002.12:c238302065-238300066	1712	1727	-	11.8028	3.89e-05	0.153	CCTGCCCTGCTTGCCC
YY1	hTFtarget	NC_000002.12:c238302065-238300066	774	789	+	10	3.89e-05	0.0515	TTCTCCTGCCTCAGCC
CTCF	hTFtarget	NC_000002.12:c238302065-238300066	893	911	-	10.3636	3.89e-05	0.154	GGTCACCTGGGGTCAGGAG
HCFC1	hTFtarget	NC_000002.12:c238302065-238300066	818	833	-	8.28571	3.9e-05	0.154	AGCCGGGCGTGGTGGT
NR4A1	database	NC_000002.12:c238302065-238300066	1149	1158	+	12.8899	3.91e-05	0.0768	TTGGCCTTTG
NFIC	hTFtarget	NC_000002.12:c238302065-238300066	1695	1714	+	11.6286	3.91e-05	0.0572	ACGTTGGCCTGAACCCAGGG
PPARGC1A	hTFtarget	NC_000002.12:c238302065-238300066	229	242	-	11.6579	3.91e-05	0.156	TTCTATTCATTTCC
MYC	hTFtarget	NC_000002.12:c238302065-238300066	1803	1811	+	12.4605	3.92e-05	0.156	CCATGTGGG
SPI1	hTFtarget	NC_000002.12:c238302065-238300066	903	927	+	8.64286	3.92e-05	0.0623	CAGGTGACCCGCCCACCTCAGCCTC
SPI1	hTFtarget	NC_000002.12:c238302065-238300066	906	920	-	11.6447	3.92e-05	0.0564	AGGTGGGCGGGTCAC
USF1	hTFtarget	NC_000002.12:c238302065-238300066	899	913	+	11.0909	3.92e-05	0.0778	ACCCCAGGTGACCCG
HDAC2	hTFtarget	NC_000002.12:c238302065-238300066	1031	1039	+	12.2105	3.93e-05	0.0754	CAAAGATCA
SPI1	hTFtarget	NC_000002.12:c238302065-238300066	904	919	+	11.4	3.93e-05	0.0777	AGGTGACCCGCCCACC
GTF2B	hTFtarget	NC_000002.12:c238302065-238300066	1365	1376	-	11.4605	3.94e-05	0.0522	GCCACTCCTCCT
SPI1	hTFtarget	NC_000002.12:c238302065-238300066	1365	1380	+	11.5	3.94e-05	0.0778	AGGAGGAGTGGCTTAA
TCF12	hTFtarget	NC_000002.12:c238302065-238300066	1035	1046	-	12.1316	3.94e-05	0.157	ACCCTGCTGATC
CTCF	hTFtarget	NC_000002.12:c238302065-238300066	896	911	-	9.77273	3.94e-05	0.156	GGTCACCTGGGGTCAG
ESR1	hTFtarget	NC_000002.12:c238302065-238300066	108	121	-	12	3.95e-05	0.0737	AACAAATAAAGTAG
MYC	hTFtarget	NC_000002.12:c238302065-238300066	1803	1814	-	12.2273	3.95e-05	0.157	ACGCCCACATGG
MYC	hTFtarget	NC_000002.12:c238302065-238300066	1801	1811	-	12.3429	3.95e-05	0.091	CCCACATGGCC
SPI1	hTFtarget	NC_000002.12:c238302065-238300066	897	912	+	11.3816	3.95e-05	0.157	TGACCCCAGGTGACCC
SPI1	hTFtarget	NC_000002.12:c238302065-238300066	1366	1381	+	10.3429	3.95e-05	0.157	GGAGGAGTGGCTTAAC
PPARG	hTFtarget	NC_000002.12:c238302065-238300066	705	713	+	12.0714	3.96e-05	0.153	ATTGCCCAA
SRF	hTFtarget	NC_000002.12:c238302065-238300066	1851	1862	-	12.1447	3.96e-05	0.0757	AAAAGAAAGAAA
CEBPA	hTFtarget	NC_000002.12:c238302065-238300066	705	713	+	11.6286	3.96e-05	0.154	ATTGCCCAA
POU3F1	database	NC_000002.12:c238302065-238300066	1755	1768	-	11.7723	3.97e-05	0.142	AGTGGTGATGCATG
ETS1	hTFtarget	NC_000002.12:c238302065-238300066	818	833	+	9.57895	3.97e-05	0.157	ACCACCACGCCCGGCT
SP2	hTFtarget	NC_000002.12:c238302065-238300066	907	918	-	11.75	3.97e-05	0.0785	GTGGGCGGGTCA
TBL1XR1	hTFtarget	NC_000002.12:c238302065-238300066	224	239	+	11.8028	3.97e-05	0.0707	AGATTGGAAATGAATA
USF2	hTFtarget	NC_000002.12:c238302065-238300066	1365	1376	+	11.1714	3.97e-05	0.0788	AGGAGGAGTGGC
ELF1	hTFtarget	NC_000002.12:c238302065-238300066	1366	1377	-	10.4868	3.97e-05	0.0526	AGCCACTCCTCC
SPI1	hTFtarget	NC_000002.12:c238302065-238300066	1366	1381	+	10.7857	3.98e-05	0.0578	GGAGGAGTGGCTTAAC
IRF1	hTFtarget	NC_000002.12:c238302065-238300066	282	297	-	8.46479	3.99e-05	0.0506	TAGTAAAAAGCAAAAG
NKX2-1	hTFtarget	NC_000002.12:c238302065-238300066	764	772	-	12.6842	3.99e-05	0.154	CACTTGAAC
OTX2	hTFtarget	NC_000002.12:c238302065-238300066	577	585	+	12.6316	3.99e-05	0.155	GCATTCCTT
STAG1	hTFtarget	NC_000002.12:c238302065-238300066	897	908	-	11.2576	3.99e-05	0.0882	CACCTGGGGTCA
TP53	hTFtarget	NC_000002.12:c238302065-238300066	652	667	-	11.6071	3.99e-05	0.156	CTTATAGAGGAGGTGT
TCF4	database	NC_000002.12:c238302065-238300066	808	816	+	13.4242	4e-05	0.159	ACAGGTGTG
NOTCH1	hTFtarget	NC_000002.12:c238302065-238300066	1773	1786	-	10.7368	4e-05	0.0703	ACCATGACCCCCAG
POLR3A	hTFtarget	NC_000002.12:c238302065-238300066	946	958	+	11.9143	4e-05	0.159	AGGCGTGAGCCAC
SP2	hTFtarget	NC_000002.12:c238302065-238300066	1365	1380	-	11.5789	4e-05	0.0529	TTAAGCCACTCCTCCT
SPI1	hTFtarget	NC_000002.12:c238302065-238300066	1361	1382	+	10.5714	4e-05	0.0526	GAAGAGGAGGAGTGGCTTAACA
SPI1	hTFtarget	NC_000002.12:c238302065-238300066	1364	1379	-	11.2143	4e-05	0.0674	TAAGCCACTCCTCCTC
THAP11	hTFtarget	NC_000002.12:c238302065-238300066	816	831	-	4.98485	4e-05	0.0527	CCGGGCGTGGTGGTGC
CTCF	hTFtarget	NC_000002.12:c238302065-238300066	713	728	+	11.6974	4e-05	0.159	AGCTGCAGTGCAATGG
HOXD13	database	NC_000002.12:c238302065-238300066	481	491	+	11.42	4.01e-05	0.152	CTTATTATAGA
MYC	hTFtarget	NC_000002.12:c238302065-238300066	1853	1867	+	11.7922	4.01e-05	0.0502	TCTTTCTTTTTTTTT
POLR2A	hTFtarget	NC_000002.12:c238302065-238300066	781	792	-	10.9342	4.01e-05	0.118	GGAGGCTGAGGC
LMO2	hTFtarget	NC_000002.12:c238302065-238300066	1077	1091	+	12.0152	4.02e-05	0.0796	GCTCACCCTTCCTGC
SPI1	hTFtarget	NC_000002.12:c238302065-238300066	904	919	+	11.6571	4.02e-05	0.0796	AGGTGACCCGCCCACC
EP300	hTFtarget	NC_000002.12:c238302065-238300066	1722	1737	+	11.3289	4.02e-05	0.159	GGCAGGCTTCTTCCCT
MYC	database	NC_000002.12:c238302065-238300066	1802	1812	-	11.8714	4.03e-05	0.117	GCCCACATGGC
FLI1	hTFtarget	NC_000002.12:c238302065-238300066	1080	1095	+	-18.5758	4.03e-05	0.0788	CACCCTTCCTGCATCC
FLI1	hTFtarget	NC_000002.12:c238302065-238300066	1036	1044	+	12.3553	4.03e-05	0.16	ATCAGCAGG
GTF2I	hTFtarget	NC_000002.12:c238302065-238300066	912	927	+	11.6714	4.03e-05	0.0531	CGCCCACCTCAGCCTC
BRCA1	hTFtarget	NC_000002.12:c238302065-238300066	606	624	+	11	4.03e-05	0.159	ACACTGACATGAAGGCACA
SUZ12	hTFtarget	NC_000002.12:c238302065-238300066	912	927	+	10.0526	4.03e-05	0.0532	CGCCCACCTCAGCCTC
VDR	hTFtarget	NC_000002.12:c238302065-238300066	1082	1091	-	12.0526	4.03e-05	0.16	GCAGGAAGGG
THAP1	database	NC_000002.12:c238302065-238300066	21	29	+	10.5526	4.04e-05	0.161	TTGCCCTCA
NANOG	hTFtarget	NC_000002.12:c238302065-238300066	1036	1044	+	12.2632	4.04e-05	0.16	ATCAGCAGG
EP300	hTFtarget	NC_000002.12:c238302065-238300066	230	241	+	7.48684	4.04e-05	0.159	GAAATGAATAGA
TBX2	database	NC_000002.12:c238302065-238300066	937	961	+	9.21622	4.05e-05	0.0784	TGGGATTACAGGCGTGAGCCACCGT
MYC	hTFtarget	NC_000002.12:c238302065-238300066	1802	1810	+	12.5714	4.05e-05	0.162	GCCATGTGG
ELF3	database	NC_000002.12:c238302065-238300066	1094	1103	+	11.5526	4.06e-05	0.162	CCAGGAAACA
SPI1	hTFtarget	NC_000002.12:c238302065-238300066	903	918	+	10.1579	4.06e-05	0.106	CAGGTGACCCGCCCAC
SPI1	hTFtarget	NC_000002.12:c238302065-238300066	893	914	+	9.67105	4.06e-05	0.161	CTCCTGACCCCAGGTGACCCGC
CTCF	hTFtarget	NC_000002.12:c238302065-238300066	896	911	+	9.56061	4.06e-05	0.161	CTGACCCCAGGTGACC
TP73	database	NC_000002.12:c238302065-238300066	1720	1731	+	11.8485	4.07e-05	0.161	AGGGCAGGCTTC
HNF1A	database	NC_000002.12:c238302065-238300066	1891	1901	-	11.7143	4.07e-05	0.125	AGTTAATGTGT
POU2F3	database	NC_000002.12:c238302065-238300066	458	473	+	11.6287	4.08e-05	0.147	ATTTATGTAAATTATT
MAX	hTFtarget	NC_000002.12:c238302065-238300066	1801	1812	+	12.1515	4.08e-05	0.162	GGCCATGTGGGC
POU2F2	hTFtarget	NC_000002.12:c238302065-238300066	460	471	+	11.9857	4.08e-05	0.145	TTATGTAAATTA
SPI1	hTFtarget	NC_000002.12:c238302065-238300066	1365	1380	-	10.6714	4.08e-05	0.0641	TTAAGCCACTCCTCCT
ZNF143	hTFtarget	NC_000002.12:c238302065-238300066	816	831	-	6.83333	4.09e-05	0.0727	CCGGGCGTGGTGGTGC
FOXM1	hTFtarget	NC_000002.12:c238302065-238300066	501	509	+	12.1316	4.1e-05	0.153	ATACTGAAA
NCOR2	hTFtarget	NC_000002.12:c238302065-238300066	461	469	-	12.2892	4.1e-05	0.155	ATTTACATA
NR2C2	hTFtarget	NC_000002.12:c238302065-238300066	745	760	-	10.2105	4.1e-05	0.0811	GGAGGCGGAGGTTGCA
TBL1XR1	hTFtarget	NC_000002.12:c238302065-238300066	1293	1308	+	11.4342	4.1e-05	0.161	TGCCCTACCCAGGCCC
SP1	database	NC_000002.12:c238302065-238300066	905	923	-	11.0899	4.11e-05	0.0771	CTGAGGTGGGCGGGTCACC
SPI1	hTFtarget	NC_000002.12:c238302065-238300066	1697	1712	+	11.5526	4.12e-05	0.135	GTTGGCCTGAACCCAG
STAT1	hTFtarget	NC_000002.12:c238302065-238300066	1851	1866	+	10.5395	4.12e-05	0.158	TTTCTTTCTTTTTTTT
TP53	hTFtarget	NC_000002.12:c238302065-238300066	1851	1866	+	10.6494	4.12e-05	0.0415	TTTCTTTCTTTTTTTT
CEBPB	database	NC_000002.12:c238302065-238300066	861	871	+	12.2667	4.13e-05	0.163	TGTTTCACCAT
HNF4A	hTFtarget	NC_000002.12:c238302065-238300066	1708	1716	+	12.1286	4.13e-05	0.0822	CCCAGGGCA
MITF	hTFtarget	NC_000002.12:c238302065-238300066	903	911	+	12.2105	4.13e-05	0.165	CAGGTGACC
RARA	hTFtarget	NC_000002.12:c238302065-238300066	895	903	-	11.7576	4.13e-05	0.0822	GGGGTCAGG
BRD4	hTFtarget	NC_000002.12:c238302065-238300066	1940	1951	+	12.3553	4.13e-05	0.164	CAGTTCCTGGTG
VEZF1	hTFtarget	NC_000002.12:c238302065-238300066	742	763	+	10.1429	4.13e-05	0.105	CACTGCAACCTCCGCCTCCCGA
SPI1	hTFtarget	NC_000002.12:c238302065-238300066	745	765	+	10.7429	4.14e-05	0.0716	TGCAACCTCCGCCTCCCGAGT
STAT1	hTFtarget	NC_000002.12:c238302065-238300066	745	760	+	11.8077	4.14e-05	0.0904	TGCAACCTCCGCCTCC
CDK9	hTFtarget	NC_000002.12:c238302065-238300066	908	931	+	9.65789	4.14e-05	0.0814	GACCCGCCCACCTCAGCCTCTGAA
THRB	database	NC_000002.12:c238302065-238300066	1157	1166	-	12	4.15e-05	0.0825	CTTGAGGTCA
SMAD1	hTFtarget	NC_000002.12:c238302065-238300066	1853	1864	-	12.0132	4.15e-05	0.164	AAAAAAGAAAGA
TEAD4	database	NC_000002.12:c238302065-238300066	1597	1608	-	11.8304	4.16e-05	0.154	AAGACTATTTTT
ESR1	hTFtarget	NC_000002.12:c238302065-238300066	1196	1211	+	11.2273	4.16e-05	0.165	GAGGTCAGCCCGGACT
TRIM28	hTFtarget	NC_000002.12:c238302065-238300066	1756	1771	+	8.72368	4.16e-05	0.158	ATGCATCACCACTTTC
ZNF143	hTFtarget	NC_000002.12:c238302065-238300066	1775	1790	+	10.5526	4.16e-05	0.161	GGGGGTCATGGTGGGA
PDX1	database	NC_000002.12:c238302065-238300066	207	216	-	12.9406	4.17e-05	0.163	CAGTAATTAG
STAG1	hTFtarget	NC_000002.12:c238302065-238300066	891	912	+	10	4.17e-05	0.165	AACTCCTGACCCCAGGTGACCC
ZNF143	hTFtarget	NC_000002.12:c238302065-238300066	891	911	-	4.39394	4.17e-05	0.164	GGTCACCTGGGGTCAGGAGTT
EP300	hTFtarget	NC_000002.12:c238302065-238300066	695	709	+	11.6795	4.17e-05	0.0588	TTTCACTGTTATTGC
NR1H4	database	NC_000002.12:c238302065-238300066	1150	1163	-	11.2889	4.18e-05	0.166	GAGGTCAAAGGCCA
STAT3	hTFtarget	NC_000002.12:c238302065-238300066	751	759	+	12.2571	4.18e-05	0.11	CTCCGCCTC
CTCF	hTFtarget	NC_000002.12:c238302065-238300066	896	911	+	9.60606	4.19e-05	0.166	CTGACCCCAGGTGACC
ELF1	hTFtarget	NC_000002.12:c238302065-238300066	1084	1095	+	12.0658	4.19e-05	0.166	CTTCCTGCATCC
ELL2	hTFtarget	NC_000002.12:c238302065-238300066	1903	1923	+	10.4737	4.19e-05	0.166	GCACACCACTGGAGTCAGCCC
WT1	database	NC_000002.12:c238302065-238300066	1364	1376	+	11.5955	4.2e-05	0.112	GAGGAGGAGTGGC
MEF2A	hTFtarget	NC_000002.12:c238302065-238300066	181	196	-	11.5224	4.2e-05	0.0622	CATGCTATTTTGAACA
SOX2	hTFtarget	NC_000002.12:c238302065-238300066	1036	1044	+	12.3421	4.2e-05	0.167	ATCAGCAGG
POU6F1	database	NC_000002.12:c238302065-238300066	446	456	+	11.8713	4.21e-05	0.0748	ATATAATTTAT
NR6A1	database	NC_000002.12:c238302065-238300066	761	770	+	12.6066	4.21e-05	0.12	CGAGTTCAAG
POLR2A	hTFtarget	NC_000002.12:c238302065-238300066	915	930	+	10.3947	4.21e-05	0.0556	CCACCTCAGCCTCTGA
SPI1	hTFtarget	NC_000002.12:c238302065-238300066	750	761	-	11.1184	4.21e-05	0.0835	GGGAGGCGGAGG
CEBPB	hTFtarget	NC_000002.12:c238302065-238300066	705	713	+	11.8429	4.21e-05	0.151	ATTGCCCAA
GLIS3	database	NC_000002.12:c238302065-238300066	544	553	-	12.0449	4.22e-05	0.168	CTGGGTGGTA
IRF4	database	NC_000002.12:c238302065-238300066	1853	1868	-	11.7119	4.22e-05	0.0404	TAAAAAAAAAGAAAGA
FOXO4	database	NC_000002.12:c238302065-238300066	114	124	-	11.7865	4.22e-05	0.159	ATAAACAAATA
ESR2	hTFtarget	NC_000002.12:c238302065-238300066	1817	1825	-	12.0714	4.23e-05	0.167	GTGACACAG
KLF5	hTFtarget	NC_000002.12:c238302065-238300066	33	41	-	12.2895	4.23e-05	0.0826	CAGGAATGA
TRIM28	hTFtarget	NC_000002.12:c238302065-238300066	60	84	+	6.35526	4.23e-05	0.0835	GCTTTCTGTGGTTTATTTGTTTTCA
NR1I2	database	NC_000002.12:c238302065-238300066	896	914	-	11.5169	4.24e-05	0.167	GCGGGTCACCTGGGGTCAG
SMAD1	hTFtarget	NC_000002.12:c238302065-238300066	577	585	+	12.5143	4.24e-05	0.166	GCATTCCTT
BTAF1	hTFtarget	NC_000002.12:c238302065-238300066	673	688	-	11.3974	4.24e-05	0.0104	CTTAAAAAAAAATGAA
SPI1	hTFtarget	NC_000002.12:c238302065-238300066	903	924	-	9.63158	4.24e-05	0.117	GCTGAGGTGGGCGGGTCACCTG
EP300	hTFtarget	NC_000002.12:c238302065-238300066	577	585	+	12.5789	4.24e-05	0.16	GCATTCCTT
ESR1	hTFtarget	NC_000002.12:c238302065-238300066	1690	1705	-	11.4697	4.25e-05	0.168	CAGGCCAACGTGGCCA
KDM5B	hTFtarget	NC_000002.12:c238302065-238300066	1412	1423	-	11.5921	4.25e-05	0.168	TGCCATTGAGAC
POLR2A	hTFtarget	NC_000002.12:c238302065-238300066	745	756	+	10.0395	4.25e-05	0.169	TGCAACCTCCGC
SPI1	hTFtarget	NC_000002.12:c238302065-238300066	1365	1380	-	11.2632	4.25e-05	0.084	TTAAGCCACTCCTCCT
SPI1	hTFtarget	NC_000002.12:c238302065-238300066	1364	1385	-	10.3143	4.25e-05	0.0558	CTGTGTTAAGCCACTCCTCCTC
SPI1	hTFtarget	NC_000002.12:c238302065-238300066	1363	1378	-	11.2571	4.25e-05	0.056	AAGCCACTCCTCCTCT
USF2	hTFtarget	NC_000002.12:c238302065-238300066	908	919	+	10.6447	4.25e-05	0.0562	GACCCGCCCACC
SETDB1	hTFtarget	NC_000002.12:c238302065-238300066	1669	1680	+	10.8158	4.26e-05	0.166	TTTCTAAGGAAT
SPI1	hTFtarget	NC_000002.12:c238302065-238300066	908	919	+	11.5921	4.26e-05	0.161	GACCCGCCCACC
CTCF	hTFtarget	NC_000002.12:c238302065-238300066	711	726	+	11.5789	4.26e-05	0.169	CAAGCTGCAGTGCAAT
STAT2:STAT1	database	NC_000002.12:c238302065-238300066	1851	1865	+	10.6364	4.27e-05	0.164	TTTCTTTCTTTTTTT
MAZ	hTFtarget	NC_000002.12:c238302065-238300066	1360	1375	-	11.6234	4.27e-05	0.0781	CCACTCCTCCTCTTCG
PAX5	hTFtarget	NC_000002.12:c238302065-238300066	1849	1864	+	11.6905	4.27e-05	0.0851	TTTTTCTTTCTTTTTT
PML	hTFtarget	NC_000002.12:c238302065-238300066	897	905	-	12.2714	4.27e-05	0.0609	CTGGGGTCA
RELA	hTFtarget	NC_000002.12:c238302065-238300066	1988	1999	+	10.5263	4.27e-05	0.17	CTGCCCCTGTGC
SPI1	hTFtarget	NC_000002.12:c238302065-238300066	1364	1378	+	11.4868	4.27e-05	0.0564	GAGGAGGAGTGGCTT
SPI1	hTFtarget	NC_000002.12:c238302065-238300066	750	761	-	11.5132	4.27e-05	0.0845	GGGAGGCGGAGG
SUZ12	hTFtarget	NC_000002.12:c238302065-238300066	1805	1821	-	9.82895	4.27e-05	0.17	CACAGATACGCCCACAT
USF2	hTFtarget	NC_000002.12:c238302065-238300066	907	918	+	10.6053	4.27e-05	0.0564	TGACCCGCCCAC
ESR1	database	NC_000002.12:c238302065-238300066	1690	1707	+	11.3182	4.28e-05	0.169	TGGCCACGTTGGCCTGAA
HNF4A	hTFtarget	NC_000002.12:c238302065-238300066	1147	1158	+	11.7857	4.28e-05	0.17	TCTTGGCCTTTG
SPI1	hTFtarget	NC_000002.12:c238302065-238300066	750	761	-	11.7857	4.28e-05	0.0965	GGGAGGCGGAGG
TRIM28	hTFtarget	NC_000002.12:c238302065-238300066	363	387	+	9.13095	4.28e-05	0.0539	TTTCTTATTTTATATTTAATAGTCT
ESR1	hTFtarget	NC_000002.12:c238302065-238300066	1196	1211	-	11.3333	4.29e-05	0.17	AGTCCGGGCTGACCTC
JUND	hTFtarget	NC_000002.12:c238302065-238300066	228	239	+	11.7763	4.29e-05	0.161	TGGAAATGAATA
CTCF	hTFtarget	NC_000002.12:c238302065-238300066	713	724	-	11.75	4.29e-05	0.171	TGCACTGCAGCT
FOXP1	database	NC_000002.12:c238302065-238300066	1860	1874	-	11.8732	4.3e-05	0.0634	GAAAAATAAAAAAAA
EOMES	hTFtarget	NC_000002.12:c238302065-238300066	1036	1044	+	11.9079	4.3e-05	0.171	ATCAGCAGG
ORC1	hTFtarget	NC_000002.12:c238302065-238300066	744	759	+	9.57143	4.31e-05	0.171	CTGCAACCTCCGCCTC
ZNF92	hTFtarget	NC_000002.12:c238302065-238300066	61	85	+	9.88889	4.31e-05	0.0196	CTTTCTGTGGTTTATTTGTTTTCAT
CTCF	hTFtarget	NC_000002.12:c238302065-238300066	896	911	-	10.4242	4.31e-05	0.171	GGTCACCTGGGGTCAG
EP300	hTFtarget	NC_000002.12:c238302065-238300066	1317	1328	+	11.8816	4.31e-05	0.0855	CAGACAACAGCC
FLI1	database	NC_000002.12:c238302065-238300066	1081	1091	-	12.0909	4.32e-05	0.172	GCAGGAAGGGT
IRF4	hTFtarget	NC_000002.12:c238302065-238300066	1940	1951	+	11.8902	4.32e-05	0.168	CAGTTCCTGGTG
SPI1	hTFtarget	NC_000002.12:c238302065-238300066	904	919	-	10.6	4.32e-05	0.0785	GGTGGGCGGGTCACCT
EP300	hTFtarget	NC_000002.12:c238302065-238300066	576	584	+	12.5132	4.32e-05	0.165	GGCATTCCT
ESR1	hTFtarget	NC_000002.12:c238302065-238300066	1197	1208	+	11.7879	4.33e-05	0.0855	AGGTCAGCCCGG
MXI1	hTFtarget	NC_000002.12:c238302065-238300066	1801	1809	+	12.5286	4.33e-05	0.173	GGCCATGTG
BCL6	hTFtarget	NC_000002.12:c238302065-238300066	892	907	+	7	4.33e-05	0.0858	ACTCCTGACCCCAGGT
ZNF143	hTFtarget	NC_000002.12:c238302065-238300066	816	831	-	5.90909	4.33e-05	0.0681	CCGGGCGTGGTGGTGC
FOXO1	database	NC_000002.12:c238302065-238300066	116	124	-	11.6263	4.34e-05	0.0833	ATAAACAAA
BCL3	hTFtarget	NC_000002.12:c238302065-238300066	599	614	+	11.3403	4.34e-05	0.172	CAGATATACACTGACA
SMAD1	hTFtarget	NC_000002.12:c238302065-238300066	1264	1277	-	11.4026	4.34e-05	0.152	ATATTGATGTAAAT
CTCF	hTFtarget	NC_000002.12:c238302065-238300066	716	724	-	12.3158	4.34e-05	0.169	TGCACTGCA
EP300	hTFtarget	NC_000002.12:c238302065-238300066	38	51	+	11.9079	4.34e-05	0.086	CCTGGTCTGTATCT
HOXA10	database	NC_000002.12:c238302065-238300066	447	458	+	12.0089	4.35e-05	0.0822	TATAATTTATAA
HCFC1	hTFtarget	NC_000002.12:c238302065-238300066	818	833	+	5.88571	4.35e-05	0.172	ACCACCACGCCCGGCT
JUND	hTFtarget	NC_000002.12:c238302065-238300066	1475	1489	+	11.5065	4.35e-05	0.158	TGACTTATAGCAAAA
NFIC	hTFtarget	NC_000002.12:c238302065-238300066	1696	1715	-	11.4286	4.35e-05	0.0572	GCCCTGGGTTCAGGCCAACG
PRKDC	hTFtarget	NC_000002.12:c238302065-238300066	750	761	-	11.4079	4.35e-05	0.0863	GGGAGGCGGAGG
SP2	hTFtarget	NC_000002.12:c238302065-238300066	1851	1872	+	11.6026	4.35e-05	0.0195	TTTCTTTCTTTTTTTTTATTTT
EP300	hTFtarget	NC_000002.12:c238302065-238300066	649	664	+	11.5714	4.35e-05	0.0681	CATACACCTCCTCTAT
TFE3	database	NC_000002.12:c238302065-238300066	1801	1810	+	12.2653	4.36e-05	0.0867	GGCCATGTGG
SMAD1	database	NC_000002.12:c238302065-238300066	1852	1863	-	11.6875	4.36e-05	0.166	AAAAAGAAAGAA
IRF1	hTFtarget	NC_000002.12:c238302065-238300066	1366	1377	-	11.4286	4.36e-05	0.0866	AGCCACTCCTCC
RUNX1	hTFtarget	NC_000002.12:c238302065-238300066	1866	1877	+	11.1829	4.36e-05	0.166	TTATTTTTCCAG
SPI1	hTFtarget	NC_000002.12:c238302065-238300066	746	761	+	10.3286	4.36e-05	0.12	GCAACCTCCGCCTCCC
MED1	hTFtarget	NC_000002.12:c238302065-238300066	737	752	-	10.8571	4.37e-05	0.113	AGGTTGCAGTGAGCCA
NFE2L2	hTFtarget	NC_000002.12:c238302065-238300066	779	789	-	11.8421	4.37e-05	0.174	GGCTGAGGCAG
SPI1	hTFtarget	NC_000002.12:c238302065-238300066	540	556	-	9.35714	4.37e-05	0.104	CCTCTGGGTGGTAGAAT
SPI1	hTFtarget	NC_000002.12:c238302065-238300066	906	920	+	10.9474	4.38e-05	0.0868	GTGACCCGCCCACCT
SPI1	hTFtarget	NC_000002.12:c238302065-238300066	903	918	-	10.5714	4.38e-05	0.0578	GTGGGCGGGTCACCTG
[truncated: 2,522 more rows]

## Sheet: PER2-hTFtarget
TF	Pattern name	source	sequence name	start	stop	strand	score	P value	Q value	Matched motif
ARID5B		database	NC_000002.12:c238302065-238300066	258	271	+	14.5644	5.01e-06	0.0197	CTTCACAATACAAA
ATF3		database	NC_000002.12:c238302065-238300066	1192	1205	+	15.2793	4.24e-06	0.0169	TGCTGAGGTCAGCC
COUP-TF:HNF4		database	NC_000002.12:c238302065-238300066	1150	1163	+	15.6939	3.23e-06	0.0128	TGGCCTTTGACCTC
2024-12-01		database	NC_000002.12:c238302065-238300066	901	911	+	12.6633	1.33e-05	0.0202	CCCAGGTGACC
EHF		database	NC_000002.12:c238302065-238300066	1083	1090	+	14.377	1.21e-05	0.0478	CCTTCCTG
ELF3		database	NC_000002.12:c238302065-238300066	1089	1102	+	16.449	1.53e-06	0.00607	TGCATCCAGGAAAC
ENO1		database	NC_000002.12:c238302065-238300066	1801	1813	+	14.2111	3e-06	0.0119	GGCCATGTGGGCG
ENO1		database	NC_000002.12:c238302065-238300066	1691	1703	+	12.6778	1.82e-05	0.0362	GGCCACGTTGGCC
FOXD3		database	NC_000002.12:c238302065-238300066	70	81	+	13.7174	7.07e-06	0.0245	GTTTATTTGTTT
FOXI1		database	NC_000002.12:c238302065-238300066	70	81	+	13.9239	9.7e-06	0.0368	GTTTATTTGTTT
FOXJ3		database	NC_000002.12:c238302065-238300066	1860	1872	+	14.0299	1.15e-05	0.0416	TTTTTTTTATTTT
FOXJ3		database	NC_000002.12:c238302065-238300066	111	123	+	12.6269	2.3e-05	0.0416	CTTTATTTGTTTA
FOXJ3		database	NC_000002.12:c238302065-238300066	368	380	+	11.597	3.75e-05	0.0435	TATTTTATATTTA
FOXJ3		database	NC_000002.12:c238302065-238300066	70	82	+	10.6269	5.2e-05	0.0435	GTTTATTTGTTTT
FOXM1		database	NC_000002.12:c238302065-238300066	71	83	+	13.1569	7.18e-06	0.028	TTTATTTGTTTTC
FOXM1		database	NC_000002.12:c238302065-238300066	112	124	+	12.4706	1.65e-05	0.0322	TTTATTTGTTTAT
FOXO1		database	NC_000002.12:c238302065-238300066	73	88	+	13.7229	9.28e-06	0.035	TATTTGTTTTCATCAT
FOXO3		database	NC_000002.12:c238302065-238300066	73	85	+	14.5476	2.31e-06	0.00855	TATTTGTTTTCAT
FOXO3		database	NC_000002.12:c238302065-238300066	73	86	+	12.9694	1.78e-05	0.0367	TATTTGTTTTCATC
FOXO3		database	NC_000002.12:c238302065-238300066	114	127	+	12.7755	1.97e-05	0.0367	TATTTGTTTATAAT
FOXO3		database	NC_000002.12:c238302065-238300066	114	126	+	12.5595	2.49e-05	0.046	TATTTGTTTATAA
FOXP1		database	NC_000002.12:c238302065-238300066	1845	1864	+	-4.78571	1.16e-05	0.0208	ATATTTTTTCTTTCTTTTTT
FOXP1		database	NC_000002.12:c238302065-238300066	1850	1869	+	-8.41667	2.28e-05	0.0273	TTTTCTTTCTTTTTTTTTAT
FOXP1		database	NC_000002.12:c238302065-238300066	399	418	+	-12.2619	5.21e-05	0.0449	ATATTTATGCTTTCTAATTA
FOXP1		database	NC_000002.12:c238302065-238300066	1852	1871	+	-13.9048	6.51e-05	0.0449	TTCTTTCTTTTTTTTTATTT
FOXP1		database	NC_000002.12:c238302065-238300066	1848	1867	+	-14.5833	7.48e-05	0.0449	TTTTTTCTTTCTTTTTTTTT
HMGA1		database	NC_000002.12:c238302065-238300066	671	685	+	11.6373	1.16e-05	0.0421	AGTTCATTTTTTTTT
HNF1A		database	NC_000002.12:c238302065-238300066	1884	1904	+	14.2581	3.07e-06	0.0111	AACTGTTACACATTAACTAGC
HNF4A		database	NC_000002.12:c238302065-238300066	1149	1163	+	18.2653	2.14e-07	0.000834	TTGGCCTTTGACCTC
HOXA10		database	NC_000002.12:c238302065-238300066	454	465	+	14.8393	1.76e-06	0.00665	TATAATTTATGT
HOXC6		database	NC_000002.12:c238302065-238300066	67	81	+	11.4312	6.86e-06	0.0251	GTGGTTTATTTGTTT
RUNX1		database	NC_000002.12:c238302065-238300066	63	73	+	14.9138	1.21e-06	0.00475	TTCTGTGGTTT
IRF1		database	NC_000002.12:c238302065-238300066	1849	1869	+	14.6452	4.68e-06	0.0176	TTTTTCTTTCTTTTTTTTTAT
MEF2A		database	NC_000002.12:c238302065-238300066	350	364	+	12.8254	2.02e-05	0.0381	TGCTCAAAATAGGTT
MEF2A		database	NC_000002.12:c238302065-238300066	181	195	+	12.3492	2.69e-05	0.0381	TGTTCAAAATAGCAT
MEF2C		database	NC_000002.12:c238302065-238300066	180	194	+	13.7458	1.08e-05	0.0314	TTGTTCAAAATAGCA
MEF2C		database	NC_000002.12:c238302065-238300066	349	363	+	12.5424	2.61e-05	0.0314	CTGCTCAAAATAGGT
MEF2C		database	NC_000002.12:c238302065-238300066	245	259	+	11.5932	4.52e-05	0.0326	CAAATAAAAATAACT
MEF2C		database	NC_000002.12:c238302065-238300066	1821	1835	+	11.5932	4.52e-05	0.0326	GTCACAGAAATAGAT
MYF6		database	NC_000002.12:c238302065-238300066	171	186	+	13.7927	8.37e-06	0.0331	CAGCAACAGTTGTTCA
NF1		database	NC_000002.12:c238302065-238300066	1696	1713	+	13.5854	3.96e-06	0.0151	CGTTGGCCTGAACCCAGG
NFAT5		database	NC_000002.12:c238302065-238300066	555	566	+	14.9908	4.02e-06	0.0153	GGAAAGCACTAT
NFE2		database	NC_000002.12:c238302065-238300066	778	793	+	13.4862	1.19e-05	0.0473	CCTGCCTCAGCCTCCC
NR2F1		database	NC_000002.12:c238302065-238300066	1150	1163	+	15.6939	3.23e-06	0.0128	TGGCCTTTGACCTC
NR2F6		database	NC_000002.12:c238302065-238300066	1027	1044	+	16.1193	1.74e-06	0.00339	GGCACAAAGATCAGCAGG
NR2F6		database	NC_000002.12:c238302065-238300066	1150	1163	+	15.3303	3.25e-06	0.0126	TGGCCTTTGACCTC
OTX2		database	NC_000002.12:c238302065-238300066	933	947	+	14.0549	5.77e-06	0.0215	GTGCTGGGATTACAG
OTX2		database	NC_000002.12:c238302065-238300066	797	811	+	13.011	1.75e-05	0.0327	TAGCTGGGATTACAG
PITX2		database	NC_000002.12:c238302065-238300066	801	810	+	13.4184	2.45e-06	0.00482	TGGGATTACA
PITX2		database	NC_000002.12:c238302065-238300066	937	946	+	13.4184	2.45e-06	0.00482	TGGGATTACA
POU3F2		database	NC_000002.12:c238302065-238300066	455	464	+	12.2619	5.64e-06	0.0201	ATAATTTATG
RARB		database	NC_000002.12:c238302065-238300066	1196	1206	+	14.0204	7.91e-06	0.0164	GAGGTCAGCCC
RUNX1		database	NC_000002.12:c238302065-238300066	64	73	+	13.4146	3.56e-06	0.0142	TCTGTGGTTT
IRF1		database	NC_000002.12:c238302065-238300066	1843	1863	+	11.6774	2.11e-05	0.0397	ACATATTTTTTCTTTCTTTTT
RUNX2		database	NC_000002.12:c238302065-238300066	60	74	+	14.6721	5.88e-06	0.0231	GCTTTCTGTGGTTTA
RUNX2		database	NC_000002.12:c238302065-238300066	65	75	+	13.1707	8.5e-06	0.0338	CTGTGGTTTAT
RUNX3		database	NC_000002.12:c238302065-238300066	59	72	+	14.5857	5.81e-06	0.0231	TGCTTTCTGTGGTT
SMAD2		database	NC_000002.12:c238302065-238300066	960	970	+	13.3265	1.04e-05	0.0413	GTGCCTGGCTG
SP4		database	NC_000002.12:c238302065-238300066	908	918	+	13.9286	1.04e-05	0.0414	GACCCGCCCAC
SREBF1		database	NC_000002.12:c238302065-238300066	911	925	+	13.1585	5.52e-06	0.0219	CCGCCCACCTCAGCC
TBX2		database	NC_000002.12:c238302065-238300066	801	825	+	17.8018	5.55e-07	0.00215	TGGGATTACAGGTGTGCACCACCAC
TBX3		database	NC_000002.12:c238302065-238300066	798	821	+	12.1651	6.12e-06	0.0238	AGCTGGGATTACAGGTGTGCACCA
TCF3		database	NC_000002.12:c238302065-238300066	804	819	+	14.0526	1.14e-05	0.0453	GATTACAGGTGTGCAC
TCF3		database	NC_000002.12:c238302065-238300066	1853	1865	+	12.9254	1.48e-05	0.042	TCTTTCTTTTTTT
TCF3		database	NC_000002.12:c238302065-238300066	1330	1342	+	12.4776	2.27e-05	0.042	CCTTTGTATTGAT
THRA		database	NC_000002.12:c238302065-238300066	1194	1203	+	14.3373	4.06e-06	0.0161	CTGAGGTCAG
THRB		database	NC_000002.12:c238302065-238300066	1193	1202	+	14.0854	6.74e-06	0.0268	GCTGAGGTCA

## Sheet: PER2-Cirstrime DB
GSM_ID	Factor	Biosource	RP_score
ENCSR382MOM_2	YY1	Liver	0.938884
GSM2277157	HNF4G	LNCaP;Epithelium;Prostate	0.873492
GSM733672	CTCF	H1;Embryonic Stem Cell;Embryo	0.823882
GSM2277158	AR	22RV1;Epithelium;Prostate	0.814003
ENCSR230ZWH_2	RAD21	Liver	0.808961
GSM822287	CTCF	HepG2;Epithelium;Liver	0.807605
GSM2544234	POLR3D	THP-1;Macrophage	0.80624
GSM1139032	SOX2	KYSE-70;Epithelium	0.804559
GSM646353	CTCF	HepG2;Epithelium;Liver	0.777239
GSM1022667	CTCF	RPTEC;Epithelium;Kidney	0.775242
GSM2467009	TET2	Jurkat;T Lymphocyte;Blood	0.774871
GSM822297	CTCF	H1;Embryonic Stem Cell;Embryo	0.773024
GSM624077	CTCF	H1;Embryonic Stem Cell;Embryo	0.773024
GSM2274677	TET2	Jurkat;T Lymphocyte;Blood	0.768456
ENCSR382MOM_1	YY1	Liver	0.758591
GSM803486	CTCF	HepG2;Epithelium;Liver	0.757561
GSM2797103	ESR1	Breast	0.756473
ENCSR994YLZ_2	YY1	Liver	0.748463
GSM2042901	POLR2A	HT29;colorectal adenocarcinoma	0.738974
GSM646335	CTCF	H1;Embryonic Stem Cell;Embryo	0.734769
GSM1233934	CTCF	GM12891;Lymphoblastoid;Blood	0.733279
ENCSR516HUP_1	ZBTB33	Liver	0.731197
GSM749715	CTCF	HepG2;Epithelium;Liver	0.728997
ENCSR230ZWH_1	RAD21	Liver	0.72526
GSM1861919	RAD21	HepG2;Epithelium;Liver	0.719105
ENCSR994YLZ_1	YY1	Liver	0.708667
GSM749753	CTCF	Epithelium;Mammary Gland	0.703337
GSM822289	CTCF	A549;Epithelium;Lung	0.698268
GSM2797146	PR	Breast	0.695954
GSM803517	RAD21	HepG2;Epithelium;Liver	0.695491
ENCSR770OTI_3	EP300	A549;Epithelium;Lung	0.694813
GSM1003581	CTCF	A549;Epithelium;Lung	0.693676
GSM2797126	AR	Breast	0.69251
GSM1267206	CTCF	H1;Embryonic Stem Cell;Embryo	0.680188
GSM2042846	NR1H3	HT29;colorectal adenocarcinoma	0.677059
GSM822285	CTCF	HeLa-S3;Epithelium;Cervix	0.672268
GSM624078	CTCF	HeLa;Epithelium;Cervix	0.672268
GSM749707	CTCF	NHEK;Keratinocyte;Skin	0.671839
GSM748538	CTCF	HepG2;Epithelium;Liver	0.667064
GSM749681	CTCF	Fibroblast;Pulmonary Artery	0.662517
ENCSR770OTI_2	EP300	A549;Epithelium;Lung	0.658001
ENCSR480LIS_1	ATF3	Liver	0.657514
GSM749739	CTCF	HeLa-S3;Epithelium;Cervix	0.653916
GSM803466	RAD21	H1;Embryonic Stem Cell;Embryo	0.652501
GSM1164251	POLR2A	GM19238;Lymphoblastoid;Blood	0.651431
GSM1010813	SP1	A549;Epithelium;Lung	0.647796
GSM822308	CTCF	MCF-7;Epithelium;Breast	0.646269
GSM749743	CTCF	Endothelial Cell;Umbilical Vein	0.641071
GSM749696	CTCF	HA-sp;Astrocyte;Spinal Cord	0.638326
GSM941710	CTCF	BCBL1;B cell lymphoma	0.638098
ENCSR367UUC_1	POLR2A	gastroesophageal sphincter	0.633202
GSM803371	NR3C1	A549;Epithelium;Lung	0.629213
GSM2067524	CTCF	MCF-7;Breast	0.628566
GSM1208719	CLOCK	LoVo;Colon	0.627792
GSM803440	REST	K562;Erythroblast;Bone Marrow	0.62553
GSM748539	CTCF	HepG2;Epithelium;Liver	0.624541
GSM1234199	CTCF	GM2630;Lymphoblastoid;Blood	0.62428
GSM614637	CTCF	HepG2;Epithelium;Liver	0.623367
GSM614631	CTCF	HepG2;Epithelium;Liver	0.622841
GSM1003582	CTCF	A549;Epithelium;Lung	0.620399
GSM803359	NR3C1	A549;Epithelium;Lung	0.620176
GSM1082933	INO80	T Lymphocyte;Blood	0.619205
GSM749751	CTCF	Fibroblast;Pulmonary Artery	0.618968
GSM749768	CTCF	WERI-Rb-1;Eye	0.618758
GSM614630	CTCF	HepG2;Epithelium;Liver	0.616344
ENCSR660RYY_2	NR3C1	A549;Epithelium;Lung	0.615166
GSM640691	EOMES	H9;Embryonic Stem Cell;Embryo	0.614561
GSM1022639	CTCF	A549;Epithelium;Lung	0.613726
ENCSR952GOL_1	NR3C1	A549;Epithelium;Lung	0.613386
ENCSR297GII_1	HNF4G	Liver	0.612694
ENCSR255CTA_1	NR3C1	A549;Epithelium;Lung	0.611877
GSM749673	CTCF	Epithelium	0.611464
GSM2730057	CTCF	JHU-011;Erythroblast;Blood	0.610847
GSM2467007	TET2	Jurkat;T Lymphocyte;Blood	0.610259
GSM2042848	NR1H3	HT29;colorectal adenocarcinoma	0.609148
GSM2214100	CTCF	Rh4;rhabdomyosarcoma	0.608261
GSM1022662	CTCF	Astrocyte;Cerebellum	0.606286
GSM614628	RAD21	HepG2;Epithelium;Liver	0.604773
GSM831019	SAP30	K562;Erythroblast;Bone Marrow	0.604532
GSM935398	FOS	MCF-10A;Epithelium;Breast	0.602659
GSM749675	CTCF	Epithelium;Mammary Gland	0.602283
GSM935493	CEBPB	HepG2;Epithelium;Liver	0.598295
GSM749779	CTCF	SAEC;Epithelium;Lung	0.598216
GSM749759	CTCF	AG10803;Fibroblast;Skin	0.593337
ENCSR859BMR_1	KLF1	HEK293;Epithelium;Embryonic Kidney	0.592737
ENCSR047EVQ_1	EP300	A549;Epithelium;Lung	0.589884
GSM935441	MYC	MCF-10A;Epithelium;Breast	0.589048
GSM2809615	CTCF	HCT-116;Colon	0.588909
GSM2042852	NR1H3	HT29;colorectal adenocarcinoma	0.588034
ENCSR215UXN_3	BCL3	A549;Epithelium;Lung	0.586516
ENCSR424JOE_2	NR3C1	A549;Epithelium;Lung	0.586102
ENCSR419TWL_2	HES2	A549;Epithelium;Lung	0.585985
ENCSR841ASB_2	EP300	A549;Epithelium;Lung	0.585424
ENCSR686PFM_2	NR3C1	A549;Epithelium;Lung	0.584125
GSM935404	CTCF	IMR90;Fibroblast;Lung	0.583955
GSM749745	CTCF	Epithelium	0.583553
GSM749694	CTCF	GM12872;B Lymphocyte;Blood	0.583302
ENCSR205FOW_1	ATF3	Liver	0.582609
GSM749714	CTCF	AG10803;Fibroblast;Skin	0.582524
GSM822294	CTCF	GM12891;Lymphoblastoid;Blood	0.582473
GSM1517093	EP300	HeLa;Epithelium;Cervix	0.581822
GSM1234100	CTCF	GM19239;Lymphoblastoid;Blood	0.580355
GSM1201946	REST	T Lymphocyte;Blood	0.579654
GSM749683	CTCF	HepG2;Epithelium;Liver	0.577862
GSM1234181	CTCF	GM2610;Lymphoblastoid;Blood	0.576211
GSM2186464	AR	LNCaP;Epithelium;Prostate	0.575846
ENCSR660RYY_3	NR3C1	A549;Epithelium;Lung	0.575384
GSM1684573	CTCF	PANC-1;Pancreas	0.574627
GSM935396	FOS	MCF-10A;Epithelium;Breast	0.574484
GSM749735	CTCF	Epithelium	0.572917
GSM1006893	CTCF	Brain	0.572327
GSM2186465	AR	LNCaP;Epithelium;Prostate	0.57231
GSM803419	CTCF	H1;Embryonic Stem Cell;Embryo	0.56984
ENCSR917QNE_1	RAD21	Liver	0.569757
GSM1364026	SOX2	iPSC	0.567602
GSM749668	CTCF	HEK293;Epithelium;Embryonic Kidney	0.565961
GSM1022675	CTCF	NHDF-neo;Fibroblast;Skin	0.565412
GSM1517546	FLI1	SK-N-MC;Brain	0.564056
GSM822276	CTCF	GM19240;Lymphoblastoid;Blood	0.563656
ENCSR720DXT_2	NR3C1	A549;Epithelium;Lung	0.562929
GSM1022668	CTCF	HA-sp;Astrocyte;Spinal Cord	0.56263
GSM1122847	FAIRE	Epithelium;Mammary Gland	0.561024
GSM646334	CTCF	H1;Embryonic Stem Cell;Embryo	0.560741
ENCSR474DCX_3	CEBPB	A549;Epithelium;Lung	0.559105
ENCSR788XNX_2	RFX1	MCF-7;Epithelium;Breast	0.558433
GSM489298	CTCF	GM19240;Lymphoblastoid;Blood	0.558135
GSM1443812	PPARG	hMADS-3;Adipocyte;Adipose	0.558107
GSM1003464	CTCF	DND-41;T Lymphocyte;Blood	0.557642
GSM1010865	MAX	HepG2;Epithelium;Liver	0.557056
GSM925735	FAIRE	MCF7-LTED;Epithelium;Mammary Gland	0.556678
GSM1617374	CNOT3	Snap-frozen tissue	0.55664
GSM489290	CTCF	GM12878;B Lymphocyte;Blood	0.556256
GSM749684	CTCF	SAEC;Epithelium;Lung	0.555932
GSM1224653	CTCF	HCT-116;Colon	0.555809
GSM1239460	HOXA4	LoVo;Colon	0.555717
ENCSR632DCH_1	ATF3	K562;Erythroblast;Bone Marrow	0.555657
GSM1234145	CTCF	GM2255;Lymphoblastoid;Blood	0.555116
GSM1239465	IRF1	LoVo;Colon	0.555095
GSM847877	RELA	A549;Epithelium;Lung	0.554942
ENCSR145YCX_1	EP300	A549;Epithelium;Lung	0.554414
GSM791412	CEBPB	LS180;Epithelium;Colon	0.552945
GSM1022633	CTCF	GM12872;B Lymphocyte;Blood	0.552839
GSM748519	FAIRE	HepG2;Epithelium;Liver	0.550558
GSM1233977	CTCF	GM18486;Lymphoblastoid;Blood	0.550389
GSM1008619	MYC	H128;Epithelium;Lung	0.549872
GSM749769	CTCF	AG04450;Fibroblast;Fetal Lung	0.549558
GSM1405110	POLR2A	HeLa;Epithelium;Cervix	0.549515
GSM2316355	POLR2A	Retina	0.549317
ENCSR770OTI_1	EP300	A549;Epithelium;Lung	0.548982
GSM803444	FOXA1	ECC-1;Epithelium;Endometrium	0.548881
ENCSR841ASB_3	EP300	A549;Epithelium;Lung	0.547122
GSM585608	ERG	Hematopoietic Cell	0.546841
GSM1233888	CTCF	GM12878;B Lymphocyte;Blood	0.546687
GSM935438	FOS	MCF-10A;Epithelium;Breast	0.546581
GSM614626	STAG1	HepG2;Epithelium;Liver	0.546461
GSM1003723	ESR1	Epithelium;Mammary Gland	0.546285
GSM1586664	AR	LNCaP;Epithelium;Prostate	0.546163
GSM2113517	BRD4	BE2-C;Neuroblastoma cell	0.545639
GSM1234179	STAG1	GM2588;Lymphoblastoid;Blood	0.545218
GSM733784	CTCF	Osteoblast;Bone	0.545154
GSM749741	CTCF	GM12874;B Lymphocyte;Blood	0.544838
GSM1358411	AR	Prostate	0.543959
GSM820437	TERC	HeLa;Epithelium;Cervix	0.543401
GSM489295	CTCF	GM12892;Lymphoblastoid;Blood	0.54282
GSM2467011	RUNX1	Kidney	0.542171
GSM1273199	CTCF	Erythroid Progenitor Cell;Blood	0.540585
GSM1861927	GABPA	HepG2;Epithelium;Liver	0.540241
GSM1233887	CTCF	GM12878;B Lymphocyte;Blood	0.540053
GSM1233933	CTCF	GM12891;Lymphoblastoid;Blood	0.539759
GSM1022644	CTCF	Embryonic Fibroblast;Foreskin	0.539563
GSM803358	NR3C1	A549;Epithelium;Lung	0.539444
GSM2797143	PR	Breast	0.539203
GSM749679	CTCF	WERI-Rb-1;Eye	0.538475
ENCSR054FKH_1	RAD21	HepG2;Epithelium;Liver	0.537467
GSM1861923	RAD21	HepG2;Epithelium;Liver	0.537467
GSM1958038	EBF1	MutuI;B Lymphocyte	0.537462
GSM2467301	ESR1	endometrioid adenocarcinoma	0.537335
GSM749748	CTCF	Caco-2;Epithelium;Colon	0.536394
GSM935519	CEBPB	IMR90;Fibroblast;Lung	0.535668
GSM1543791	TOP1	LNCaP;Epithelium;Prostate	0.53559
GSM749752	CTCF	BJ;Fibroblast;Skin	0.535541
GSM2371322	EZH1	Hematopoietic Cell	0.535461
GSM1010871	CEBPB	A549;Epithelium;Lung	0.53433
GSM733783	CTCF	Myoblast;Skeletal Muscle	0.53403
GSM518375	CTCF	H1;Embryonic Stem Cell;Embryo	0.533426
GSM1861920	RAD21	HepG2;Epithelium;Liver	0.533297
GSM896987	KLF4	BJ;Fibroblast;Skin	0.533111
ENCSR237VLT_1	ZBTB40	K562;Erythroblast;Bone Marrow	0.53205
GSM1022652	CTCF	HCT-116;Colon	0.531831
GSM1224650	CTCF	HCT-116;Colon	0.531831
ENCSR375BUB_2	CEBPB	A549;Epithelium;Lung	0.531489
GSM1622633	POLR2A	VCaP;Epithelium;Prostate	0.530956
GSM2042900	POLR2A	HT29;colorectal adenocarcinoma	0.53065
ENCSR773NQB_1	NR3C1	A549;Epithelium;Lung	0.53028
ENCSR919OXR_3	NR3C1	A549;Epithelium;Lung	0.53028
GSM1233914	CTCF	GM12890;Lymphoblastoid;Blood	0.530277
ENCSR287FWE_2	NR3C1	A549;Epithelium;Lung	0.529141
GSM631478	CTCF	MCF-7;Epithelium;Breast	0.528999
GSM614615	CTCF	MCF-7;Epithelium;Breast	0.528999
GSM1022628	CTCF	Fibroblast;Connective Tissue	0.528834
